# Supplementary material for: CWF19L2 is Essential for Male Fertility and Spermatogenesis by Regulating Alternative Splicing
Source: Adv Sci (Weinh). 2024 Jun 18;11(31):2403866. doi: 10.1002/advs.202403866 (PMC11336944; doi:10.1002/advs.202403866)
Supplement: Supplementary file 2 — Supporting Information [file ADVS-11-2403866-s002.zip]

Archive with 6 entries (6 files):
- Sup2-Proteins that interact with CWF19L2 detected in IP-MS.xlsx
- Sup3-Differentially expressed genes.xlsx
- Sup4-Abnormal alternative splicing events.xlsx
- Sup5-Target genes of CWF19L2 detected in CLIP.xlsx
- Sup6-Primer sequences are used in this study.xlsx
- Sup7-Antibodies are used in this study.xlsx
