# Supplementary material for: CWF19L2 is Essential for Male Fertility and Spermatogenesis by Regulating Alternative Splicing
Source: Adv Sci (Weinh). 2024 Jun 18;11(31):2403866. doi: 10.1002/advs.202403866 (PMC11336944; doi:10.1002/advs.202403866)
Supplement: Supplementary file 2 — Supporting Information [file ADVS-11-2403866-s002.zip › Sup2-Proteins that interact with CWF19L2 detected in IP-MS.xlsx]

## Sheet: Sheet1
蛋白编号	蛋白名称	基因名称	蛋白分子量（KDa）	蛋白打分值	序列覆盖率（%）	特异性肽段数目	肽段数目	二级谱图数目
Accession	Protein names	Gene names	MW [kDa]	Protein score	Sequence coverage (%)	# Unique Peptides	# Peptides	# PSMs
O08638	Myosin-11	Myh11	226.888	3510.67	48.0223	67	89	140
P63260	Actin, cytoplasmic 2	Actg1	41.766	1171.37	68.8	1	19	46
Q61584	Fragile X mental retardation syndrome-related protein 1	Fxr1	76.175	831.88	38.7001	21	22	29
P29341	Polyadenylate-binding protein 1	Pabpc1	70.626	823.799	46.6981	27	28	39
E9Q0C6	Acrosomal protein KIAA1210	Kiaa1210	180.92	812.298	27.6726	37	37	41
Q6URW6	Myosin-14	Myh14	228.446	773.265	15.4	19	28	34
Q8BTM8	Filamin-A	Flna	281.046	755.277	24.3294	49	49	55
Q9CQ19	Myosin regulatory light polypeptide 9	Myl9	19.841	432.129	83.7209	4	10	15
Q8BFZ3	Beta-actin-like protein 2	Actbl2	41.977	422.633	28.7234	2	9	23
Q9D0E1	Heterogeneous nuclear ribonucleoprotein M	Hnrnpm	77.597	395.836	27.8464	18	18	22
P63017	Heat shock cognate 71 kDa protein	Hspa8	70.827	383.257	23.3746	9	11	13
O35737	Heterogeneous nuclear ribonucleoprotein H	Hnrnph1	49.168	356.98	33.4076	11	14	17
P17225	Polypyrimidine tract-binding protein 1	Ptbp1	56.443	343.828	20.3036	8	9	12
Q3THE2	Myosin regulatory light chain 12B	Myl12b	19.767	336.982	54.6512	2	8	12
Q60605	Myosin light polypeptide 6	Myl6	16.919	326.011	63.5762	7	9	13
P58771	Tropomyosin alpha-1 chain	Tpm1	32.661	294.169	46.831	6	18	20
Q61656	Probable ATP-dependent RNA helicase DDX5	Ddx5	69.247	288.515	30.7818	13	19	23
P01659	Ig kappa chain V-III region TEPC 124	---	12.331	286.045	31.25	4	3	6
Q9Z2X1	Heterogeneous nuclear ribonucleoprotein F	Hnrnpf	45.701	282.12	23.1325	5	8	10
O70133	ATP-dependent RNA helicase A	Dhx9	149.381	270.491	10.5072	14	14	17
Q62167	ATP-dependent RNA helicase DDX3X	Ddx3x	73.056	268.911	15.4079	7	8	11
Q8BX10	Serine/threonine-protein phosphatase PGAM5, mitochondrial	Pgam5	31.975	257.329	42.7083	15	15	18
P39447	Tight junction protein ZO-1	Tjp1	194.622	217.204	7.90831	12	12	12
P68254	14-3-3 protein theta	Ywhaq	27.761	207.366	31.0204	4	7	8
P06330	Ig heavy chain V region	---	12.926	185.86	11.4035	4	6	9
Q9CY58	Plasminogen activator inhibitor 1 RNA-binding protein	Serbp1	44.687	184.47	30.7125	10	10	10
P63101	14-3-3 protein zeta/delta	Ywhaz	27.754	172.699	21.2245	2	5	6
Q9JMH9	Unconventional myosin-XVIIIa	Myo18a	232.611	168.38	5.07317	10	10	10
P47911	60S ribosomal protein L6	Rpl6	33.489	168.204	33.4459	9	9	9
P62908	40S ribosomal protein S3	Rps3	26.657	167.591	46.0905	11	11	11
P62259	14-3-3 protein epsilon	Ywhae	29.155	167.261	28.2353	4	6	7
Q8R081	Heterogeneous nuclear ribonucleoprotein L	Hnrnpl	63.923	167.077	12.116	5	5	7
Q9WUM4	Coronin-1C	Coro1c	53.087	163.785	14.135	6	6	6
P58774	Tropomyosin beta chain	Tpm2	32.817	146.182	28.8732	2	10	10
P97351	40S ribosomal protein S3a	Rps3a	29.866	137.454	21.2121	6	6	8
P19001	Keratin, type I cytoskeletal 19	Krt19	44.515	131.645	12.1588	1	6	7
Q62261	Spectrin beta chain, non-erythrocytic 1	Sptbn1	274.052	130.044	3.68176	9	9	9
Q61545	RNA-binding protein EWS	Ewsr1	68.42	128.587	7.17557	3	3	3
P16546	Spectrin alpha chain, non-erythrocytic 1	Sptan1	284.422	126.276	4.40939	9	9	9
P47963	60S ribosomal protein L13	Rpl13	24.291	117.093	31.2796	7	7	7
Q9QXS1	Plectin	Plec	533.861	113.374	4.30612	18	18	19
P21107	Tropomyosin alpha-3 chain	Tpm3	32.974	113.037	32.2807	2	11	11
Q5SYD0	Unconventional myosin-Id	Myo1d	116.007	111.792	9.74155	10	10	10
P43275	Histone H1.1	H1-1	21.772	108.363	26.7606	4	5	6
P62242	40S ribosomal protein S8	Rps8	24.19	105.461	28.8462	6	6	6
P14131	40S ribosomal protein S16	Rps16	16.435	105.146	33.5616	5	5	6
P25444	40S ribosomal protein S2	Rps2	31.212	101.664	18.7713	6	6	6
P47754	F-actin-capping protein subunit alpha-2	Capza2	32.947	97.7021	23.0769	2	5	5
Q8BL97	Serine/arginine-rich splicing factor 7	Srsf7	30.799	93.6227	24.3446	6	7	9
P84089	Enhancer of rudimentary homolog	Erh	12.251	92.0299	39.4231	4	4	5
Q8BJS4	SUN domain-containing protein 2	Sun2	81.555	87.8356	8.20793	5	5	5
Q9CXY6	Interleukin enhancer-binding factor 2	Ilf2	43.035	87.5948	6.15385	2	2	2
P10126	Elongation factor 1-alpha 1	Eef1a1	50.082	85.6614	24.8918	9	9	10
Q99PV0	Pre-mRNA-processing-splicing factor 8	Prpf8	273.443	85.4313	2.01285	6	6	6
O35286	Pre-mRNA-splicing factor ATP-dependent RNA helicase DHX15	Prpf43	90.949	84.1204	1.50943	2	4	5
P47757	F-actin-capping protein subunit beta	Capzb	31.326	83.827	26.3538	6	6	6
Q9CR57	60S ribosomal protein L14	Rpl14	23.549	83.5552	12.4424	3	3	3
Q64331	Unconventional myosin-VI	Myo6	146.317	83.08	2.29249	3	3	3
Q8VE97	Serine/arginine-rich splicing factor 4	Srsf4	55.947	82.5991	4.29448	1	2	2
P47753	F-actin-capping protein subunit alpha-1	Capza1	32.919	82.5839	17.8322	1	4	4
P14148	60S ribosomal protein L7	Rpl7	31.4	81.0593	14.8148	4	4	4
P0DP28	Calmodulin-3	Calm3	16.827	79.3129	32.2148	5	5	6
Q91VC3	Eukaryotic initiation factor 4A-III	Eif4a3	46.81	77.6182	19.2214	6	7	7
Q68FD5	Clathrin heavy chain 1	Cltc	191.435	76.4289	1.67164	3	3	3
B2RQC6	CAD protein	Cad	243.084	75.89	0.629213	1	1	1
P23242	Gap junction alpha-1 protein	Gja1	42.977	75.3667	11.2565	3	3	3
Q9D8E6	60S ribosomal protein L4	Rpl4	47.124	71.091	22.673	8	8	8
Q61937	Nucleophosmin	Npm1	32.54	67.86	7.53425	2	2	2
P01727	Ig lambda-1 chain V region S43	---	13.521	66.737	20.9302	4	2	2
Q9JMB0	G kinase-anchoring protein 1	Gkap1	41.737	64.85	3.82514	1	1	1
Q9CXW4	60S ribosomal protein L11	Rpl11	20.24	63.24	7.86517	1	1	1
P62754	40S ribosomal protein S6	Rps6	28.663	62.8059	16.0643	5	5	5
P62918	60S ribosomal protein L8	Rpl8	28.007	61.9044	10.5058	2	2	3
P48962	ADP/ATP translocase 1	Slc25a4	32.883	61.5514	10.0671	3	3	3
Q9Z204	Heterogeneous nuclear ribonucleoproteins C1/C2	Hnrnpc	34.364	61.13	6.07029	2	2	2
Q6ZWN5	40S ribosomal protein S9	Rps9	22.578	58.3884	30.4124	7	7	7
P63163	Small nuclear ribonucleoprotein-associated protein N	Snrpn	24.598	58.1858	12.9167	3	3	3
P62267	40S ribosomal protein S23	Rps23	15.798	57.77	23.7762	3	3	3
Q921F2	TAR DNA-binding protein 43	Tardbp	44.519	57.1082	7.48792	2	3	3
P57780	Alpha-actinin-4	Actn4	104.911	54.61	1.31579	1	1	1
Q3UV17	Keratin, type II cytoskeletal 2 oral	Krt76	62.806	52.2564	3.87205	1	3	3
P19253	60S ribosomal protein L13a	Rpl13a	23.449	52.2552	14.2857	4	4	4
Q8C2Q3	RNA-binding protein 14	Rbm14	69.406	47.98	10.0149	6	6	7
P14115	60S ribosomal protein L27a	Rpl27a	16.595	47.2665	20.9459	3	3	3
P62983	Ubiquitin-40S ribosomal protein S27a	Rps27a	17.939	46.0225	25.641	4	4	4
P86048	60S ribosomal protein L10-like	Rpl10l	24.542	43.5359	21.028	5	5	6
Q9ET47	Espin	Espn	94.439	43.06	1.14811	1	1	1
Q8K4L3	Supervillin	Svil	243.011	41.5834	1.98157	4	4	4
P53026	60S ribosomal protein L10a	Rpl10a	24.901	36.55	20.2765	5	5	5
P31001	Desmin	Des	53.465	35.1222	7.46269	2	4	4
P62245	40S ribosomal protein S15a	Rps15a	14.83	33.26	16.9231	3	3	3
Q6P4T2	U5 small nuclear ribonucleoprotein 200 kDa helicase	Snrnp200	244.392	28.95	2.05993	4	4	4
P02301	Histone H3.3C	H3-5	15.305	26.93	15.4412	3	3	3
Q02788	Collagen alpha-2(VI) chain	Col6a2	110.266	25.98	1.83752	2	2	2
Q8K2H1	Periphilin-1	Pphln1	43.808	24.62	2.62467	1	1	1
P61358	60S ribosomal protein L27	Rpl27	15.788	24.39	22.0588	2	2	2
Q7SIG6	Arf-GAP with SH3 domain, ANK repeat and PH domain-containing protein 2	Asap2	106.738	23.74	0.835073	1	1	1
P62315	Small nuclear ribonucleoprotein Sm D1	Snrpd1	13.273	22.01	10.9244	1	1	1
P62317	Small nuclear ribonucleoprotein Sm D2	Snrpd2	13.518	21.95	14.4068	2	2	2

## Sheet: Sheet2
ADP/ATP translocase 1
P48962	ADP/ATP translocase 1	Slc25a4	32.883	61.5514	10.0671	3	3	3
P48962	ADP/ATP translocase 1	Slc25a4	32.88	38	7.38	2	2	2
