# Supplementary material for: CWF19L2 is Essential for Male Fertility and Spermatogenesis by Regulating Alternative Splicing
Source: Adv Sci (Weinh). 2024 Jun 18;11(31):2403866. doi: 10.1002/advs.202403866 (PMC11336944; doi:10.1002/advs.202403866)
Supplement: Supplementary file 2 — Supporting Information [file ADVS-11-2403866-s002.zip › Sup3-Differentially expressed genes.xlsx]

## Sheet: RNA-seq-all
no difference	up	down	threshold
26862	1440	726	p-value<0.05 |log2FoldChange|>1.0

## Sheet: RNA-seq-deg-up
gene_id	CWFKO1PD6	CWFKO2PD6	CWFWT1PD6	CWFWT2PD6	CWFKOPD6	CWFWTPD6	log2FoldChange	pvalue	padj	gene_name	gene_chr	gene_start	gene_end	gene_strand	gene_length	gene_biotype	gene_description	tf_family
ENSMUSG00000079523	10920.1	7628.57	847.637	923.797	9274.32	885.717	3.38814	5.30148e-39	1.53891e-34	Tmsb10	6	72957347	72958748	-	1276	protein_coding	thymosin, beta 10 [Source:MGI Symbol;Acc:MGI:109146]	-
ENSMUSG00000058546	14127.5	13212	2388.44	2694.49	13669.8	2541.46	2.4272	1.48885e-27	2.16091e-23	Rpl23a	11	78180932	78183584	-	847	protein_coding	ribosomal protein L23A [Source:MGI Symbol;Acc:MGI:3040672]	-
ENSMUSG00000050856	1607.75	1010.09	85.1761	51.9302	1308.92	68.5531	4.25235	2.63822e-25	2.55274e-21	Atp5k	5	108433244	108434448	-	616	protein_coding	ATP synthase, H+ transporting, mitochondrial F1F0 complex, subunit E [Source:MGI Symbol;Acc:MGI:106636]	-
ENSMUSG00000046432	6145.4	5389.81	1303.15	1282.33	5767.6	1292.74	2.15743	1.46364e-21	1.06216e-17	Bex3	X	136270253	136271978	+	973	protein_coding	brain expressed X-linked 3 [Source:MGI Symbol;Acc:MGI:1338016]	-
ENSMUSG00000074884	3505.28	2976.37	689.215	505.34	3240.83	597.278	2.4396	1.03412e-20	6.00367e-17	Serf2	2	121449195	121458313	+	5455	protein_coding	small EDRK-rich factor 2 [Source:MGI Symbol;Acc:MGI:1337041]	-
ENSMUSG00000030432	20194.9	18337.3	5758.21	5544.78	19266.1	5651.49	1.76934	2.74988e-16	1.33039e-12	Rpl28	7	4792874	4795066	+	1840	protein_coding	ribosomal protein L28 [Source:MGI Symbol;Acc:MGI:101839]	-
ENSMUSG00000062997	13328.2	13063.3	4207.51	3654.24	13195.8	3930.87	1.74711	1.15342e-15	4.78307e-12	Rpl35	2	39001580	39005624	-	1241	protein_coding	ribosomal protein L35 [Source:MGI Symbol;Acc:MGI:1913739]	-
ENSMUSG00000029623	5378.48	4002.43	1242.76	831.914	4690.45	1037.34	2.17667	1.60129e-15	5.81028e-12	Pdap1	5	145128769	145140238	-	5245	protein_coding	PDGFA associated protein 1 [Source:MGI Symbol;Acc:MGI:2448536]	-
ENSMUSG00000100514	1542.92	1101.91	202.99	248.677	1322.42	225.833	2.5492	1.11285e-14	3.58932e-11	Gm12960	4	111807358	111808423	-	1066	processed_pseudogene	predicted gene 12960 [Source:MGI Symbol;Acc:MGI:3651525]	-
ENSMUSG00000040857	3578.22	2934.45	929.847	605.209	3256.34	767.528	2.08474	2.57686e-14	7.48011e-11	Erf	7	25242561	25250761	-	3607	protein_coding	Ets2 repressor factor [Source:MGI Symbol;Acc:MGI:109637]	ETS
ENSMUSG00000020163	2119.38	1903.4	546.623	382.5	2011.39	464.561	2.1139	6.96774e-14	1.83872e-10	Uqcr11	10	80402997	80406830	-	641	protein_coding	ubiquinol-cytochrome c reductase, complex III subunit XI [Source:MGI Symbol;Acc:MGI:1913844]	-
ENSMUSG00000067288	14531.7	5252.06	1492.3	1087.58	9891.88	1289.94	2.93881	2.13082e-13	5.15446e-10	Rps28	17	33819027	33824562	-	1464	protein_coding	ribosomal protein S28 [Source:MGI Symbol;Acc:MGI:1859516]	-
ENSMUSG00000036372	1759.73	1579.01	439.671	360.529	1669.37	400.1	2.06049	2.57256e-13	5.74433e-10	Tmem258	19	10204014	10207824	+	1611	protein_coding	transmembrane protein 258 [Source:MGI Symbol;Acc:MGI:1916288]	-
ENSMUSG00000091955	158.05	181.657	4.93788	13.9837	169.854	9.46077	4.14899	3.1946e-13	6.53543e-10	Gm9844	7	24862213	24862697	+	485	protein_coding	predicted pseudogene 9844 [Source:MGI Symbol;Acc:MGI:3704288]	-
ENSMUSG00000070003	3399.93	3236.88	932.827	483.367	3318.4	708.097	2.22823	3.37714e-13	6.53543e-10	Ssbp4	8	70597490	70608872	-	3164	protein_coding	single stranded DNA binding protein 4 [Source:MGI Symbol;Acc:MGI:1924150]	-
ENSMUSG00000076258	5399.77	5868.9	340.704	44.9353	5634.34	192.82	4.86808	4.15667e-13	7.54123e-10	Gm23935	16	11144125	11144181	+	57	miRNA	predicted gene, 23935 [Source:MGI Symbol;Acc:MGI:5453712]	-
ENSMUSG00000045799	1981.58	1273.59	283.196	365.525	1627.58	324.361	2.32663	5.75354e-13	9.82434e-10	Gm9800	14	8800000	8800335	-	336	processed_pseudogene	predicted gene 9800 [Source:MGI Symbol;Acc:MGI:3710580]	-
ENSMUSG00000092086	5184.97	3680.04	924.863	1368.22	4432.51	1146.54	1.95073	1.38018e-12	2.11229e-09	Gm6793	8	112013433	112015036	-	1604	protein_coding	predicted gene 6793 [Source:MGI Symbol;Acc:MGI:3643578]	-
ENSMUSG00000027602	2817.4	2699.89	887.267	583.238	2758.65	735.252	1.90743	1.38258e-12	2.11229e-09	Map1lc3a	2	155276297	155278073	+	1181	protein_coding	microtubule-associated protein 1 light chain 3 alpha [Source:MGI Symbol;Acc:MGI:1915661]	-
ENSMUSG00000097971	2950.15	5333.92	965.506	491.356	4142.03	728.431	2.50725	2.99478e-12	4.34662e-09	Gm26917	17	39843013	39846341	+	3329	lincRNA	predicted gene, 26917 [Source:MGI Symbol;Acc:MGI:5504032]	-
ENSMUSG00000115584	746.692	1948.32	149.518	180.765	1347.51	165.141	3.02759	9.85332e-12	1.36201e-08	Gm5854	14	101981991	101982763	-	773	processed_pseudogene	predicted gene 5854 [Source:MGI Symbol;Acc:MGI:3645469]	-
ENSMUSG00000086043	140.816	127.758	11.8981	2.99431	134.287	7.44621	4.14926	1.1413e-11	1.50589e-08	Gm12473	4	43631539	43641533	-	579	antisense	predicted gene 12473 [Source:MGI Symbol;Acc:MGI:3652337]	-
ENSMUSG00000039771	995.862	890.315	218.853	158.791	943.089	188.822	2.31953	1.34771e-11	1.70093e-08	Polr2j	5	136116631	136122947	+	1106	protein_coding	polymerase (RNA) II (DNA directed) polypeptide J [Source:MGI Symbol;Acc:MGI:109582]	-
ENSMUSG00000023991	3843.67	4762	1555.67	1190.45	4302.84	1373.06	1.6478	1.94677e-11	2.35462e-08	Foxp4	17	47867133	47924645	-	4926	protein_coding	forkhead box P4 [Source:MGI Symbol;Acc:MGI:1921373]	Fork
ENSMUSG00000083596	4592.33	3914.6	1110.04	1587.93	4253.46	1348.99	1.65669	5.19728e-11	6.03467e-08	Rpl21-ps15	X	151215167	151215649	-	483	processed_pseudogene	ribosomal protein L21, pseudogene 15 [Source:MGI Symbol;Acc:MGI:3705426]	-
ENSMUSG00000024309	2029.21	1716.75	552.548	588.234	1872.98	570.391	1.71509	6.06453e-11	6.77081e-08	Pfdn6	17	33938821	33940343	-	1193	protein_coding	prefoldin subunit 6 [Source:MGI Symbol;Acc:MGI:95908]	-
ENSMUSG00000025402	2506.37	1887.43	651.602	324.574	2196.9	488.088	2.16991	1.51126e-10	1.56674e-07	Nab2	10	127660918	127668568	-	2941	protein_coding	Ngfi-A binding protein 2 [Source:MGI Symbol;Acc:MGI:107563]	-
ENSMUSG00000020211	2648.22	2615.05	990.242	807.946	2631.64	899.094	1.54926	1.61635e-10	1.61791e-07	Sf3a2	10	80798198	80804924	+	2658	protein_coding	splicing factor 3a, subunit 2 [Source:MGI Symbol;Acc:MGI:104912]	-
ENSMUSG00000108452	150.921	80.843	8.92256	2.99475	115.882	5.95866	4.2525	1.94678e-10	1.88371e-07	4930413G21Rik	7	122969058	122970050	-	993	TEC	RIKEN cDNA 4930413G21 gene [Source:MGI Symbol;Acc:MGI:1921201]	-
ENSMUSG00000056629	1336.26	1200.73	353.513	356.535	1268.49	355.024	1.83675	3.72832e-10	3.38205e-07	Fkbp2	19	6977741	6980461	-	663	protein_coding	FK506 binding protein 2 [Source:MGI Symbol;Acc:MGI:95542]	-
ENSMUSG00000071076	5352.16	5785.06	1587.39	577.243	5568.61	1082.31	2.36304	4.20837e-10	3.70183e-07	Jund	8	70698949	70700616	+	1668	protein_coding	jun D proto-oncogene [Source:MGI Symbol;Acc:MGI:96648]	TF_bZIP
ENSMUSG00000020738	1797.27	4858.82	430.734	685.11	3328.04	557.922	2.57629	4.46485e-10	3.74857e-07	Sumo2	11	115523102	115536276	-	1736	protein_coding	small ubiquitin-like modifier 2 [Source:MGI Symbol;Acc:MGI:2158813]	-
ENSMUSG00000063457	25141.8	21758.9	9809.27	7539.18	23450.3	8674.22	1.43479	4.51978e-10	3.74857e-07	Rps15	10	80292453	80294114	+	630	protein_coding	ribosomal protein S15 [Source:MGI Symbol;Acc:MGI:98117]	-
ENSMUSG00000028010	1798.22	1286.56	437.684	430.439	1542.39	434.061	1.82887	4.80451e-10	3.87404e-07	Gar1	3	129824912	129831396	-	1714	protein_coding	GAR1 ribonucleoprotein [Source:MGI Symbol;Acc:MGI:1930948]	-
ENSMUSG00000095524	312.998	122.762	14.8467	19.9747	217.88	17.4107	3.63603	6.71036e-10	5.26455e-07	Gm15682	5	88739247	88739729	-	483	processed_pseudogene	predicted gene 15682 [Source:MGI Symbol;Acc:MGI:3783124]	-
ENSMUSG00000054256	3447.56	4612.28	1521.02	976.725	4029.92	1248.87	1.69001	7.61279e-10	5.81537e-07	Msi1	5	115429599	115455698	+	5800	protein_coding	musashi RNA-binding protein 1 [Source:MGI Symbol;Acc:MGI:107376]	-
ENSMUSG00000058603	852.013	909.281	193.087	238.69	880.647	215.888	2.02768	1.08405e-09	7.94134e-07	Rpl28-ps1	1	128038569	128038982	+	414	processed_pseudogene	ribosomal protein L28, pseudogene 1 [Source:MGI Symbol;Acc:MGI:3705349]	-
ENSMUSG00000054452	16911.5	18329.3	7661.46	5617.68	17620.4	6639.57	1.40807	1.43347e-09	9.9073e-07	Aes	10	81559488	81566362	+	3334	protein_coding	amino-terminal enhancer of split [Source:MGI Symbol;Acc:MGI:95806]	-
ENSMUSG00000084093	139.799	116.778	16.848	6.98908	128.288	11.9186	3.41403	1.60726e-09	1.07961e-06	Gm16418	1	166431705	166431875	-	171	processed_pseudogene	predicted pseudogene 16418 [Source:MGI Symbol;Acc:MGI:3644548]	-
ENSMUSG00000034161	2195.38	2844.62	936.78	589.23	2520	763.005	1.72347	1.63645e-09	1.07961e-06	Scx	15	76457452	76459458	+	2007	protein_coding	scleraxis [Source:MGI Symbol;Acc:MGI:102934]	bHLH
ENSMUSG00000024925	2262.21	1629.92	643.675	359.529	1946.06	501.602	1.95562	2.22664e-09	1.43633e-06	Rnaseh2c	19	5601873	5603439	+	1455	protein_coding	ribonuclease H2, subunit C [Source:MGI Symbol;Acc:MGI:1915459]	-
ENSMUSG00000046711	2529.71	3849.72	1163.54	904.82	3189.72	1034.18	1.62483	2.55778e-09	1.61407e-06	Hmga1	17	27556497	27563674	+	2125	protein_coding	high mobility group AT-hook 1 [Source:MGI Symbol;Acc:MGI:96160]	HMGI/HMGY
ENSMUSG00000025204	2089.99	1738.71	687.224	648.155	1914.35	667.69	1.51941	3.50218e-09	2.16301e-06	Ndufb8	19	44548572	44555440	-	3146	protein_coding	NADH:ubiquinone oxidoreductase subunit B8 [Source:MGI Symbol;Acc:MGI:1914514]	-
ENSMUSG00000029455	10579.7	10303.5	4687.78	3345.64	10441.6	4016.71	1.37822	4.45443e-09	2.58606e-06	Aldh2	5	121566027	121593824	-	5126	protein_coding	aldehyde dehydrogenase 2, mitochondrial [Source:MGI Symbol;Acc:MGI:99600]	-
ENSMUSG00000052837	578.489	752.579	169.338	134.823	665.534	152.081	2.12874	5.57269e-09	3.11085e-06	Junb	8	84974484	84978718	-	2301	protein_coding	jun B proto-oncogene [Source:MGI Symbol;Acc:MGI:96647]	TF_bZIP
ENSMUSG00000015217	10149.1	10994.2	3828.24	4784.77	10571.7	4306.5	1.2956	6.11006e-09	3.34647e-06	Hmgb3	X	71555918	71560676	+	2234	protein_coding	high mobility group box 3 [Source:MGI Symbol;Acc:MGI:1098219]	HMG
ENSMUSG00000020150	3486.04	3593.21	1506.16	966.738	3539.62	1236.45	1.51727	6.76334e-09	3.63567e-06	Gamt	10	80258151	80261012	-	1444	protein_coding	guanidinoacetate methyltransferase [Source:MGI Symbol;Acc:MGI:1098221]	-
ENSMUSG00000024837	6628.67	9372.28	3205.39	2990.1	8000.47	3097.75	1.36883	8.03172e-09	4.239e-06	Dmrt1	19	25505618	25604329	+	2594	protein_coding	doublesex and mab-3 related transcription factor 1 [Source:MGI Symbol;Acc:MGI:1354733]	DM
ENSMUSG00000036751	4050.32	3437.5	1628.94	1334.26	3743.91	1481.6	1.33729	1.17717e-08	6.07169e-06	Cox6b1	7	30616861	30626151	-	708	protein_coding	cytochrome c oxidase, subunit 6B1 [Source:MGI Symbol;Acc:MGI:107460]	-
ENSMUSG00000086841	2196.36	1442.27	615.947	362.525	1819.31	489.236	1.89447	1.19225e-08	6.07169e-06	2410006H16Rik	11	62602877	62604807	+	462	processed_transcript	RIKEN cDNA 2410006H16 gene [Source:MGI Symbol;Acc:MGI:1916471]	-
ENSMUSG00000040824	4721	4693.13	1977.52	1084.58	4707.06	1531.05	1.6202	1.25809e-08	6.2965e-06	Snrpd2	7	19149722	19153542	+	2618	protein_coding	small nuclear ribonucleoprotein D2 [Source:MGI Symbol;Acc:MGI:98345]	-
ENSMUSG00000002233	3837.58	3261.83	1538.83	1288.32	3549.7	1413.58	1.32825	1.35426e-08	6.66296e-06	Rhoc	3	104788375	104794459	+	1618	protein_coding	ras homolog family member C [Source:MGI Symbol;Acc:MGI:106028]	-
ENSMUSG00000038523	22.3106	42.9222	0	0	32.6164	0	8.03304	1.48931e-08	7.20528e-06	1700003F12Rik	2	154547085	154550003	+	976	protein_coding	RIKEN cDNA 1700003F12 gene [Source:MGI Symbol;Acc:MGI:1922730]	-
ENSMUSG00000096883	1961.39	5136.29	920.936	589.23	3548.84	755.083	2.23245	1.9031e-08	8.87064e-06	Shisa8	15	82206168	82212815	-	2776	protein_coding	shisa family member 8 [Source:MGI Symbol;Acc:MGI:2146080]	-
ENSMUSG00000063511	9326.49	6887.97	3315.3	3295.71	8107.23	3305.51	1.2943	1.92521e-08	8.87064e-06	Snrnp70	7	45376453	45395742	-	7618	protein_coding	small nuclear ribonucleoprotein 70 (U1) [Source:MGI Symbol;Acc:MGI:98341]	-
ENSMUSG00000020219	2103.18	2130.97	754.591	333.561	2117.07	544.076	1.9599	2.03332e-08	9.12924e-06	Timm13	10	80899450	80900969	-	1371	protein_coding	translocase of inner mitochondrial membrane 13 [Source:MGI Symbol;Acc:MGI:1353432]	-
ENSMUSG00000019659	1516.58	1168.79	459.487	285.625	1342.68	372.556	1.84918	2.05578e-08	9.12924e-06	Ccdc12	9	110656503	110711606	+	2694	protein_coding	coiled-coil domain containing 12 [Source:MGI Symbol;Acc:MGI:1919904]	-
ENSMUSG00000054428	2949.1	2544.19	1135.8	1073.6	2746.64	1104.7	1.3139	2.07569e-08	9.12924e-06	Atpif1	4	132530555	132533659	-	1441	protein_coding	ATPase inhibitory factor 1 [Source:MGI Symbol;Acc:MGI:1196457]	-
ENSMUSG00000035674	2274.37	1611.95	721.888	604.212	1943.16	663.05	1.551	2.15741e-08	9.34706e-06	Ndufa3	7	3617373	3620327	+	1022	protein_coding	NADH:ubiquinone oxidoreductase subunit A3 [Source:MGI Symbol;Acc:MGI:1913341]	-
ENSMUSG00000028773	2512.46	2392.48	862.485	1073.6	2452.47	968.043	1.34099	3.09915e-08	1.32297e-05	Fabp3	4	130308595	130315463	+	823	protein_coding	fatty acid binding protein 3, muscle and heart [Source:MGI Symbol;Acc:MGI:95476]	-
ENSMUSG00000022982	10075.2	9442.14	4068.87	4530.1	9758.66	4299.48	1.1825	3.22047e-08	1.35484e-05	Sod1	16	90220754	90226329	+	3970	protein_coding	superoxide dismutase 1, soluble [Source:MGI Symbol;Acc:MGI:98351]	-
ENSMUSG00000028743	2687.73	2979.37	1232.86	768.995	2833.55	1000.93	1.50113	3.5228e-08	1.45619e-05	Akr7a5	4	139310744	139318426	+	1793	protein_coding	aldo-keto reductase family 7, member A5 (aflatoxin aldehyde reductase) [Source:MGI Symbol;Acc:MGI:107796]	-
ENSMUSG00000071052	965.474	943.216	199.02	314.592	954.345	256.806	1.89337	4.03535e-08	1.62692e-05	Rpl7a-ps5	17	57838430	57839221	-	792	processed_pseudogene	ribosomal protein L7A, pseudogene 5 [Source:MGI Symbol;Acc:MGI:3643553]	-
ENSMUSG00000022066	138.817	220.586	11.8635	30.9625	179.701	21.413	3.06192	4.35143e-08	1.66568e-05	Entpd4b	14	69555424	69585520	+	8074	protein_coding	ectonucleoside triphosphate diphosphohydrolase 4B [Source:MGI Symbol;Acc:MGI:5435040]	-
ENSMUSG00000043342	2735.35	2878.56	1210.07	1150.5	2806.95	1180.28	1.24978	4.40151e-08	1.66568e-05	Hoxd9	2	74697727	74700208	+	2136	protein_coding	homeobox D9 [Source:MGI Symbol;Acc:MGI:96210]	Homeobox
ENSMUSG00000038150	6117.04	6730.27	2828.13	1532	6423.66	2180.07	1.55895	4.41818e-08	1.66568e-05	Ormdl3	11	98581256	98587368	-	2184	protein_coding	ORM1-like 3 (S. cerevisiae) [Source:MGI Symbol;Acc:MGI:1913862]	-
ENSMUSG00000015092	2549.94	2330.59	848.621	1079.59	2440.27	964.108	1.33967	4.73869e-08	1.76352e-05	Edf1	2	25557847	25562082	+	1317	protein_coding	endothelial differentiation-related factor 1 [Source:MGI Symbol;Acc:MGI:1891227]	-
ENSMUSG00000025409	1785.06	1500.16	646.639	428.44	1642.61	537.539	1.61127	4.80831e-08	1.76678e-05	Mbd6	10	127281956	127289018	-	4455	protein_coding	methyl-CpG binding domain protein 6 [Source:MGI Symbol;Acc:MGI:106378]	-
ENSMUSG00000006412	1696.92	1560.05	410.929	647.159	1628.49	529.044	1.62188	5.04173e-08	1.82939e-05	Pfdn2	1	171345670	171359254	+	1937	protein_coding	prefoldin 2 [Source:MGI Symbol;Acc:MGI:1276111]	-
ENSMUSG00000030034	896.584	878.339	289.157	226.703	887.462	257.93	1.78217	5.1915e-08	1.85144e-05	Ino80b	6	83121765	83125431	-	1594	protein_coding	INO80 complex subunit B [Source:MGI Symbol;Acc:MGI:1917270]	-
ENSMUSG00000052135	2925.82	4015.41	1055.63	332.562	3470.62	694.098	2.32176	5.23005e-08	1.85144e-05	Foxo6	4	120267079	120287349	-	2615	protein_coding	forkhead box O6 [Source:MGI Symbol;Acc:MGI:2676586]	Fork
ENSMUSG00000028975	978.651	1077.96	352.54	230.697	1028.31	291.618	1.81763	5.51998e-08	1.93053e-05	Pex14	4	148960535	149099876	-	6272	protein_coding	peroxisomal biogenesis factor 14 [Source:MGI Symbol;Acc:MGI:1927868]	-
ENSMUSG00000027455	4152.65	3776.86	1588.33	1824.62	3964.75	1706.48	1.21615	6.8217e-08	2.35739e-05	Nsfl1c	2	151494182	151511414	+	3967	protein_coding	NSFL1 (p97) cofactor (p47) [Source:MGI Symbol;Acc:MGI:3042273]	-
ENSMUSG00000030403	3690.68	3314.73	1507.16	785.973	3502.71	1146.57	1.61101	7.30418e-08	2.49442e-05	Vasp	7	19256929	19271817	-	2617	protein_coding	vasodilator-stimulated phosphoprotein [Source:MGI Symbol;Acc:MGI:109268]	-
ENSMUSG00000056612	2902.51	3492.4	1407.15	814.935	3197.46	1111.04	1.52489	8.74461e-08	2.91082e-05	Ppp1r14b	19	6975048	6977324	+	919	protein_coding	protein phosphatase 1, regulatory inhibitor subunit 14B [Source:MGI Symbol;Acc:MGI:107682]	-
ENSMUSG00000029544	1430.48	1438.28	563.451	460.399	1434.38	511.925	1.48617	9.26752e-08	3.02267e-05	Cabp1	5	115168689	115194381	-	5832	protein_coding	calcium binding protein 1 [Source:MGI Symbol;Acc:MGI:1352750]	-
ENSMUSG00000089762	1360.59	1671.84	579.309	335.56	1516.22	457.434	1.72853	9.56552e-08	3.06314e-05	Ier5l	2	30471537	30474219	-	2683	protein_coding	immediate early response 5-like [Source:MGI Symbol;Acc:MGI:1919750]	-
ENSMUSG00000020108	6421.96	5051.45	2175.58	859.875	5736.7	1517.73	1.9182	9.76982e-08	3.06314e-05	Ddit4	10	59949669	59951834	-	1755	protein_coding	DNA-damage-inducible transcript 4 [Source:MGI Symbol;Acc:MGI:1921997]	-
ENSMUSG00000063838	1157.97	1252.63	443.633	357.533	1205.3	400.583	1.5889	9.78137e-08	3.06314e-05	Cdc42ep5	7	4151260	4164860	-	1288	protein_coding	CDC42 effector protein (Rho GTPase binding) 5 [Source:MGI Symbol;Acc:MGI:1929745]	-
ENSMUSG00000035960	1053.6	801.482	283.208	272.644	927.541	277.926	1.73823	9.8137e-08	3.06314e-05	Apex1	14	50924968	50927139	+	1422	protein_coding	apurinic/apyrimidinic endonuclease 1 [Source:MGI Symbol;Acc:MGI:88042]	-
ENSMUSG00000013858	4860.8	4683.14	2283.5	1547.98	4771.97	1915.74	1.31661	1.00111e-07	3.09151e-05	Tmem259	10	79974948	79984330	-	4663	protein_coding	transmembrane protein 259 [Source:MGI Symbol;Acc:MGI:2177957]	-
ENSMUSG00000008958	2359.49	2398.46	1031.83	985.715	2378.98	1008.77	1.23764	1.06182e-07	3.2294e-05	Vps72	3	95111022	95123051	+	3639	protein_coding	vacuolar protein sorting 72 [Source:MGI Symbol;Acc:MGI:1202305]	-
ENSMUSG00000090841	16355.3	11535.2	6207.79	5259.15	13945.2	5733.47	1.28227	1.06801e-07	3.2294e-05	Myl6	10	128490860	128494145	-	3187	protein_coding	myosin, light polypeptide 6, alkali, smooth muscle and non-muscle [Source:MGI Symbol;Acc:MGI:109318]	-
ENSMUSG00000003072	6782.63	6614.49	3223.23	2049.33	6698.56	2636.28	1.34529	1.10833e-07	3.31677e-05	Atp5d	10	80138632	80145818	+	1928	protein_coding	ATP synthase, H+ transporting, mitochondrial F1 complex, delta subunit [Source:MGI Symbol;Acc:MGI:1913293]	-
ENSMUSG00000094392	214.815	503.055	51.4841	64.9163	358.935	58.2002	2.62208	1.24206e-07	3.64188e-05	Gm3788	3	86672033	86672168	-	136	processed_pseudogene	predicted gene 3788 [Source:MGI Symbol;Acc:MGI:3781961]	-
ENSMUSG00000095478	982.754	3807.81	421.841	401.477	2395.28	411.659	2.54032	1.2574e-07	3.64998e-05	Gm9824	10	29030128	29030688	+	561	processed_pseudogene	predicted pseudogene 9824 [Source:MGI Symbol;Acc:MGI:3641964]	-
ENSMUSG00000022194	2763.68	1616.94	812.99	659.14	2190.31	736.065	1.57303	1.30315e-07	3.7429e-05	Pabpn1	14	54892500	54898169	+	3035	protein_coding	poly(A) binding protein, nuclear 1 [Source:MGI Symbol;Acc:MGI:1859158]	-
ENSMUSG00000002658	2952.14	2756.79	1157.58	1301.3	2854.46	1229.44	1.21514	1.36248e-07	3.8398e-05	Gtf2f1	17	57003405	57011288	-	1717	protein_coding	general transcription factor IIF, polypeptide 1 [Source:MGI Symbol;Acc:MGI:1923848]	-
ENSMUSG00000078249	276.568	244.537	64.374	47.9362	260.552	56.1551	2.21146	1.44624e-07	4.03668e-05	Hmga1b	11	120762794	120764419	+	1626	protein_coding	high mobility group AT-hook 1B [Source:MGI Symbol;Acc:MGI:96161]	HMGI/HMGY
ENSMUSG00000045348	547.056	425.194	136.672	76.8972	486.125	106.785	2.18521	1.49632e-07	4.0932e-05	Nyap1	5	137729899	137741607	-	5244	protein_coding	neuronal tyrosine-phosphorylated phosphoinositide 3-kinase adaptor 1 [Source:MGI Symbol;Acc:MGI:2443880]	-
ENSMUSG00000025868	1923.85	1581.01	718.916	613.2	1752.43	666.058	1.39544	1.51308e-07	4.0932e-05	Higd2a	13	54590207	54591158	+	648	protein_coding	HIG1 domain family, member 2A [Source:MGI Symbol;Acc:MGI:1914294]	-
ENSMUSG00000020908	1093.02	87.8243	24.7613	18.9744	590.424	21.8678	4.74706	1.52289e-07	4.0932e-05	Myh3	11	67078300	67102291	+	6057	protein_coding	myosin, heavy polypeptide 3, skeletal muscle, embryonic [Source:MGI Symbol;Acc:MGI:1339709]	-
ENSMUSG00000062115	4823.31	3964.5	2017.13	1185.45	4393.91	1601.29	1.45617	1.6154e-07	4.302e-05	Rai1	11	60105013	60199197	+	9591	protein_coding	retinoic acid induced 1 [Source:MGI Symbol;Acc:MGI:103291]	-
ENSMUSG00000024121	1444.66	1325.49	503.069	236.688	1385.08	369.878	1.90444	1.70085e-07	4.41435e-05	Atp6v0c	17	24163866	24169702	-	3384	protein_coding	ATPase, H+ transporting, lysosomal V0 subunit C [Source:MGI Symbol;Acc:MGI:88116]	-
ENSMUSG00000024914	4827.36	4154.14	2147.83	1483.07	4490.75	1815.45	1.30655	1.70321e-07	4.41435e-05	Drap1	19	5422805	5424979	-	1741	protein_coding	Dr1 associated protein 1 (negative cofactor 2 alpha) [Source:MGI Symbol;Acc:MGI:1913806]	-
ENSMUSG00000074211	183.358	144.724	33.6741	25.9652	164.041	29.8196	2.45465	1.84738e-07	4.74565e-05	Sdhaf1	7	30321406	30323895	-	2490	protein_coding	succinate dehydrogenase complex assembly factor 1 [Source:MGI Symbol;Acc:MGI:1915582]	-
ENSMUSG00000020544	361.682	423.201	106.968	53.9268	392.442	80.4475	2.28449	1.94482e-07	4.91215e-05	Cox11	11	90638173	90644931	+	1423	protein_coding	cytochrome c oxidase assembly protein 11, copper chaperone [Source:MGI Symbol;Acc:MGI:1917052]	-
ENSMUSG00000025035	1730.35	1571.03	553.531	695.095	1650.69	624.313	1.40256	1.94604e-07	4.91215e-05	Arl3	19	46531109	46573085	-	822	protein_coding	ADP-ribosylation factor-like 3 [Source:MGI Symbol;Acc:MGI:1929699]	-
ENSMUSG00000004610	360.655	323.388	91.1076	74.9014	342.021	83.0045	2.04111	1.97968e-07	4.95398e-05	Etfb	7	43444083	43457800	+	1164	protein_coding	electron transferring flavoprotein, beta polypeptide [Source:MGI Symbol;Acc:MGI:106098]	-
ENSMUSG00000030678	12087.2	13562.4	6034.51	3310.68	12824.8	4672.6	1.4566	2.07274e-07	5.14253e-05	Maz	7	127022130	127027037	-	2976	protein_coding	MYC-associated zinc finger protein (purine-binding transcription factor) [Source:MGI Symbol;Acc:MGI:1338823]	zf-C2H2
ENSMUSG00000019494	4183.05	4581.34	2155.75	1592.92	4382.2	1874.34	1.22521	2.73845e-07	6.67998e-05	Cops6	5	138161071	138164646	+	2525	protein_coding	COP9 signalosome subunit 6 [Source:MGI Symbol;Acc:MGI:1349439]	-
ENSMUSG00000035890	2650.25	3110.12	1288.32	677.114	2880.19	982.718	1.55117	3.07088e-07	7.34447e-05	Rnf126	10	79758515	79766952	-	1704	protein_coding	ring finger protein 126 [Source:MGI Symbol;Acc:MGI:1917544]	-
ENSMUSG00000023905	1737.46	1989.24	768.45	383.497	1863.35	575.973	1.69357	3.09574e-07	7.34447e-05	Tnfrsf12a	17	23675445	23677468	-	1932	protein_coding	tumor necrosis factor receptor superfamily, member 12a [Source:MGI Symbol;Acc:MGI:1351484]	-
ENSMUSG00000036570	1261.29	1034.04	432.746	304.601	1147.66	368.674	1.6379	3.11207e-07	7.34447e-05	Fxyd1	7	31051678	31057199	-	2186	protein_coding	FXYD domain-containing ion transport regulator 1 [Source:MGI Symbol;Acc:MGI:1889273]	-
ENSMUSG00000034932	1559.14	1384.38	612.969	427.441	1471.76	520.205	1.50012	3.18616e-07	7.43655e-05	Mrpl54	10	81264713	81266934	-	825	protein_coding	mitochondrial ribosomal protein L54 [Source:MGI Symbol;Acc:MGI:1913297]	-
ENSMUSG00000023904	1296.75	1072.97	446.616	265.651	1184.86	356.134	1.73381	3.20232e-07	7.43655e-05	Hcfc1r1	17	23673596	23675227	+	958	protein_coding	host cell factor C1 regulator 1 (XPO1-dependent) [Source:MGI Symbol;Acc:MGI:2663619]	-
ENSMUSG00000027523	2846.8	3945.54	1385.37	615.194	3396.17	1000.28	1.76336	3.26833e-07	7.52961e-05	Gnas	2	174284320	174346744	+	11186	protein_coding	GNAS (guanine nucleotide binding protein, alpha stimulating) complex locus [Source:MGI Symbol;Acc:MGI:95777]	-
ENSMUSG00000019362	2800.16	2034.15	1048.66	905.819	2417.16	977.241	1.30639	3.47998e-07	7.94535e-05	D8Ertd738e	8	84246238	84249719	-	616	protein_coding	DNA segment, Chr 8, ERATO Doi 738, expressed [Source:MGI Symbol;Acc:MGI:1289231]	-
ENSMUSG00000040048	2162.95	2081.06	971.426	832.914	2122	902.17	1.23382	3.50353e-07	7.94535e-05	Ndufb10	17	24722060	24724478	-	1217	protein_coding	NADH:ubiquinone oxidoreductase subunit B10 [Source:MGI Symbol;Acc:MGI:1915592]	-
ENSMUSG00000116657	49.6676	91.8302	7.92442	5.99165	70.7489	6.95804	3.3226	3.65084e-07	8.17495e-05	AC127341.3	17	27545707	27556518	-	10812	antisense	novel transcript	-
ENSMUSG00000098815	85.1248	145.728	19.8172	9.9853	115.426	14.9012	2.94277	3.6611e-07	8.17495e-05	Gm27785	1	117561230	117561339	+	110	miRNA	predicted gene, 27785 [Source:MGI Symbol;Acc:MGI:5531167]	-
ENSMUSG00000024393	20899	23441.7	11208.5	7622.07	22170.4	9415.27	1.23554	3.69856e-07	8.19557e-05	Prrc2a	17	35149076	35164897	-	7631	protein_coding	proline-rich coiled-coil 2A [Source:MGI Symbol;Acc:MGI:1915467]	-
ENSMUSG00000030890	75.9666	52.8976	7.92442	5.99165	64.4321	6.95804	3.18783	3.77633e-07	8.3045e-05	Ilk	7	105736592	105742925	+	2744	protein_coding	integrin linked kinase [Source:MGI Symbol;Acc:MGI:1195267]	-
ENSMUSG00000028851	6986.27	7218.35	3231.13	3487.46	7102.31	3359.29	1.08011	3.80647e-07	8.30784e-05	Nudc	4	133532542	133545996	-	1425	protein_coding	nudC nuclear distribution protein [Source:MGI Symbol;Acc:MGI:106014]	-
ENSMUSG00000071532	1220.69	222.57	70.3033	75.9013	721.631	73.1023	3.30107	3.9818e-07	8.62565e-05	Gm10335	10	14523078	14523545	+	468	processed_pseudogene	predicted gene 10335 [Source:MGI Symbol;Acc:MGI:3641693]	-
ENSMUSG00000071341	1274.49	1812.58	409.017	101.862	1543.53	255.439	2.59459	4.16926e-07	8.96483e-05	Egr4	6	85511121	85513589	-	2148	protein_coding	early growth response 4 [Source:MGI Symbol;Acc:MGI:99252]	zf-C2H2
ENSMUSG00000060967	1123.53	1498.17	472.341	468.39	1310.85	470.365	1.47842	4.33391e-07	9.25034e-05	Etd	X	53434918	53443576	+	478	protein_coding	embryonic testis differentiation [Source:MGI Symbol;Acc:MGI:1916751]	-
ENSMUSG00000053128	286.697	244.536	70.328	34.9517	265.617	52.6398	2.33224	4.5925e-07	9.73073e-05	Rnf26	9	44095631	44113517	-	3641	protein_coding	ring finger protein 26 [Source:MGI Symbol;Acc:MGI:2388131]	-
ENSMUSG00000024346	2153.83	2139.95	871.4	989.711	2146.89	930.556	1.20599	4.76145e-07	0.000100156	Pfdn1	18	36403679	36454495	-	1077	protein_coding	prefoldin 1 [Source:MGI Symbol;Acc:MGI:1914449]	-
ENSMUSG00000055775	1538.77	52.8905	12.8648	18.9762	795.831	15.9205	5.63236	4.94247e-07	0.000103216	Myh8	11	67277124	67308634	+	11772	protein_coding	myosin, heavy polypeptide 8, skeletal muscle, perinatal [Source:MGI Symbol;Acc:MGI:1339712]	-
ENSMUSG00000026459	242.025	4.98238	0	0	123.504	0	9.95041	5.43695e-07	0.000110366	Myog	1	134289989	134292548	+	1495	protein_coding	myogenin [Source:MGI Symbol;Acc:MGI:97276]	bHLH
ENSMUSG00000042423	1914.75	2168.9	937.771	582.239	2041.82	760.005	1.4256	5.63782e-07	0.000113166	Fbrs	7	127479199	127491711	+	4870	protein_coding	fibrosin [Source:MGI Symbol;Acc:MGI:104648]	-
ENSMUSG00000035203	5702.69	6062.54	2766.74	1372.21	5882.61	2069.48	1.50712	5.65285e-07	0.000113166	Epn1	7	5080235	5098178	+	2810	protein_coding	epsin 1 [Source:MGI Symbol;Acc:MGI:1333763]	-
ENSMUSG00000030811	4782.8	5304.97	2312.23	1076.59	5043.89	1694.41	1.57367	6.42795e-07	0.000126932	Fbxl19	7	127744543	127769483	+	4542	protein_coding	F-box and leucine-rich repeat protein 19 [Source:MGI Symbol;Acc:MGI:3039600]	-
ENSMUSG00000038489	1697.94	1741.71	605.023	772.994	1719.82	689.008	1.31953	6.6489e-07	0.000130408	Polr2l	7	141471860	141475132	-	1650	protein_coding	polymerase (RNA) II (DNA directed) polypeptide L [Source:MGI Symbol;Acc:MGI:1913741]	-
ENSMUSG00000070713	4314.75	4326.82	2195.36	1731.74	4320.78	1963.55	1.13777	7.00132e-07	0.000136399	Gm10282	8	72304110	72305260	-	1151	protein_coding	predicted pseudogene 10282 [Source:MGI Symbol;Acc:MGI:3704312]	-
ENSMUSG00000042750	3724.12	3821.77	1912.16	1324.27	3772.95	1618.22	1.22121	7.15425e-07	0.000138449	Bex2	X	136066564	136068236	-	903	protein_coding	brain expressed X-linked 2 [Source:MGI Symbol;Acc:MGI:1338017]	-
ENSMUSG00000035285	148.925	146.722	29.7051	30.9597	147.823	30.3324	2.28022	7.2172e-07	0.000138742	Nat14	7	4922028	4925006	+	2080	protein_coding	N-acetyltransferase 14 [Source:MGI Symbol;Acc:MGI:3039561]	-
ENSMUSG00000000531	1232.92	1098.92	449.592	235.69	1165.92	342.641	1.76628	7.38674e-07	0.000140432	Grasp	15	101224188	101232756	+	2033	protein_coding	GRP1 (general receptor for phosphoinositides 1)-associated scaffold protein [Source:MGI Symbol;Acc:MGI:1860303]	-
ENSMUSG00000002379	2023.14	2127.98	961.522	857.881	2075.56	909.702	1.18992	7.40187e-07	0.000140432	Ndufa11	17	56717767	56722141	+	1092	protein_coding	NADH:ubiquinone oxidoreductase subunit A11 [Source:MGI Symbol;Acc:MGI:1917125]	-
ENSMUSG00000022715	3424.26	4586.33	1929.98	1302.3	4005.29	1616.14	1.30928	8.01887e-07	0.000150761	Tmem114	16	8409275	8425136	-	1407	protein_coding	transmembrane protein 114 [Source:MGI Symbol;Acc:MGI:1921970]	-
ENSMUSG00000083394	643.271	298.43	97.0394	104.864	470.851	100.952	2.22018	8.05013e-07	0.000150761	Gm11703	11	115724326	115724808	-	483	processed_pseudogene	predicted gene 11703 [Source:MGI Symbol;Acc:MGI:3649808]	-
ENSMUSG00000045045	2173.07	2019.18	853.618	345.546	2096.13	599.582	1.80545	8.20678e-07	0.000151553	Lrfn4	19	4611785	4615667	-	3366	protein_coding	leucine rich repeat and fibronectin type III domain containing 4 [Source:MGI Symbol;Acc:MGI:2385612]	-
ENSMUSG00000028042	1206.59	1089.94	460.476	296.611	1148.26	378.544	1.60055	8.21059e-07	0.000151553	Zbtb7b	3	89377644	89394776	-	5591	protein_coding	zinc finger and BTB domain containing 7B [Source:MGI Symbol;Acc:MGI:102755]	ZBTB
ENSMUSG00000049760	2336.17	1822.55	959.552	659.139	2079.36	809.346	1.36114	8.30128e-07	0.000151553	2410015M20Rik	17	56607452	56609771	-	1169	protein_coding	RIKEN cDNA 2410015M20 gene [Source:MGI Symbol;Acc:MGI:2442174]	-
ENSMUSG00000016252	4675.41	4448.59	2299.35	1376.2	4562	1837.77	1.31163	9.64328e-07	0.000173867	Atp5e	2	174461072	174464105	-	1756	protein_coding	ATP synthase, H+ transporting, mitochondrial F1 complex, epsilon subunit [Source:MGI Symbol;Acc:MGI:1855697]	-
ENSMUSG00000090136	662.58	948.21	275.296	207.728	805.395	241.512	1.73707	1.02639e-06	0.000182785	Gm10177	9	37252922	37253365	+	444	transcribed_processed_pseudogene	predicted gene 10177 [Source:MGI Symbol;Acc:MGI:3704330]	-
ENSMUSG00000003068	5258.95	5080.39	2683.55	1819.63	5169.67	2251.59	1.19907	1.0521e-06	0.000186222	Stk11	10	80115803	80130682	+	4580	protein_coding	serine/threonine kinase 11 [Source:MGI Symbol;Acc:MGI:1341870]	-
ENSMUSG00000035397	1760.75	1763.66	739.737	331.564	1762.21	535.65	1.71775	1.1112e-06	0.000194312	Klf16	10	80567124	80577321	-	2674	protein_coding	Kruppel-like factor 16 [Source:MGI Symbol;Acc:MGI:2153049]	zf-C2H2
ENSMUSG00000042451	129.587	5.98086	0	0	67.7837	0	9.08628	1.14362e-06	0.000197602	Mybph	1	134193448	134201232	+	2329	protein_coding	myosin binding protein H [Source:MGI Symbol;Acc:MGI:1858196]	-
ENSMUSG00000079941	383.934	226.568	71.2972	68.91	305.251	70.1036	2.1204	1.16457e-06	0.00020003	Gm11273	13	21501029	21501418	-	390	protein_coding	predicted gene 11273 [Source:MGI Symbol;Acc:MGI:3649411]	-
ENSMUSG00000078193	1891.41	1181.76	609.997	443.42	1536.59	526.709	1.54438	1.24469e-06	0.000212535	Gm2000	1	156366040	156366484	+	445	protein_coding	predicted gene 2000 [Source:MGI Symbol;Acc:MGI:3780170]	-
ENSMUSG00000032171	2588.44	2447.37	1215.04	680.111	2517.91	947.576	1.40976	1.26654e-06	0.000213856	Pin1	9	20652095	20666584	+	3843	protein_coding	protein (peptidyl-prolyl cis/trans isomerase) NIMA-interacting 1 [Source:MGI Symbol;Acc:MGI:1346036]	-
ENSMUSG00000043319	37.4816	33.9351	2.97192	1.99703	35.7084	2.48448	3.77882	1.29153e-06	0.000216709	Cox8c	12	102899316	102900526	+	458	protein_coding	cytochrome c oxidase subunit 8C [Source:MGI Symbol;Acc:MGI:1922733]	-
ENSMUSG00000112278	129.671	116.778	27.746	10.9833	123.225	19.3646	2.66174	1.43567e-06	0.000238141	Gm30025	12	80435209	80435936	+	728	antisense	predicted gene, 30025 [Source:MGI Symbol;Acc:MGI:5589184]	-
ENSMUSG00000038777	10297.1	13747	5648.33	2707.47	12022	4177.9	1.5248	1.48647e-06	0.000245167	Sema6c	3	95160457	95174024	+	5935	protein_coding	sema domain, transmembrane domain (TM), and cytoplasmic domain, (semaphorin) 6C [Source:MGI Symbol;Acc:MGI:1338032]	-
ENSMUSG00000026426	2536.78	2771.76	1325.93	1065.61	2654.27	1195.77	1.15028	1.53537e-06	0.00025115	Arl8a	1	135146824	135156269	+	2299	protein_coding	ADP-ribosylation factor-like 8A [Source:MGI Symbol;Acc:MGI:1915974]	-
ENSMUSG00000025161	3003.81	2968.39	1338.83	561.265	2986.1	950.048	1.65203	1.54005e-06	0.00025115	Slc16a3	11	120948480	120960868	+	5318	protein_coding	solute carrier family 16 (monocarboxylic acid transporters), member 3 [Source:MGI Symbol;Acc:MGI:1933438]	-
ENSMUSG00000033751	1490.26	1468.22	582.293	236.687	1479.24	409.49	1.8526	1.56015e-06	0.000252984	Gadd45gip1	8	84831522	84835482	+	2494	protein_coding	growth arrest and DNA-damage-inducible, gamma interacting protein 1 [Source:MGI Symbol;Acc:MGI:1914947]	-
ENSMUSG00000023000	4501.16	4652.2	2407.27	1738.73	4576.68	2073	1.14252	1.57745e-06	0.000252984	Dhh	15	98891152	98898540	-	4399	protein_coding	desert hedgehog [Source:MGI Symbol;Acc:MGI:94891]	-
ENSMUSG00000024014	1308.93	1836.53	677.331	510.333	1572.73	593.832	1.40495	1.77625e-06	0.000281753	Pim1	17	29490812	29496111	+	2638	protein_coding	proviral integration site 1 [Source:MGI Symbol;Acc:MGI:97584]	-
ENSMUSG00000105100	46.5639	14.9669	0.991657	0	30.7654	0.495829	5.63449	1.85671e-06	0.000290839	Gm44349	11	69980692	69980814	+	123	miRNA	predicted gene, 44349 [Source:MGI Symbol;Acc:MGI:5690741]	-
ENSMUSG00000085795	1768.85	1740.71	815.975	468.387	1754.78	642.181	1.45002	1.8573e-06	0.000290839	Zfp703	8	26977325	26981461	+	3392	protein_coding	zinc finger protein 703 [Source:MGI Symbol;Acc:MGI:2662729]	-
ENSMUSG00000039640	1369.69	1245.64	571.383	365.521	1307.67	468.452	1.48073	1.86358e-06	0.000290839	Mrpl12	11	120484613	120489065	+	1532	protein_coding	mitochondrial ribosomal protein L12 [Source:MGI Symbol;Acc:MGI:1926273]	-
ENSMUSG00000063382	3515.42	3125.09	1681.44	1002.69	3320.25	1342.06	1.30673	1.9326e-06	0.000299998	Bcl9l	9	44482825	44511896	+	7998	protein_coding	B cell CLL/lymphoma 9-like [Source:MGI Symbol;Acc:MGI:1933114]	-
ENSMUSG00000045752	1570.28	1222.69	607.029	408.466	1396.48	507.747	1.45934	1.96142e-06	0.000301249	Tssc4	7	143069249	143071093	+	1845	protein_coding	tumor-suppressing subchromosomal transferable fragment 4 [Source:MGI Symbol;Acc:MGI:1861712]	-
ENSMUSG00000034201	2644.18	3372.62	1493.29	936.777	3008.4	1215.03	1.3079	2.09765e-06	0.000320318	Gas2l1	11	5054132	5065327	-	6100	protein_coding	growth arrest-specific 2 like 1 [Source:MGI Symbol;Acc:MGI:1926176]	-
ENSMUSG00000044894	2945.06	3131.08	1376.42	1512.03	3038.07	1444.23	1.0728	2.11419e-06	0.000320318	Uqcrq	11	53427922	53430831	-	1831	protein_coding	ubiquinol-cytochrome c reductase, complex III subunit VII [Source:MGI Symbol;Acc:MGI:107807]	-
ENSMUSG00000034957	1983.64	2570.14	1073.44	587.232	2276.89	830.335	1.45514	2.11868e-06	0.000320318	Cebpa	7	35119293	35121928	+	2636	protein_coding	CCAAT/enhancer binding protein (C/EBP), alpha [Source:MGI Symbol;Acc:MGI:99480]	C/EBP
ENSMUSG00000019433	2848.8	2499.27	1349.71	868.866	2674.04	1109.29	1.26926	2.13047e-06	0.000320432	Gipc1	8	83652677	83664694	+	1729	protein_coding	GIPC PDZ domain containing family, member 1 [Source:MGI Symbol;Acc:MGI:1926252]	-
ENSMUSG00000033287	2070.75	1792.61	902.128	491.357	1931.68	696.742	1.47095	2.15719e-06	0.000322434	Kctd17	15	78428564	78439303	+	2541	protein_coding	potassium channel tetramerisation domain containing 17 [Source:MGI Symbol;Acc:MGI:1920094]	-
ENSMUSG00000078636	221.865	208.605	61.4051	42.9425	215.235	52.1738	2.04179	2.166e-06	0.000322434	Gm7336	7	51746647	51747878	+	1232	processed_pseudogene	predicted gene 7336 [Source:MGI Symbol;Acc:MGI:3644851]	-
ENSMUSG00000068240	2998.65	318.388	160.421	144.811	1658.52	152.616	3.44087	2.38522e-06	0.000353256	Gm11808	4	3973092	3973595	-	504	protein_coding	predicted gene 11808 [Source:MGI Symbol;Acc:MGI:3649356]	-
ENSMUSG00000003528	2909.61	3911.61	1452.67	1644.86	3410.61	1548.76	1.13887	2.49419e-06	0.000367519	Slc25a1	16	17925223	17928219	-	2164	protein_coding	solute carrier family 25 (mitochondrial carrier, citrate transporter), member 1 [Source:MGI Symbol;Acc:MGI:1345283]	-
ENSMUSG00000082585	334.331	409.228	79.204	119.846	371.779	99.5249	1.90008	2.54037e-06	0.000372434	Gm15387	15	74093686	74094333	-	648	processed_pseudogene	predicted gene 15387 [Source:MGI Symbol;Acc:MGI:3705374]	-
ENSMUSG00000002274	106.39	143.73	26.7615	6.98805	125.06	16.8748	2.88031	2.64333e-06	0.000383653	Metrn	17	25794571	25797136	-	1434	protein_coding	meteorin, glial cell differentiation regulator [Source:MGI Symbol;Acc:MGI:1917333]	-
ENSMUSG00000074516	423.404	104.794	38.6448	12.9801	264.099	25.8124	3.34884	2.7862e-06	0.00039886	Gm10709	9	7751725	7752204	+	480	processed_pseudogene	predicted gene 10709 [Source:MGI Symbol;Acc:MGI:3642754]	-
ENSMUSG00000107470	137.751	73.8563	19.8126	12.9819	105.804	16.3972	2.68043	2.78933e-06	0.00039886	Gm3375	7	3181093	3181888	+	796	processed_pseudogene	predicted gene 3375 [Source:MGI Symbol;Acc:MGI:3781553]	-
ENSMUSG00000034786	267.462	296.44	87.1527	59.9202	281.951	73.5364	1.93703	2.88098e-06	0.000409946	Gpsm3	17	34589806	34591754	+	1343	protein_coding	G-protein signalling modulator 3 (AGS3-like, C. elegans) [Source:MGI Symbol;Acc:MGI:2146785]	-
ENSMUSG00000028670	2100.13	2024.17	1012.04	573.25	2062.15	792.646	1.37923	2.93928e-06	0.000416202	Lypla2	4	135968224	135972626	-	2054	protein_coding	lysophospholipase 2 [Source:MGI Symbol;Acc:MGI:1347000]	-
ENSMUSG00000018509	2225.76	2428.41	1162.54	991.707	2327.09	1077.12	1.11124	2.98828e-06	0.000421086	Cenpv	11	62524946	62539261	-	1811	protein_coding	centromere protein V [Source:MGI Symbol;Acc:MGI:1920389]	-
ENSMUSG00000061816	1156.83	22.9476	10.8931	9.9867	589.891	10.4399	5.80349	3.02082e-06	0.000423262	Myl1	1	66924295	66945404	-	2074	protein_coding	myosin, light polypeptide 1 [Source:MGI Symbol;Acc:MGI:97269]	-
ENSMUSG00000005442	8688.26	8975.03	4778.89	3007.08	8831.64	3892.99	1.18177	3.03288e-06	0.000423262	Cic	7	25267704	25294159	+	10294	protein_coding	capicua transcriptional repressor [Source:MGI Symbol;Acc:MGI:1918972]	HMG
ENSMUSG00000029674	2823.49	3532.32	1623.01	1201.43	3177.91	1412.22	1.17003	3.06078e-06	0.000425111	Limk1	5	134656039	134688598	-	7162	protein_coding	LIM-domain containing, protein kinase [Source:MGI Symbol;Acc:MGI:104572]	-
ENSMUSG00000051550	1274.46	1127.87	519.892	321.578	1201.16	420.735	1.51312	3.12971e-06	0.000432615	Zfp579	7	4983483	4996158	-	4159	protein_coding	zinc finger protein 579 [Source:MGI Symbol;Acc:MGI:1915740]	zf-C2H2
ENSMUSG00000040462	4049.31	3632.13	1988.4	1719.76	3840.72	1854.08	1.05061	3.18351e-06	0.000437967	Os9	10	127095650	127121131	-	2629	protein_coding	amplified in osteosarcoma [Source:MGI Symbol;Acc:MGI:1924301]	-
ENSMUSG00000039656	2918.7	2481.31	1339.81	722.056	2700	1030.93	1.38887	3.27979e-06	0.000447074	Rxrb	17	34031812	34038393	+	3698	protein_coding	retinoid X receptor beta [Source:MGI Symbol;Acc:MGI:98215]	RXR-like
ENSMUSG00000013033	15596.5	15472.7	8547.72	6066.09	15534.6	7306.91	1.08814	3.32288e-06	0.000450731	Adgrl1	8	83900105	83941954	+	8587	protein_coding	adhesion G protein-coupled receptor L1 [Source:MGI Symbol;Acc:MGI:1929461]	-
ENSMUSG00000041506	1292.71	1477.21	617.93	340.553	1384.96	479.242	1.53074	3.40146e-06	0.000458507	Rrp9	9	106475963	106485424	+	2933	protein_coding	RRP9, small subunit (SSU) processome component, homolog (yeast) [Source:MGI Symbol;Acc:MGI:2384313]	-
ENSMUSG00000042406	5341.01	5078.4	2822.18	2013.37	5209.7	2417.78	1.10746	3.41179e-06	0.000458507	Atf4	15	80255184	80257541	+	2358	protein_coding	activating transcription factor 4 [Source:MGI Symbol;Acc:MGI:88096]	TF_bZIP
ENSMUSG00000049823	1022.2	861.37	380.262	276.638	941.784	328.45	1.51932	3.50994e-06	0.000469523	Zbtb12	17	34879483	34896867	+	2020	protein_coding	zinc finger and BTB domain containing 12 [Source:MGI Symbol;Acc:MGI:88133]	ZBTB
ENSMUSG00000030814	4761.51	3821.77	2231.02	1402.17	4291.64	1816.59	1.24021	3.56142e-06	0.000474224	Bcl7c	7	127661456	127708933	-	7222	protein_coding	B cell CLL/lymphoma 7C [Source:MGI Symbol;Acc:MGI:1332237]	-
ENSMUSG00000047371	1444.66	1183.76	574.359	321.578	1314.21	447.968	1.55241	3.70024e-06	0.00048823	Zfp768	7	127342795	127345589	-	2522	protein_coding	zinc finger protein 768 [Source:MGI Symbol;Acc:MGI:2384582]	zf-C2H2
ENSMUSG00000098893	81.1034	367.316	16.8197	30.9615	224.21	23.8906	3.22353	3.93543e-06	0.000514584	Gm17828	9	72292542	72293340	-	799	processed_pseudogene	predicted gene, 17828 [Source:MGI Symbol;Acc:MGI:5010013]	-
ENSMUSG00000038437	5187.02	5591.43	2925.17	1969.43	5389.23	2447.3	1.13884	3.98733e-06	0.000517811	Mllt6	11	97663414	97685463	+	7451	protein_coding	myeloid/lymphoid or mixed-lineage leukemia; translocated to, 6 [Source:MGI Symbol;Acc:MGI:1935145]	-
ENSMUSG00000020814	3634.96	3069.19	1741.84	1067.61	3352.08	1404.72	1.25467	3.99579e-06	0.000517811	Mxra7	11	116803062	116828046	-	2391	protein_coding	matrix-remodelling associated 7 [Source:MGI Symbol;Acc:MGI:1914872]	-
ENSMUSG00000040390	2340.24	2623.04	1089.3	408.463	2481.64	748.88	1.7283	4.12447e-06	0.000531174	Map3k10	7	27656375	27674598	-	4142	protein_coding	mitogen-activated protein kinase kinase kinase 10 [Source:MGI Symbol;Acc:MGI:1346879]	-
ENSMUSG00000053553	835.801	844.403	338.678	210.723	840.102	274.701	1.61221	4.153e-06	0.000531174	3110082I17Rik	5	139359739	139460527	-	2885	protein_coding	RIKEN cDNA 3110082I17 gene [Source:MGI Symbol;Acc:MGI:1920462]	-
ENSMUSG00000002409	852.013	902.294	352.546	195.742	877.153	274.144	1.67739	4.16602e-06	0.000531174	Dyrk1b	7	28179469	28187294	+	2695	protein_coding	dual-specificity tyrosine-(Y)-phosphorylation regulated kinase 1b [Source:MGI Symbol;Acc:MGI:1330302]	-
ENSMUSG00000070644	9680.08	10388.4	5437.4	3233.78	10034.2	4335.59	1.2106	4.1721e-06	0.000531174	Etnk2	1	133363572	133380336	+	4566	protein_coding	ethanolamine kinase 2 [Source:MGI Symbol;Acc:MGI:2443760]	-
ENSMUSG00000092274	1889.41	1692.8	605.018	880.854	1791.1	742.936	1.26942	4.26895e-06	0.000538779	Neat1	19	5824708	5845478	-	20771	lincRNA	nuclear paraspeckle assembly transcript 1 (non-protein coding) [Source:MGI Symbol;Acc:MGI:1914211]	-
ENSMUSG00000046580	71.9184	54.8944	9.92212	0	63.4064	4.96106	3.64257	4.28959e-06	0.00053904	Gm7862	12	76152336	76152627	-	292	processed_pseudogene	predicted gene 7862 [Source:MGI Symbol;Acc:MGI:3648002]	-
ENSMUSG00000038880	774.001	765.552	303.032	177.766	769.777	240.399	1.67844	4.34241e-06	0.000543325	Mrps34	17	24895116	24897502	+	2064	protein_coding	mitochondrial ribosomal protein S34 [Source:MGI Symbol;Acc:MGI:1930188]	-
ENSMUSG00000033938	2330.1	2025.17	1072.43	947.764	2177.63	1010.1	1.10815	4.4072e-06	0.000549065	Ndufb7	8	83566671	83571626	+	4522	protein_coding	NADH:ubiquinone oxidoreductase subunit B7 [Source:MGI Symbol;Acc:MGI:1914166]	-
ENSMUSG00000062380	2663.42	3002.32	1478.44	910.811	2832.87	1194.63	1.2456	4.44197e-06	0.000551032	Tubb3	8	123411424	123422015	+	1868	protein_coding	tubulin, beta 3 class III [Source:MGI Symbol;Acc:MGI:107813]	-
ENSMUSG00000033307	5764.48	5493.61	3095.49	2123.23	5629.04	2609.36	1.10914	4.80929e-06	0.000586571	Mif	10	75859353	75860240	-	745	protein_coding	macrophage migration inhibitory factor (glycosylation-inhibiting factor) [Source:MGI Symbol;Acc:MGI:96982]	-
ENSMUSG00000030397	4164.81	4348.78	2253.8	1264.35	4256.8	1759.07	1.27487	4.83409e-06	0.000587129	Mark4	7	19424775	19458821	-	4668	protein_coding	MAP/microtubule affinity regulating kinase 4 [Source:MGI Symbol;Acc:MGI:1920955]	-
ENSMUSG00000007659	2719.14	2893.53	1487.34	1121.54	2806.33	1304.44	1.10517	5.00442e-06	0.000599474	Bcl2l1	2	152780668	152831728	-	4586	protein_coding	BCL2-like 1 [Source:MGI Symbol;Acc:MGI:88139]	-
ENSMUSG00000025229	52.6244	7.97882	0	0	30.3016	0	7.92806	5.01834e-06	0.000599474	Pitx3	19	46135685	46148326	-	1526	protein_coding	paired-like homeodomain transcription factor 3 [Source:MGI Symbol;Acc:MGI:1100498]	Homeobox
ENSMUSG00000078348	2760.67	2912.49	1507.15	1008.68	2836.58	1257.92	1.17302	5.04324e-06	0.00059998	Sf3b5	10	13005343	13009183	+	3841	protein_coding	splicing factor 3b, subunit 5 [Source:MGI Symbol;Acc:MGI:1913375]	-
ENSMUSG00000030122	15188.2	13474.5	6626.69	2457.79	14331.4	4542.24	1.65767	5.37913e-06	0.000629619	Ptms	6	124913681	124920103	-	1619	protein_coding	parathymosin [Source:MGI Symbol;Acc:MGI:1916452]	-
ENSMUSG00000035458	3836.59	5023.5	1976.5	2255.06	4430.04	2115.78	1.0661	5.59677e-06	0.000649852	Tnni3	7	4518305	4524229	-	2063	protein_coding	troponin I, cardiac 3 [Source:MGI Symbol;Acc:MGI:98783]	-
ENSMUSG00000069565	4525.47	4022.39	2237.93	2003.39	4273.93	2120.66	1.01099	5.62986e-06	0.00065109	Dazap1	10	80261486	80288408	+	2944	protein_coding	DAZ associated protein 1 [Source:MGI Symbol;Acc:MGI:1917498]	-
ENSMUSG00000029603	4391.76	5383.82	2621.17	1668.82	4887.79	2145	1.18815	5.88521e-06	0.00067792	Dtx1	5	120680202	120711927	-	5270	protein_coding	deltex 1, E3 ubiquitin ligase [Source:MGI Symbol;Acc:MGI:1352744]	-
ENSMUSG00000073894	325.244	797.499	151.533	70.9043	561.372	111.218	2.33425	5.92491e-06	0.000679796	Rbmxl2	7	107209445	107210916	+	1472	protein_coding	RNA binding motif protein, X-linked-like 2 [Source:MGI Symbol;Acc:MGI:1923822]	-
ENSMUSG00000095562	99.3412	484.095	40.6074	29.9598	291.718	35.2836	3.043	6.47994e-06	0.000737963	Gm21887	X	170009659	170019281	+	759	protein_coding	predicted gene, 21887 [Source:MGI Symbol;Acc:MGI:5434051]	-
ENSMUSG00000028799	4229.65	4199.06	2316.17	1541.99	4214.35	1929.08	1.12733	6.48272e-06	0.000737963	Zfp362	4	128773088	128806045	-	3052	protein_coding	zinc finger protein 362 [Source:MGI Symbol;Acc:MGI:2652839]	zf-C2H2
ENSMUSG00000044857	2514.49	2712.87	1310.11	631.174	2613.68	970.642	1.42893	6.55149e-06	0.000741212	Lemd2	17	27189601	27204438	-	2595	protein_coding	LEM domain containing 2 [Source:MGI Symbol;Acc:MGI:2385045]	-
ENSMUSG00000000776	1725.29	1523.12	762.485	672.123	1624.2	717.304	1.17891	6.56233e-06	0.000741212	Polr3d	14	70438757	70443447	-	2854	protein_coding	polymerase (RNA) III (DNA directed) polypeptide D [Source:MGI Symbol;Acc:MGI:1914315]	-
ENSMUSG00000022199	4462.65	3389.59	1940.89	914.804	3926.12	1427.85	1.45916	6.58919e-06	0.00074136	Slc22a17	14	54906304	54913132	-	4517	protein_coding	solute carrier family 22 (organic cation transporter), member 17 [Source:MGI Symbol;Acc:MGI:1926225]	-
ENSMUSG00000062683	5635.82	5290.99	2912.31	1545.98	5463.4	2229.14	1.29325	6.70158e-06	0.000751095	Atp5g2	15	102662864	102672352	-	1675	protein_coding	ATP synthase, H+ transporting, mitochondrial F0 complex, subunit C2 (subunit 9) [Source:MGI Symbol;Acc:MGI:1915192]	-
ENSMUSG00000030470	99.1981	3.98515	0	0	51.5916	0	8.69349	6.75198e-06	0.000753833	Csrp3	7	48830398	48848033	-	2671	protein_coding	cysteine and glycine-rich protein 3 [Source:MGI Symbol;Acc:MGI:1330824]	-
ENSMUSG00000029860	10246.4	11849.6	6130.55	4717.85	11048	5424.2	1.02628	6.94747e-06	0.000772687	Zyx	6	42349630	42360213	+	5390	protein_coding	zyxin [Source:MGI Symbol;Acc:MGI:103072]	-
ENSMUSG00000054312	1369.69	1150.82	467.383	561.27	1260.26	514.326	1.29276	7.08654e-06	0.000785146	Mrps21	3	95862634	95871519	-	739	protein_coding	mitochondrial ribosomal protein S21 [Source:MGI Symbol;Acc:MGI:1913542]	-
ENSMUSG00000046574	3810.23	3482.41	1996.33	1341.25	3646.32	1668.79	1.12756	7.34498e-06	0.000810685	Prr12	7	45027563	45052881	-	7185	protein_coding	proline rich 12 [Source:MGI Symbol;Acc:MGI:2679002]	-
ENSMUSG00000035632	2636.06	2786.73	1362.56	1317.28	2711.4	1339.92	1.01682	7.55254e-06	0.000830436	Cnot3	7	3645268	3661109	+	7129	protein_coding	CCR4-NOT transcription complex, subunit 3 [Source:MGI Symbol;Acc:MGI:2385261]	-
ENSMUSG00000001056	2728.25	2884.55	1374.44	1410.16	2806.4	1392.3	1.01119	7.6709e-06	0.000840267	Nhp2	11	51619735	51623714	+	1146	protein_coding	NHP2 ribonucleoprotein [Source:MGI Symbol;Acc:MGI:1098547]	-
ENSMUSG00000021944	14723.2	16631.6	8813.1	6225.89	15677.4	7519.49	1.05996	7.91788e-06	0.000864061	Gata4	14	63198922	63271692	-	3904	protein_coding	GATA binding protein 4 [Source:MGI Symbol;Acc:MGI:95664]	zf-GATA
ENSMUSG00000100954	98.2743	105.8	25.762	11.9823	102.037	18.8722	2.42678	8.33481e-06	0.000902772	Gm10138	1	151339604	151345231	-	2843	antisense	predicted gene 10138 [Source:MGI Symbol;Acc:MGI:3708522]	-
ENSMUSG00000041736	1274.46	1195.74	540.698	252.667	1235.1	396.682	1.63822	8.58725e-06	0.000926656	Tspo	15	83563592	83574203	+	1051	protein_coding	translocator protein [Source:MGI Symbol;Acc:MGI:88222]	-
ENSMUSG00000034341	3313.82	3456.46	1815.12	1007.68	3385.14	1411.4	1.26199	8.77831e-06	0.000942532	Wbp2	11	116078573	116086995	-	3177	protein_coding	WW domain binding protein 2 [Source:MGI Symbol;Acc:MGI:104709]	-
ENSMUSG00000047547	4755.43	3767.87	2174.56	2036.35	4261.65	2105.45	1.01723	9.08541e-06	0.000969601	Cltb	13	54592401	54611344	-	4868	protein_coding	clathrin, light polypeptide (Lcb) [Source:MGI Symbol;Acc:MGI:1921575]	-
ENSMUSG00000059824	917.875	1216.7	460.475	302.603	1067.29	381.539	1.48372	9.20612e-06	0.000977036	Dbp	7	45705088	45710203	+	2993	protein_coding	D site albumin promoter binding protein [Source:MGI Symbol;Acc:MGI:94866]	TF_bZIP
ENSMUSG00000061518	4008.77	2723.85	1413.06	1653.85	3366.31	1533.45	1.13431	9.22627e-06	0.000977036	Cox5b	1	36691449	36693681	+	1587	protein_coding	cytochrome c oxidase subunit 5B [Source:MGI Symbol;Acc:MGI:88475]	-
ENSMUSG00000033701	2018.08	2323.61	1083.32	998.698	2170.85	1041.01	1.06019	9.25886e-06	0.000977036	Acbd6	1	155558120	155691330	+	6453	protein_coding	acyl-Coenzyme A binding domain containing 6 [Source:MGI Symbol;Acc:MGI:1919732]	-
ENSMUSG00000030733	3762.61	3444.49	1972.57	1196.44	3603.55	1584.5	1.1853	9.28972e-06	0.000977036	Sh2b1	7	126466994	126475424	-	3932	protein_coding	SH2B adaptor protein 1 [Source:MGI Symbol;Acc:MGI:1201407]	-
ENSMUSG00000051790	3122.33	2567.14	1519.03	1070.6	2844.74	1294.82	1.13544	9.42629e-06	0.00098782	Nlgn2	11	69823122	69837784	-	5785	protein_coding	neuroligin 2 [Source:MGI Symbol;Acc:MGI:2681835]	-
ENSMUSG00000007030	58.7516	47.908	8.91451	6.99037	53.3298	7.95244	2.72609	9.47071e-06	0.000988906	Vwa7	17	35016579	35026741	+	4313	protein_coding	von Willebrand factor A domain containing 7 [Source:MGI Symbol;Acc:MGI:1306798]	-
ENSMUSG00000054000	992.845	1350.45	500.094	258.66	1171.65	379.377	1.62648	9.56121e-06	0.000994777	Tusc1	4	93334138	93335511	-	1374	protein_coding	tumor suppressor candidate 1 [Source:MGI Symbol;Acc:MGI:2684283]	-
ENSMUSG00000007877	67.8267	16.9619	2.97429	0.998111	42.3943	1.9862	4.33143	9.62864e-06	0.000998215	Tcap	11	98383811	98384953	+	948	protein_coding	titin-cap [Source:MGI Symbol;Acc:MGI:1330233]	-
ENSMUSG00000083282	1651.34	1821.56	874.388	667.129	1736.45	770.758	1.17164	9.78025e-06	0.00101032	Ctsf	19	4855129	4860912	+	1975	protein_coding	cathepsin F [Source:MGI Symbol;Acc:MGI:1861434]	-
ENSMUSG00000089999	319.072	112.78	45.5612	30.9581	215.926	38.2597	2.49274	1.00341e-05	0.00103288	Gm6485	3	104752727	104753165	-	439	transcribed_processed_pseudogene	predicted gene 6485 [Source:MGI Symbol;Acc:MGI:3644007]	-
ENSMUSG00000081603	529.835	424.196	176.282	100.866	477.015	138.574	1.78238	1.023e-05	0.00104865	Gm14681	X	66778442	66778852	-	411	processed_pseudogene	predicted gene 14681 [Source:MGI Symbol;Acc:MGI:3705734]	-
ENSMUSG00000079480	518.693	432.181	136.643	172.776	475.437	154.709	1.61892	1.02597e-05	0.00104865	Pin4	X	102119447	102127669	+	651	protein_coding	protein (peptidyl-prolyl cis/trans isomerase) NIMA-interacting, 4 (parvulin) [Source:MGI Symbol;Acc:MGI:1916963]	-
ENSMUSG00000050373	1826.6	1830.54	942.723	581.24	1828.57	761.981	1.26272	1.08747e-05	0.00110501	Snx21	2	164785823	164793816	+	4760	protein_coding	sorting nexin family member 21 [Source:MGI Symbol;Acc:MGI:1917729]	-
ENSMUSG00000030805	2006.93	1903.4	950.625	932.784	1955.16	941.705	1.05384	1.08872e-05	0.00110501	Stx4a	7	127824294	127849019	+	2364	protein_coding	syntaxin 4A (placental) [Source:MGI Symbol;Acc:MGI:893577]	-
ENSMUSG00000020766	2726.22	2568.14	1403.19	760.007	2647.18	1081.6	1.29117	1.09544e-05	0.00110796	Galk1	11	116008457	116012719	-	1406	protein_coding	galactokinase 1 [Source:MGI Symbol;Acc:MGI:95730]	-
ENSMUSG00000044876	1518.62	1390.37	660.519	290.617	1454.49	475.568	1.6125	1.11175e-05	0.00112055	Zfp444	7	6172226	6193811	+	5959	protein_coding	zinc finger protein 444 [Source:MGI Symbol;Acc:MGI:1923365]	zf-C2H2
ENSMUSG00000059412	137.77	109.791	28.7158	28.9622	123.78	28.839	2.09685	1.1222e-05	0.00112717	Fxyd2	9	45399669	45410278	+	4005	protein_coding	FXYD domain-containing ion transport regulator 2 [Source:MGI Symbol;Acc:MGI:1195260]	-
ENSMUSG00000042625	5009.7	3107.12	1899.27	1741.73	4058.41	1820.5	1.15651	1.14461e-05	0.00114178	Safb2	17	56560965	56584585	-	8165	protein_coding	scaffold attachment factor B2 [Source:MGI Symbol;Acc:MGI:2146808]	-
ENSMUSG00000038976	5375.46	5537.53	3101.43	2240.08	5456.49	2670.75	1.03068	1.15521e-05	0.00114488	Ppp1r9b	11	94991035	95006899	+	5083	protein_coding	protein phosphatase 1, regulatory subunit 9B [Source:MGI Symbol;Acc:MGI:2387581]	-
ENSMUSG00000062554	794.255	687.698	208.925	303.606	740.977	256.266	1.53136	1.1583e-05	0.00114488	Gm12751	4	34354043	34354423	+	381	processed_pseudogene	predicted gene 12751 [Source:MGI Symbol;Acc:MGI:3651049]	-
ENSMUSG00000044927	952.33	1537.1	463.469	163.782	1244.71	313.626	1.98825	1.15955e-05	0.00114488	H1fx	6	87980421	87981637	-	1217	protein_coding	H1 histone family, member X [Source:MGI Symbol;Acc:MGI:2685307]	-
ENSMUSG00000003873	1860.04	1958.3	985.291	806.947	1909.17	896.119	1.09106	1.2077e-05	0.00117642	Bax	7	45461697	45466898	-	1576	protein_coding	BCL2-associated X protein [Source:MGI Symbol;Acc:MGI:99702]	-
ENSMUSG00000018476	2770.8	2591.1	1464.58	919.799	2680.95	1192.19	1.16902	1.27971e-05	0.00123413	Kdm6b	11	69398508	69413675	-	6954	protein_coding	KDM1 lysine (K)-specific demethylase 6B [Source:MGI Symbol;Acc:MGI:2448492]	-
ENSMUSG00000024033	206.645	122.764	32.6693	42.945	164.704	37.8072	2.11948	1.31844e-05	0.00126309	Rsph1	17	31255019	31277356	-	1164	protein_coding	radial spoke head 1 homolog (Chlamydomonas) [Source:MGI Symbol;Acc:MGI:1194909]	-
ENSMUSG00000035262	23100.5	21296.7	10057.9	3211.81	22198.6	6634.83	1.74231	1.3318e-05	0.00127169	Amh	10	80805243	80807648	+	1670	protein_coding	anti-Mullerian hormone [Source:MGI Symbol;Acc:MGI:88006]	-
ENSMUSG00000025488	28.3706	30.9418	0	3.99594	29.6562	1.99797	3.81493	1.36196e-05	0.00129623	Cox8b	7	140898945	140900446	-	360	protein_coding	cytochrome c oxidase subunit 8B [Source:MGI Symbol;Acc:MGI:105958]	-
ENSMUSG00000032239	2656.32	2508.26	1366.53	1212.42	2582.29	1289.47	1.00178	1.4417e-05	0.00135876	Rp9	9	22411047	22469743	-	3570	protein_coding	retinitis pigmentosa 9 (human) [Source:MGI Symbol;Acc:MGI:2157166]	-
ENSMUSG00000032717	1562.18	1320.5	629.826	243.678	1441.34	436.752	1.7222	1.49836e-05	0.00140581	Mdfi	17	47815328	47834691	-	3092	protein_coding	MyoD family inhibitor [Source:MGI Symbol;Acc:MGI:107687]	-
ENSMUSG00000002393	1680.73	1983.25	819.953	301.602	1831.99	560.778	1.70766	1.53483e-05	0.00143257	Nr2f6	8	71374123	71381960	-	2983	protein_coding	nuclear receptor subfamily 2, group F, member 6 [Source:MGI Symbol;Acc:MGI:1352453]	RXR-like
ENSMUSG00000053522	3135.49	2207.82	1378.43	799.955	2671.66	1089.19	1.29435	1.58518e-05	0.00147482	Lgals7	7	28863853	28866284	+	927	protein_coding	lectin, galactose binding, soluble 7 [Source:MGI Symbol;Acc:MGI:1316742]	-
ENSMUSG00000030672	1439.49	51.8924	18.7956	40.9493	745.691	29.8724	4.63578	1.5919e-05	0.00147635	Mylpf	7	127208890	127214298	+	1062	protein_coding	myosin light chain, phosphorylatable, fast skeletal muscle [Source:MGI Symbol;Acc:MGI:97273]	-
ENSMUSG00000043323	6286.23	6964.83	3816.38	2743.42	6625.53	3279.9	1.01435	1.61028e-05	0.00148864	Fbrsl1	5	110361754	110448503	-	8078	protein_coding	fibrosin-like 1 [Source:MGI Symbol;Acc:MGI:1920907]	-
ENSMUSG00000035226	2813.36	3095.15	1575.49	774.987	2954.25	1175.24	1.32972	1.76e-05	0.00160777	Rims4	2	163859751	163918683	-	4962	protein_coding	regulating synaptic membrane exocytosis 4 [Source:MGI Symbol;Acc:MGI:2674366]	-
ENSMUSG00000109274	464.975	246.529	111.917	60.9179	355.752	86.4175	2.03983	1.7613e-05	0.00160777	Gm45133	7	5059277	5062049	-	2773	TEC	predicted gene 45133 [Source:MGI Symbol;Acc:MGI:5753709]	-
ENSMUSG00000044434	601.712	168.673	85.1842	39.9449	385.193	62.5646	2.61981	1.78939e-05	0.0016232	Gm9791	3	34005017	34005463	-	447	processed_pseudogene	predicted pseudogene 9791 [Source:MGI Symbol;Acc:MGI:3642317]	CSD
ENSMUSG00000041629	1872.19	1973.27	1027.88	687.103	1922.73	857.491	1.16482	1.79674e-05	0.00162479	Fam104a	11	113661319	113684155	-	2619	protein_coding	family with sequence similarity 104, member A [Source:MGI Symbol;Acc:MGI:106351]	-
ENSMUSG00000060678	30.3921	28.9449	0.984289	3.99558	29.6685	2.48993	3.51127	1.85422e-05	0.00166639	Hist1h4c	13	23697635	23698454	-	820	protein_coding	histone cluster 1, H4c [Source:MGI Symbol;Acc:MGI:2448421]	-
ENSMUSG00000019738	1180.25	1125.87	489.174	505.342	1153.06	497.258	1.21319	1.88955e-05	0.00169278	Polr2i	7	30231948	30233390	+	1212	protein_coding	polymerase (RNA) II (DNA directed) polypeptide I [Source:MGI Symbol;Acc:MGI:1917170]	-
ENSMUSG00000020022	1300.81	1420.31	479.326	110.85	1360.56	295.088	2.20451	1.96726e-05	0.00173781	Ndufa12	10	94198720	94221443	+	1569	protein_coding	NADH:ubiquinone oxidoreductase subunit A12 [Source:MGI Symbol;Acc:MGI:1913664]	-
ENSMUSG00000067786	1912.7	1603.97	791.237	288.619	1758.33	539.928	1.70311	1.98559e-05	0.0017466	Nnat	2	157560078	157562522	+	1829	protein_coding	neuronatin [Source:MGI Symbol;Acc:MGI:104716]	-
ENSMUSG00000035585	5029.99	4716.08	2623.16	1204.43	4873.03	1913.79	1.34831	2.02951e-05	0.00177984	Tsen34	7	3692863	3701024	+	2541	protein_coding	tRNA splicing endonuclease subunit 34 [Source:MGI Symbol;Acc:MGI:1913328]	-
ENSMUSG00000072940	1050.61	2250.75	660.5	471.384	1650.68	565.942	1.54413	2.06194e-05	0.00180059	Gm10443	6	86334031	86334240	+	210	processed_pseudogene	predicted pseudogene 10443 [Source:MGI Symbol;Acc:MGI:3704272]	-
ENSMUSG00000043099	4132.38	3123.09	1959.7	1080.59	3627.73	1520.14	1.25477	2.06558e-05	0.00180059	Hic1	11	75164565	75169519	-	3750	protein_coding	hypermethylated in cancer 1 [Source:MGI Symbol;Acc:MGI:1338010]	ZBTB
ENSMUSG00000030699	42.5632	57.8922	9.91225	3.99347	50.2277	6.95286	2.83021	2.08817e-05	0.00181483	Tbx6	7	126781483	126785560	+	1804	protein_coding	T-box 6 [Source:MGI Symbol;Acc:MGI:102539]	T-box
ENSMUSG00000038550	183.384	240.547	60.4027	61.9193	211.965	61.161	1.79108	2.1043e-05	0.00182157	Ciart	3	95878503	95882251	-	2261	protein_coding	circadian associated repressor of transcription [Source:MGI Symbol;Acc:MGI:2684975]	-
ENSMUSG00000078572	719.283	585.89	234.725	76.8952	652.587	155.81	2.06547	2.10847e-05	0.00182157	Ndufaf8	11	120098928	120100705	+	834	protein_coding	NADH:ubiquinone oxidoreductase complex assembly factor 8 [Source:MGI Symbol;Acc:MGI:1913676]	-
ENSMUSG00000024570	2288.57	2243.76	1241.76	975.727	2266.16	1108.75	1.03122	2.13651e-05	0.00183335	Rbfa	18	80192265	80200658	-	1377	protein_coding	ribosome binding factor A [Source:MGI Symbol;Acc:MGI:1915981]	-
ENSMUSG00000064264	853.019	794.497	361.449	253.668	823.758	307.558	1.42095	2.14105e-05	0.00183335	Zfp428	7	24507006	24515682	+	1308	protein_coding	zinc finger protein 428 [Source:MGI Symbol;Acc:MGI:1916463]	-
ENSMUSG00000051768	2346.31	2022.17	1129.86	1031.66	2184.24	1080.76	1.01499	2.15526e-05	0.00184009	Xrcc1	7	24546289	24573440	+	5831	protein_coding	X-ray repair complementing defective repair in Chinese hamster cells 1 [Source:MGI Symbol;Acc:MGI:99137]	-
ENSMUSG00000007207	1550.01	1210.71	671.401	388.491	1380.36	529.946	1.38087	2.20879e-05	0.00187476	Stx1a	5	135023482	135051100	+	2666	protein_coding	syntaxin 1A (brain) [Source:MGI Symbol;Acc:MGI:109355]	-
ENSMUSG00000027374	2035.31	2373.51	1132.83	1055.62	2204.41	1094.23	1.0104	2.21991e-05	0.00187603	Mrps5	2	127587222	127606829	+	6578	protein_coding	mitochondrial ribosomal protein S5 [Source:MGI Symbol;Acc:MGI:1924971]	-
ENSMUSG00000051817	5123.21	7389.03	3397.51	2084.28	6256.12	2740.9	1.19058	2.22322e-05	0.00187603	Sox12	2	152393611	152398063	-	4453	protein_coding	SRY (sex determining region Y)-box 12 [Source:MGI Symbol;Acc:MGI:98360]	HMG
ENSMUSG00000030611	1672.6	1421.31	787.256	484.366	1546.96	635.811	1.28255	2.24627e-05	0.00188999	Mrps11	7	78783119	78792989	+	2172	protein_coding	mitochondrial ribosomal protein S11 [Source:MGI Symbol;Acc:MGI:1915244]	-
ENSMUSG00000036114	886.443	717.641	334.728	158.79	802.042	246.759	1.70002	2.25893e-05	0.00189515	Rpp25l	4	41712033	41713534	-	856	protein_coding	ribonuclease P/MRP 25 subunit-like [Source:MGI Symbol;Acc:MGI:1917211]	-
ENSMUSG00000049577	3378.67	4524.45	2159.72	1269.34	3951.56	1714.53	1.20454	2.28184e-05	0.00190529	Zfpm1	8	122282141	122337251	+	3503	protein_coding	zinc finger protein, multitype 1 [Source:MGI Symbol;Acc:MGI:1095400]	zf-C2H2
ENSMUSG00000035342	6653.96	5222.12	2836.07	988.707	5938.04	1912.39	1.63454	2.28683e-05	0.00190529	Lzts2	19	45015176	45027104	+	2921	protein_coding	leucine zipper, putative tumor suppressor 2 [Source:MGI Symbol;Acc:MGI:2385095]	-
ENSMUSG00000110528	113.464	105.799	21.7767	29.9619	109.632	25.8693	2.07811	2.36701e-05	0.00195729	Gm1943	8	109340691	109340864	-	174	processed_pseudogene	predicted gene 1943 [Source:MGI Symbol;Acc:MGI:3037801]	-
ENSMUSG00000029112	87.1655	216.597	34.6705	20.971	151.881	27.8207	2.44338	2.37346e-05	0.00195729	Nkx1-1	5	33430734	33433976	-	1209	protein_coding	NK1 homeobox 1 [Source:MGI Symbol;Acc:MGI:109346]	Homeobox
ENSMUSG00000028998	1665.5	1181.76	538.679	664.136	1423.63	601.407	1.24298	2.39674e-05	0.00196719	Tomm7	5	23838944	23844161	-	1125	protein_coding	translocase of outer mitochondrial membrane 7 [Source:MGI Symbol;Acc:MGI:1913419]	-
ENSMUSG00000006517	990.8	945.212	433.75	212.719	968.006	323.235	1.58201	2.40578e-05	0.00196719	Mvd	8	122433601	122443422	-	1859	protein_coding	mevalonate (diphospho) decarboxylase [Source:MGI Symbol;Acc:MGI:2179327]	-
ENSMUSG00000025223	6318.62	4698.11	3039.04	2351.93	5508.37	2695.49	1.03103	2.41966e-05	0.00197297	Ldb1	19	46032593	46045214	-	3583	protein_coding	LIM domain binding 1 [Source:MGI Symbol;Acc:MGI:894762]	-
ENSMUSG00000062044	180.319	143.726	51.5123	24.9649	162.023	38.2386	2.07935	2.5054e-05	0.00202582	Lmtk3	7	45783738	45804144	+	5744	protein_coding	lemur tyrosine kinase 3 [Source:MGI Symbol;Acc:MGI:3039582]	-
ENSMUSG00000021643	952.305	945.212	416.893	367.52	948.759	392.207	1.27414	2.67602e-05	0.00214081	Serf1	13	100108012	100114571	+	1300	protein_coding	small EDRK-rich factor 1 [Source:MGI Symbol;Acc:MGI:1337114]	-
ENSMUSG00000004849	2528.67	2536.2	1406.16	784.974	2532.44	1095.57	1.20873	2.67712e-05	0.00214081	Ap1s1	5	137034993	137046135	-	2198	protein_coding	adaptor protein complex AP-1, sigma 1 [Source:MGI Symbol;Acc:MGI:1098244]	-
ENSMUSG00000004931	1454.8	1418.32	723.886	390.488	1436.56	557.187	1.36614	2.7511e-05	0.00219137	Apba3	10	81266960	81273246	+	2890	protein_coding	amyloid beta (A4) precursor protein-binding, family A, member 3 [Source:MGI Symbol;Acc:MGI:1888527]	-
ENSMUSG00000035545	4952.98	3442.49	2128.02	1996.4	4197.73	2062.21	1.02536	2.75544e-05	0.00219137	Leng8	7	4137039	4148177	+	6395	protein_coding	leukocyte receptor cluster (LRC) member 8 [Source:MGI Symbol;Acc:MGI:2142195]	-
ENSMUSG00000096942	876.304	619.825	285.224	104.859	748.065	195.042	1.93866	2.76485e-05	0.00219285	Rps19-ps6	12	110898114	110898551	+	438	processed_pseudogene	ribosomal protein S19, pseudogene 6 [Source:MGI Symbol;Acc:MGI:5011818]	-
ENSMUSG00000041375	1629.03	1214.7	693.177	499.348	1421.87	596.262	1.25355	2.7809e-05	0.00219957	Ccdc9	7	16274042	16286795	-	5507	protein_coding	coiled-coil domain containing 9 [Source:MGI Symbol;Acc:MGI:1921443]	-
ENSMUSG00000034595	1938.04	1924.36	1050.65	800.955	1931.2	925.802	1.0606	2.90142e-05	0.00227628	Ppp1r18	17	35865593	35875596	+	4317	protein_coding	protein phosphatase 1, regulatory subunit 18 [Source:MGI Symbol;Acc:MGI:1923698]	-
ENSMUSG00000036687	11065	12543.3	6956.41	4765.79	11804.1	5861.1	1.01003	2.91703e-05	0.00228236	Tmem184a	5	139802485	139819917	-	5277	protein_coding	transmembrane protein 184a [Source:MGI Symbol;Acc:MGI:2385897]	-
ENSMUSG00000039568	1291.69	1245.64	604.047	539.297	1268.67	571.672	1.14986	3.00433e-05	0.00233371	Ubald1	16	4874778	4880315	-	5538	protein_coding	UBA-like domain containing 1 [Source:MGI Symbol;Acc:MGI:1916255]	-
ENSMUSG00000023495	1936.01	1821.55	1018.97	623.185	1878.78	821.078	1.19405	3.00678e-05	0.00233371	Pcbp4	9	106453291	106464012	+	4268	protein_coding	poly(rC) binding protein 4 [Source:MGI Symbol;Acc:MGI:1890471]	-
ENSMUSG00000036459	1605.77	2261.73	884.319	324.572	1933.75	604.446	1.67749	3.04466e-05	0.00235681	Wtip	7	34109543	34133268	-	2383	protein_coding	WT1-interacting protein [Source:MGI Symbol;Acc:MGI:2141920]	-
ENSMUSG00000000552	1361.59	1353.44	675.366	345.546	1357.52	510.456	1.41085	3.05681e-05	0.00235992	Zfp385a	15	103313895	103340093	-	2515	protein_coding	zinc finger protein 385A [Source:MGI Symbol;Acc:MGI:1352495]	-
ENSMUSG00000000031	39224.8	28006	18848.1	12997.1	33615.4	15922.6	1.07804	3.06938e-05	0.00236044	H19	7	142575529	142578143	-	2460	lincRNA	H19, imprinted maternally expressed transcript [Source:MGI Symbol;Acc:MGI:95891]	-
ENSMUSG00000003378	1910.69	1899.41	1035.8	791.967	1905.05	913.881	1.05962	3.07374e-05	0.00236044	Grik5	7	25009849	25072346	-	5168	protein_coding	glutamate receptor, ionotropic, kainate 5 (gamma 2) [Source:MGI Symbol;Acc:MGI:95818]	-
ENSMUSG00000009097	176.298	260.51	66.3488	58.9226	218.404	62.6357	1.7999	3.09823e-05	0.00237296	Tbx1	16	18580979	18590671	-	3517	protein_coding	T-box 1 [Source:MGI Symbol;Acc:MGI:98493]	T-box
ENSMUSG00000033467	975.611	1068.98	445.641	178.763	1022.3	312.202	1.71083	3.15527e-05	0.00239767	Crlf2	5	109554709	109558993	-	1495	protein_coding	cytokine receptor-like factor 2 [Source:MGI Symbol;Acc:MGI:1889506]	-
ENSMUSG00000095098	1664.51	1849.5	805.102	277.633	1757.01	541.368	1.69819	3.25385e-05	0.00245971	Ccdc85b	19	5456789	5457397	-	609	protein_coding	coiled-coil domain containing 85B [Source:MGI Symbol;Acc:MGI:2147607]	-
ENSMUSG00000013701	2398.98	1728.73	1089.27	770.994	2063.85	930.133	1.14969	3.2996e-05	0.00248781	Timm23	14	32180162	32201898	-	1786	protein_coding	translocase of inner mitochondrial membrane 23 [Source:MGI Symbol;Acc:MGI:1858317]	-
ENSMUSG00000050212	2971.38	2573.13	1515.09	749.02	2772.26	1132.05	1.292	3.31098e-05	0.00248992	Eva1b	4	126147744	126149875	+	1942	protein_coding	eva-1 homolog B (C. elegans) [Source:MGI Symbol;Acc:MGI:1922063]	-
ENSMUSG00000028849	3373.58	3017.29	1835.91	1196.44	3195.44	1516.18	1.07549	3.3536e-05	0.00251546	Map7d1	4	126232167	126256343	-	3652	protein_coding	MAP7 domain containing 1 [Source:MGI Symbol;Acc:MGI:2384297]	-
ENSMUSG00000024870	6009.65	6126.42	3430.2	1668.82	6068.03	2549.51	1.25095	3.41062e-05	0.00253855	Rab1b	19	5099207	5106996	-	1835	protein_coding	RAB1B, member RAS oncogene family [Source:MGI Symbol;Acc:MGI:1923558]	-
ENSMUSG00000073144	52.6992	79.8515	13.8666	10.985	66.2754	12.4258	2.40331	3.42264e-05	0.00254099	4930599N23Rik	6	39118473	39148312	+	880	antisense	RIKEN cDNA 4930599N23 gene [Source:MGI Symbol;Acc:MGI:1922629]	-
ENSMUSG00000019173	6148.44	5972.71	3500.5	1867.56	6060.57	2684.03	1.175	3.46381e-05	0.00256499	Rab5c	11	100715009	100738215	-	2194	protein_coding	RAB5C, member RAS oncogene family [Source:MGI Symbol;Acc:MGI:105306]	-
ENSMUSG00000030598	1653.37	1962.29	969.455	664.133	1807.83	816.794	1.14608	3.48051e-05	0.00257079	Fbxo17	7	28716804	28738144	+	2497	protein_coding	F-box protein 17 [Source:MGI Symbol;Acc:MGI:1354707]	-
ENSMUSG00000019578	966.491	1010.09	465.423	335.561	988.291	400.492	1.30286	3.51344e-05	0.00258853	Ubxn6	17	56067045	56075028	-	5685	protein_coding	UBX domain protein 6 [Source:MGI Symbol;Acc:MGI:1913780]	-
ENSMUSG00000036820	817.569	895.308	391.158	260.658	856.438	325.908	1.39351	3.55876e-05	0.00260868	Amdhd2	17	24155833	24163766	-	2728	protein_coding	amidohydrolase domain containing 2 [Source:MGI Symbol;Acc:MGI:2443978]	-
ENSMUSG00000020180	3581.26	2659.97	1474.45	1641.86	3120.61	1558.16	1.00192	3.60735e-05	0.0026267	Snrpd3	10	75517551	75537381	+	3442	protein_coding	small nuclear ribonucleoprotein D3 [Source:MGI Symbol;Acc:MGI:1914582]	-
ENSMUSG00000030410	2758.65	3117.11	1680.45	1043.64	2937.88	1362.04	1.10891	3.61049e-05	0.0026267	Dmwd	7	19076227	19082776	+	2556	protein_coding	dystrophia myotonica-containing WD repeat motif [Source:MGI Symbol;Acc:MGI:94907]	-
ENSMUSG00000039476	1056.65	965.174	479.287	340.554	1010.91	409.921	1.30194	3.69858e-05	0.00268359	Prrx2	2	30834972	30881251	+	1961	protein_coding	paired related homeobox 2 [Source:MGI Symbol;Acc:MGI:98218]	Homeobox
ENSMUSG00000004934	1826.59	1570.03	897.175	504.34	1698.31	700.758	1.27692	3.73064e-05	0.00268359	Pias4	10	81153266	81167923	-	3695	protein_coding	protein inhibitor of activated STAT 4 [Source:MGI Symbol;Acc:MGI:2136940]	zf-MIZ
ENSMUSG00000029713	11794.4	11533.2	6898.99	3990.8	11663.8	5444.89	1.09904	3.73492e-05	0.00268359	Gnb2	5	137528127	137533510	-	3402	protein_coding	guanine nucleotide binding protein (G protein), beta 2 [Source:MGI Symbol;Acc:MGI:95784]	-
ENSMUSG00000027223	1925.88	1786.62	1017.97	720.06	1856.25	869.017	1.09479	3.77433e-05	0.00269855	Mapk8ip1	2	92383676	92401263	-	4644	protein_coding	mitogen-activated protein kinase 8 interacting protein 1 [Source:MGI Symbol;Acc:MGI:1309464]	-
ENSMUSG00000000282	1612.83	1464.23	803.104	438.426	1538.53	620.765	1.30922	3.89532e-05	0.00277822	Mnt	11	74830920	74845725	+	4627	protein_coding	max binding protein [Source:MGI Symbol;Acc:MGI:109150]	bHLH
ENSMUSG00000036686	1796.21	1709.77	942.713	731.046	1752.99	836.88	1.06658	3.91398e-05	0.00278468	Cc2d1a	8	84132828	84147936	-	3710	protein_coding	coiled-coil and C2 domain containing 1A [Source:MGI Symbol;Acc:MGI:2384831]	-
ENSMUSG00000038034	2028.2	1867.47	1076.41	649.151	1947.83	862.778	1.17466	3.93511e-05	0.00278782	Igsf8	1	172261641	172319841	+	5217	protein_coding	immunoglobulin superfamily, member 8 [Source:MGI Symbol;Acc:MGI:2154090]	-
ENSMUSG00000019158	717.262	637.793	262.452	86.8822	677.527	174.667	1.95488	3.9795e-05	0.00281063	Tmem160	7	16452779	16455494	+	883	protein_coding	transmembrane protein 160 [Source:MGI Symbol;Acc:MGI:1916344]	-
ENSMUSG00000048537	4001.69	3209.93	2065.65	1320.28	3605.81	1692.96	1.09069	3.99706e-05	0.00281618	Phldb1	9	44686304	44735198	-	7179	protein_coding	pleckstrin homology like domain, family B, member 1 [Source:MGI Symbol;Acc:MGI:2143230]	-
ENSMUSG00000109222	619	636.796	257.465	225.705	627.898	241.585	1.37752	4.05505e-05	0.00284643	Gm10297	7	60753363	60754013	-	651	processed_pseudogene	predicted pseudogene 10297 [Source:MGI Symbol;Acc:MGI:3642512]	-
ENSMUSG00000057036	2054.5	854.378	499.078	488.363	1454.44	493.721	1.55843	4.17621e-05	0.00292114	Gm7536	3	24333068	24333511	+	444	processed_pseudogene	predicted gene 7536 [Source:MGI Symbol;Acc:MGI:3645137]	-
ENSMUSG00000063897	1031.32	950.202	421.879	149.8	990.762	285.84	1.79285	4.25302e-05	0.00296771	CAAA01118383.1	GL456216.1	15881	36183	+	2173	protein_coding	dehydrogenase/reductase (SDR family) X chromosome [Source:NCBI gene;Acc:236082]	-
ENSMUSG00000030120	6953.85	6748.24	3906.51	1847.59	6851.04	2877.05	1.25169	4.42822e-05	0.00306053	Mlf2	6	124931386	124937238	+	4106	protein_coding	myeloid leukemia factor 2 [Source:MGI Symbol;Acc:MGI:1353554]	-
ENSMUSG00000036106	2106.22	2291.67	1247.71	789.968	2198.94	1018.84	1.10976	4.44757e-05	0.0030666	Prr5	15	84669620	84703673	+	1917	protein_coding	proline rich 5 (renal) [Source:MGI Symbol;Acc:MGI:1924714]	-
ENSMUSG00000022791	7027.8	7112.55	4148.12	2192.14	7070.18	3170.13	1.15716	4.58015e-05	0.00314636	Tnk2	16	32643874	32683493	+	5738	protein_coding	tyrosine kinase, non-receptor, 2 [Source:MGI Symbol;Acc:MGI:1858308]	-
ENSMUSG00000031059	3627.87	3366.63	2030.99	1143.51	3497.25	1587.25	1.13961	4.66209e-05	0.00318426	Ndufb11	X	20615326	20617619	-	908	protein_coding	NADH:ubiquinone oxidoreductase subunit B11 [Source:MGI Symbol;Acc:MGI:1349919]	-
ENSMUSG00000002083	269.483	269.49	93.117	29.9569	269.487	61.5369	2.12839	4.74757e-05	0.00322746	Bbc3	7	16308393	16318205	+	2124	protein_coding	BCL2 binding component 3 [Source:MGI Symbol;Acc:MGI:2181667]	-
ENSMUSG00000079593	186.409	182.654	53.4682	59.9223	184.531	56.6953	1.70038	4.82071e-05	0.00326952	Gm14597	X	53577087	53608979	-	827	protein_coding	predicted gene 14597 [Source:MGI Symbol;Acc:MGI:3711766]	-
ENSMUSG00000058709	4064.51	3623.15	2197.36	1116.54	3843.83	1656.95	1.21393	4.8802e-05	0.00329448	Egln2	7	27158658	27166802	-	2800	protein_coding	egl-9 family hypoxia-inducible factor 2 [Source:MGI Symbol;Acc:MGI:1932287]	-
ENSMUSG00000070858	870.248	910.279	229.797	26.9589	890.263	128.378	2.79276	5.14678e-05	0.00346637	Gm1673	5	33983433	33985013	+	669	protein_coding	predicted gene 1673 [Source:MGI Symbol;Acc:MGI:2686519]	-
ENSMUSG00000025496	236.067	325.387	102.007	68.9084	280.727	85.4578	1.71438	5.32906e-05	0.00356009	Drd4	7	141292006	141296464	+	3381	protein_coding	dopamine receptor D4 [Source:MGI Symbol;Acc:MGI:94926]	-
ENSMUSG00000006456	1996.81	2184.87	1178.39	903.821	2090.84	1041.11	1.00586	5.41939e-05	0.00359165	Rbm14	19	4800569	4811634	-	3910	protein_coding	RNA binding motif protein 14 [Source:MGI Symbol;Acc:MGI:1929092]	-
ENSMUSG00000037966	1467.97	1659.86	810.018	687.104	1563.92	748.561	1.06284	5.53442e-05	0.00364293	Ninj1	13	49187485	49196244	+	1570	protein_coding	ninjurin 1 [Source:MGI Symbol;Acc:MGI:1196617]	-
ENSMUSG00000046229	1598.67	1964.29	571.428	87.8793	1781.48	329.654	2.43364	5.57166e-05	0.00365914	Scand1	2	156311847	156312704	-	759	protein_coding	SCAN domain-containing 1 [Source:MGI Symbol;Acc:MGI:1343132]	-
ENSMUSG00000038403	101.222	2.98716	0.991657	0	52.1046	0.495829	6.39339	5.61004e-05	0.00366933	Hfe2	3	96525172	96529210	+	2028	protein_coding	hemochromatosis type 2 (juvenile) [Source:MGI Symbol;Acc:MGI:1916835]	-
ENSMUSG00000031388	741.575	639.789	305.005	218.713	690.682	261.859	1.39875	5.61462e-05	0.00366933	Naa10	X	73916873	73921944	-	4132	protein_coding	N(alpha)-acetyltransferase 10, NatA catalytic subunit [Source:MGI Symbol;Acc:MGI:1915255]	-
ENSMUSG00000021606	1718.19	1355.43	644.634	785.977	1536.81	715.305	1.10317	5.74621e-05	0.00371495	Ndufs6	13	73319838	73328542	-	898	protein_coding	NADH:ubiquinone oxidoreductase core subunit S6 [Source:MGI Symbol;Acc:MGI:107932]	-
ENSMUSG00000047591	4164.81	4167.12	2253.81	890.835	4165.97	1572.32	1.40567	5.84043e-05	0.00375912	Mafa	15	75745490	75748228	-	2739	protein_coding	v-maf musculoaponeurotic fibrosarcoma oncogene family, protein A (avian) [Source:MGI Symbol;Acc:MGI:2673307]	TF_bZIP
ENSMUSG00000074876	399.165	454.142	148.579	38.9445	426.654	93.7616	2.18451	5.86689e-05	0.00376779	Spata5l1	2	122630625	122632930	+	1547	processed_transcript	spermatogenesis associated 5-like 1 [Source:MGI Symbol;Acc:MGI:3036261]	-
ENSMUSG00000028626	4578.12	2603.07	1824.04	877.853	3590.6	1350.95	1.41015	6.30387e-05	0.00399539	Col9a2	4	121039385	121055322	+	3095	protein_coding	collagen, type IX, alpha 2 [Source:MGI Symbol;Acc:MGI:88466]	-
ENSMUSG00000036887	1069.81	875.343	435.706	397.481	972.578	416.594	1.2229	6.32669e-05	0.00400112	C1qa	4	136895917	136898803	-	1040	protein_coding	complement component 1, q subcomponent, alpha polypeptide [Source:MGI Symbol;Acc:MGI:88223]	-
ENSMUSG00000057322	10664.8	5206.15	3574.75	3330.66	7935.45	3452.7	1.20055	6.44091e-05	0.00406449	Rpl38	11	114668524	114672331	+	542	protein_coding	ribosomal protein L38 [Source:MGI Symbol;Acc:MGI:1914921]	-
ENSMUSG00000021381	21.2955	38.9294	3.96426	1.9968	30.1124	2.98053	3.28274	6.46402e-05	0.00407023	Barx1	13	48662998	48666507	+	1399	protein_coding	BarH-like homeobox 1 [Source:MGI Symbol;Acc:MGI:103124]	Homeobox
ENSMUSG00000033768	377.883	374.292	154.493	97.8703	376.088	126.182	1.57455	6.59696e-05	0.00414495	Nrxn2	19	6418731	6544169	+	13812	protein_coding	neurexin II [Source:MGI Symbol;Acc:MGI:1096362]	-
ENSMUSG00000102062	12.1615	13.9739	0	0	13.0677	0	6.72165	6.83025e-05	0.00424763	Gm29246	10	43173263	43173958	+	349	antisense	predicted gene 29246 [Source:MGI Symbol;Acc:MGI:5579952]	-
ENSMUSG00000040841	1960.33	1862.48	1080.37	627.18	1911.4	853.774	1.16255	6.84862e-05	0.00424763	Six5	7	19094594	19098549	+	3007	protein_coding	sine oculis-related homeobox 5 [Source:MGI Symbol;Acc:MGI:106220]	Homeobox
ENSMUSG00000012296	1958.3	1901.4	1101.16	742.031	1929.85	921.594	1.06616	6.91608e-05	0.00426654	Tjap1	17	46257851	46283026	-	4701	protein_coding	tight junction associated protein 1 [Source:MGI Symbol;Acc:MGI:1921344]	-
ENSMUSG00000003863	295.816	259.508	106.969	51.9293	277.662	79.4494	1.80351	6.92276e-05	0.00426654	Ppfia3	7	45339122	45367019	-	7899	protein_coding	protein tyrosine phosphatase, receptor type, f polypeptide (PTPRF), interacting protein (liprin), alpha 3 [Source:MGI Symbol;Acc:MGI:1924037]	-
ENSMUSG00000059895	2136.61	2060.1	1211.08	741.032	2098.35	976.054	1.1041	6.95801e-05	0.00427598	Ptp4a3	15	73723145	73758766	+	9351	protein_coding	protein tyrosine phosphatase 4a3 [Source:MGI Symbol;Acc:MGI:1277098]	-
ENSMUSG00000097904	99.2935	121.771	21.7736	33.9572	110.532	27.8654	1.98323	7.18891e-05	0.00439326	Gm26711	5	110385835	110388073	+	1833	lincRNA	predicted gene, 26711 [Source:MGI Symbol;Acc:MGI:5477205]	-
ENSMUSG00000002768	1926.88	1517.13	830.805	861.877	1722.01	846.341	1.02466	7.21624e-05	0.00440069	Mea1	17	46678793	46683111	+	1844	protein_coding	male enhanced antigen 1 [Source:MGI Symbol;Acc:MGI:96957]	-
ENSMUSG00000023939	1312.95	1040.03	583.259	440.425	1176.49	511.842	1.20048	7.27912e-05	0.00442154	Mrpl14	17	45686322	45698495	+	949	protein_coding	mitochondrial ribosomal protein L14 [Source:MGI Symbol;Acc:MGI:1333864]	-
ENSMUSG00000027298	19808.9	20080	12232.4	7412.34	19944.5	9822.36	1.02183	7.44319e-05	0.00448702	Tyro3	2	119797733	119818104	+	6198	protein_coding	TYRO3 protein tyrosine kinase 3 [Source:MGI Symbol;Acc:MGI:104294]	-
ENSMUSG00000079019	703.044	327.376	131.755	19.9686	515.21	75.8618	2.76189	7.4433e-05	0.00448702	Insl3	8	71689214	71690575	+	623	protein_coding	insulin-like 3 [Source:MGI Symbol;Acc:MGI:108427]	-
ENSMUSG00000069020	1497.34	1386.38	777.351	501.344	1441.86	639.348	1.17306	7.49059e-05	0.00449249	Urm1	2	29820075	29845002	+	4275	protein_coding	ubiquitin related modifier 1 [Source:MGI Symbol;Acc:MGI:1915455]	-
ENSMUSG00000038517	669.657	717.643	315.908	169.776	693.65	242.842	1.51366	7.50669e-05	0.00449287	Tbkbp1	11	97136171	97151495	-	3975	protein_coding	TBK1 binding protein 1 [Source:MGI Symbol;Acc:MGI:1920424]	-
ENSMUSG00000107877	50.6416	35.93	8.91828	4.99254	43.2858	6.95541	2.61574	7.52491e-05	0.00449451	Gm43951	11	72203952	72206840	-	2889	protein_coding	predicted gene, 43951 [Source:MGI Symbol;Acc:MGI:5690343]	-
ENSMUSG00000023009	1961.33	1630.91	906.102	349.54	1796.12	627.821	1.51624	7.57557e-05	0.00451548	Nckap5l	15	99422035	99457748	-	5002	protein_coding	NCK-associated protein 5-like [Source:MGI Symbol;Acc:MGI:3609653]	-
ENSMUSG00000096255	976.555	282.458	179.255	94.8734	629.507	137.064	2.19835	7.59407e-05	0.00451602	Dynlt1b	17	6430112	6436296	+	771	protein_coding	dynein light chain Tctex-type 1B [Source:MGI Symbol;Acc:MGI:98643]	-
ENSMUSG00000029681	1236.98	1069.98	587.225	394.484	1153.48	490.854	1.23237	7.62456e-05	0.00451685	Bcl7b	5	135168283	135181855	+	2404	protein_coding	B cell CLL/lymphoma 7B [Source:MGI Symbol;Acc:MGI:1332238]	-
ENSMUSG00000006299	5979.26	5970.71	3643.09	2174.16	5974.98	2908.63	1.03855	7.68345e-05	0.00454247	Aamp	1	74279840	74284738	-	3458	protein_coding	angio-associated migratory protein [Source:MGI Symbol;Acc:MGI:107809]	-
ENSMUSG00000029675	48691.1	39926.5	26441.3	14599	44308.8	20520.1	1.11055	7.80081e-05	0.00460248	Eln	5	134702593	134747323	-	8098	protein_coding	elastin [Source:MGI Symbol;Acc:MGI:95317]	-
ENSMUSG00000078377	408.281	444.161	179.246	123.837	426.221	151.541	1.49108	8.02484e-05	0.00472157	Gm4294	12	12023045	12023658	+	614	processed_pseudogene	predicted gene 4294 [Source:MGI Symbol;Acc:MGI:3782472]	-
ENSMUSG00000032968	30299.5	27013.9	16648.8	7569.13	28656.7	12109	1.24278	8.35295e-05	0.0048591	Inha	1	75507077	75510366	+	1475	protein_coding	inhibin alpha [Source:MGI Symbol;Acc:MGI:96569]	-
ENSMUSG00000058966	322.16	301.429	115.86	105.862	311.795	110.861	1.49077	8.54559e-05	0.00495133	Fam57b	7	126797668	126830219	+	3935	protein_coding	family with sequence similarity 57, member B [Source:MGI Symbol;Acc:MGI:1916202]	-
ENSMUSG00000029596	564.288	525.007	229.769	89.8788	544.647	159.824	1.768	8.89932e-05	0.00509367	Sdsl	5	120458186	120472810	-	1497	protein_coding	serine dehydratase-like [Source:MGI Symbol;Acc:MGI:2182607]	-
ENSMUSG00000078440	532.894	610.846	232.744	78.8927	571.87	155.818	1.87496	8.94303e-05	0.00510016	Dohh	10	81384428	81388352	+	2048	protein_coding	deoxyhypusine hydroxylase/monooxygenase [Source:MGI Symbol;Acc:MGI:1915964]	-
ENSMUSG00000025478	3310.78	3279.8	1976.53	1143.51	3295.29	1560.02	1.07876	9.0417e-05	0.00513625	Dpysl4	7	139086001	139102704	+	5983	protein_coding	dihydropyrimidinase-like 4 [Source:MGI Symbol;Acc:MGI:1349764]	-
ENSMUSG00000062694	204.585	56.8853	25.7538	17.9754	130.735	21.8646	2.57319	9.06786e-05	0.00514105	Cav3	6	112459505	112472872	+	1157	protein_coding	caveolin 3 [Source:MGI Symbol;Acc:MGI:107570]	-
ENSMUSG00000033597	2739.39	2373.51	1464.59	718.061	2556.45	1091.32	1.22794	9.26957e-05	0.00522232	Caskin1	17	24488783	24508905	+	6172	protein_coding	CASK interacting protein 1 [Source:MGI Symbol;Acc:MGI:2442952]	-
ENSMUSG00000087416	4.09125	40.9306	0	0	22.5109	0	7.49995	9.28316e-05	0.00522232	Gm15906	4	129135091	129136910	+	323	lincRNA	predicted gene 15906 [Source:MGI Symbol;Acc:MGI:3801906]	-
ENSMUSG00000061723	598.638	48.8981	35.6562	25.965	323.768	30.8106	3.38837	9.35098e-05	0.00524016	Tnnt3	7	142498836	142516009	+	1583	protein_coding	troponin T3, skeletal, fast [Source:MGI Symbol;Acc:MGI:109550]	-
ENSMUSG00000038555	4484.95	4488.51	2702.38	1435.13	4486.73	2068.75	1.11684	9.65016e-05	0.00537668	Reep2	18	34840589	34847463	+	1926	protein_coding	receptor accessory protein 2 [Source:MGI Symbol;Acc:MGI:2385070]	-
ENSMUSG00000086606	19.2601	26.9505	2.97429	0.998111	23.1053	1.9862	3.45874	9.82891e-05	0.00544491	Gm13205	4	148947492	148948914	-	562	antisense	predicted gene 13205 [Source:MGI Symbol;Acc:MGI:3700976]	-
ENSMUSG00000111875	119.55	130.753	41.6137	15.9763	125.152	28.795	2.11485	9.94424e-05	0.00548786	Gm5425	10	84308886	84309344	+	459	processed_pseudogene	predicted gene 5425 [Source:MGI Symbol;Acc:MGI:3643901]	-
ENSMUSG00000007888	303.946	431.187	134.674	124.837	367.567	129.755	1.50133	0.000103411	0.0056683	Crlf1	8	70493158	70504081	+	1644	protein_coding	cytokine receptor-like factor 1 [Source:MGI Symbol;Acc:MGI:1340030]	-
ENSMUSG00000032291	349.558	851.397	151.494	202.737	600.478	177.116	1.76073	0.000104525	0.00570329	Crabp1	9	54764748	54773110	+	802	protein_coding	cellular retinoic acid binding protein I [Source:MGI Symbol;Acc:MGI:88490]	-
ENSMUSG00000024797	132.706	109.791	29.6996	37.9514	121.249	33.8255	1.83797	0.000104964	0.00570579	Vps51	19	6067842	6080324	-	4748	protein_coding	VPS51 GARP complex subunit [Source:MGI Symbol;Acc:MGI:1915755]	-
ENSMUSG00000096966	426.534	651.771	218.851	168.779	539.152	193.815	1.47542	0.000106038	0.00575343	Gm18336	X	73396439	73398736	-	2298	protein_coding	predicted gene, 18336 [Source:MGI Symbol;Acc:MGI:5010521]	-
ENSMUSG00000027570	290.755	275.479	95.0582	104.864	283.117	99.961	1.5008	0.000106813	0.00578462	Col9a3	2	180597790	180622189	+	3853	protein_coding	collagen, type IX, alpha 3 [Source:MGI Symbol;Acc:MGI:894686]	-
ENSMUSG00000035278	1951.21	2008.2	1133.85	580.241	1979.71	857.043	1.2077	0.000107573	0.00581497	Plekhj1	10	80796099	80798626	-	1725	protein_coding	pleckstrin homology domain containing, family J member 1 [Source:MGI Symbol;Acc:MGI:1925920]	-
ENSMUSG00000024193	923.93	792.5	417.9	245.677	858.215	331.788	1.37069	0.000111211	0.00596716	Phf1	17	26933127	26937890	+	2429	protein_coding	PHD finger protein 1 [Source:MGI Symbol;Acc:MGI:98647]	-
ENSMUSG00000049807	2510.44	2735.83	1575.48	1044.64	2623.13	1310.06	1.00157	0.000111538	0.00597368	Arhgap23	11	97415533	97502402	+	6637	protein_coding	Rho GTPase activating protein 23 [Source:MGI Symbol;Acc:MGI:3697726]	-
ENSMUSG00000023266	368.759	326.382	136.688	47.9334	347.57	92.3105	1.91126	0.000113682	0.00603914	Frs3	17	47689030	47704286	+	3128	protein_coding	fibroblast growth factor receptor substrate 3 [Source:MGI Symbol;Acc:MGI:2135965]	-
ENSMUSG00000106106	24751.8	27409.2	8683.44	1120.53	26080.5	4901.98	2.41151	0.000113801	0.00603914	CT010467.1	17	39846353	39848827	-	2466	rRNA	18s RNA, related sequence 5	-
ENSMUSG00000030602	2253.12	2414.43	1386.35	782.977	2333.78	1084.66	1.1053	0.000118147	0.00622427	Pak4	7	28558819	28598185	-	3535	protein_coding	p21 (RAC1) activated kinase 4 [Source:MGI Symbol;Acc:MGI:1917834]	-
ENSMUSG00000098919	17.2078	8.98082	0	0	13.0943	0	6.72475	0.000119815	0.00624415	Mir8102	11	97744897	97745035	+	139	miRNA	microRNA 8102 [Source:MGI Symbol;Acc:MGI:5531177]	-
ENSMUSG00000050628	2039.35	1911.38	1139.79	593.224	1975.37	866.505	1.18869	0.000120693	0.00624977	Ubald2	11	116434094	116439077	+	1532	protein_coding	UBA-like domain containing 2 [Source:MGI Symbol;Acc:MGI:1914635]	-
ENSMUSG00000002948	2241.95	1500.16	1016	601.214	1871.05	808.608	1.21017	0.000120784	0.00624977	Map2k7	8	4238740	4247897	+	3829	protein_coding	mitogen-activated protein kinase kinase 7 [Source:MGI Symbol;Acc:MGI:1346871]	-
ENSMUSG00000045114	48.6115	30.9389	0	7.9918	39.7752	3.9959	3.27908	0.000122019	0.00629885	Prrt2	7	127017531	127021211	-	3159	protein_coding	proline-rich transmembrane protein 2 [Source:MGI Symbol;Acc:MGI:1916267]	-
ENSMUSG00000042675	2162.94	1823.55	1142.76	599.216	1993.24	870.986	1.19424	0.000122167	0.00629885	Ypel3	7	126776955	126780514	+	1848	protein_coding	yippee like 3 [Source:MGI Symbol;Acc:MGI:1913340]	-
ENSMUSG00000024325	1326.13	1125.87	647.627	454.406	1226	551.017	1.15357	0.000122859	0.00631211	Ring1	17	34020792	34024680	-	3243	protein_coding	ring finger protein 1 [Source:MGI Symbol;Acc:MGI:1101770]	-
ENSMUSG00000034892	18993.4	7013.73	5305.68	4545.08	13003.5	4925.38	1.40057	0.000124274	0.00637354	Rps29	12	69157722	69159186	-	693	protein_coding	ribosomal protein S29 [Source:MGI Symbol;Acc:MGI:107681]	-
ENSMUSG00000028795	1453.78	1362.42	776.361	500.346	1408.1	638.353	1.14113	0.000124821	0.00638538	Ccdc28b	4	129619274	129623947	-	2026	protein_coding	coiled coil domain containing 28B [Source:MGI Symbol;Acc:MGI:1913514]	-
ENSMUSG00000042115	509.584	495.063	226.782	139.815	502.324	183.299	1.45374	0.000127492	0.00648131	Klhdc8a	1	132298626	132307357	+	4269	protein_coding	kelch domain containing 8A [Source:MGI Symbol;Acc:MGI:2442630]	-
ENSMUSG00000027936	1861.04	1701.78	1027.88	635.17	1781.41	831.526	1.09904	0.000128187	0.00649871	Crtc2	3	90254163	90264125	+	4094	protein_coding	CREB regulated transcription coactivator 2 [Source:MGI Symbol;Acc:MGI:1921593]	-
ENSMUSG00000019254	3815.3	3924.58	2347.87	1231.39	3869.94	1789.63	1.11258	0.000128282	0.00649871	Ppp1r12c	7	4481520	4501680	-	4960	protein_coding	protein phosphatase 1, regulatory subunit 12C [Source:MGI Symbol;Acc:MGI:1924258]	-
ENSMUSG00000045179	479.237	1268.61	303.021	234.693	873.923	268.857	1.70021	0.000129623	0.00654383	Sox3	X	60891366	60893430	-	2065	protein_coding	SRY (sex determining region Y)-box 3 [Source:MGI Symbol;Acc:MGI:98365]	HMG
ENSMUSG00000085933	8.12369	18.967	0	0	13.5453	0	6.77281	0.000130384	0.00655942	Tmem61	4	106498816	106506335	-	4021	lincRNA	transmembrane protein 61 [Source:MGI Symbol;Acc:MGI:3041156]	-
ENSMUSG00000043059	1154.92	1006.1	556.535	306.597	1080.51	431.566	1.32376	0.000130799	0.00656892	Zfp513	5	31198981	31202303	-	2476	protein_coding	zinc finger protein 513 [Source:MGI Symbol;Acc:MGI:2141255]	zf-C2H2
ENSMUSG00000042525	13.1671	10.9785	0	0	12.0728	0	6.60856	0.000131742	0.00659348	4933428M09Rik	X	139179228	139181009	+	1026	protein_coding	RIKEN cDNA 4933428M09 gene [Source:MGI Symbol;Acc:MGI:1918498]	-
ENSMUSG00000024955	877.32	654.759	331.767	116.843	766.04	224.305	1.77136	0.000132123	0.00660117	Esrra	19	6910977	6921813	-	2539	protein_coding	estrogen related receptor, alpha [Source:MGI Symbol;Acc:MGI:1346831]	ESR-like
ENSMUSG00000025213	7625.52	6571.57	4231.3	1954.45	7098.55	3092.88	1.19853	0.000132835	0.00661891	Kazald1	19	45075241	45079289	+	1681	protein_coding	Kazal-type serine peptidase inhibitor domain 1 [Source:MGI Symbol;Acc:MGI:2147606]	-
ENSMUSG00000037958	1175.18	1163.8	541.655	575.251	1169.49	558.453	1.06621	0.000132935	0.00661891	Nsrp1	11	77044292	77078435	-	3628	protein_coding	nuclear speckle regulatory protein 1 [Source:MGI Symbol;Acc:MGI:2144305]	-
ENSMUSG00000003534	9817.85	9307.4	5560.2	2263.05	9562.62	3911.63	1.2896	0.000134825	0.00668632	Ddr1	17	35681567	35704621	-	4774	protein_coding	discoidin domain receptor family, member 1 [Source:MGI Symbol;Acc:MGI:99216]	-
ENSMUSG00000051390	1638.17	1762.67	978.369	640.164	1700.42	809.266	1.07106	0.000135623	0.00670678	Zbtb22	17	33915904	33919324	+	2672	protein_coding	zinc finger and BTB domain containing 22 [Source:MGI Symbol;Acc:MGI:1931870]	-
ENSMUSG00000090779	12.1777	25.954	0.989368	0.998588	19.0658	0.993978	4.09947	0.000136159	0.00671039	Gm17110	14	34501715	34502684	+	735	antisense	predicted gene 17110 [Source:MGI Symbol;Acc:MGI:4937937]	-
ENSMUSG00000022436	346.472	309.414	106.993	19.969	327.943	63.4812	2.36686	0.000137434	0.00676175	Sh3bp1	15	78899768	78912051	+	2858	protein_coding	SH3-domain binding protein 1 [Source:MGI Symbol;Acc:MGI:104603]	-
ENSMUSG00000043993	312.051	442.166	141.605	131.828	377.108	136.717	1.46297	0.000139643	0.0068127	2900052L18Rik	11	120229802	120231585	-	1588	processed_transcript	RIKEN cDNA 2900052L18 gene [Source:MGI Symbol;Acc:MGI:1924085]	-
ENSMUSG00000094497	45.5738	29.941	2.96174	7.99078	37.7574	5.47626	2.75822	0.000141983	0.00688062	Gm8210	1	43189156	43189638	+	483	processed_pseudogene	predicted pseudogene 8210 [Source:MGI Symbol;Acc:MGI:3643593]	-
ENSMUSG00000034771	700.036	584.892	281.231	246.678	642.464	263.954	1.28289	0.00014322	0.00692897	Tle2	10	81574561	81590845	+	6221	protein_coding	transducin-like enhancer of split 2 [Source:MGI Symbol;Acc:MGI:104635]	-
ENSMUSG00000021506	84.0275	16.9612	4.95026	4.99339	50.4943	4.97183	3.31225	0.000147044	0.00708848	Pitx1	13	55825051	55836192	-	2656	protein_coding	paired-like homeodomain transcription factor 1 [Source:MGI Symbol;Acc:MGI:107374]	Homeobox
ENSMUSG00000047649	1035.36	694.683	399.075	298.609	865.02	348.842	1.3098	0.000148023	0.00710218	Cd3eap	7	19356014	19359483	-	2492	protein_coding	CD3E antigen, epsilon polypeptide associated protein [Source:MGI Symbol;Acc:MGI:1917583]	-
ENSMUSG00000029454	144.885	185.651	61.4096	36.9498	165.268	49.1797	1.74602	0.000149947	0.00718262	Mapkapk5	5	121525038	121545905	-	3195	protein_coding	MAP kinase-activated protein kinase 5 [Source:MGI Symbol;Acc:MGI:1333110]	-
ENSMUSG00000046792	2418.23	1841.52	1227.92	657.141	2129.87	942.528	1.17602	0.000151616	0.00720314	Zfp787	7	6131491	6155997	-	5443	protein_coding	zinc finger protein 787 [Source:MGI Symbol;Acc:MGI:1914359]	zf-C2H2
ENSMUSG00000049401	3188.19	2894.53	1867.6	1150.5	3041.36	1509.05	1.01099	0.000153398	0.00727589	Ogfr	2	180589245	180595836	+	2580	protein_coding	opioid growth factor receptor [Source:MGI Symbol;Acc:MGI:1919325]	-
ENSMUSG00000060601	3230.74	3160.02	1820.09	717.061	3195.38	1268.57	1.33268	0.000159205	0.00747494	Nr1h2	7	44549616	44553951	-	3354	protein_coding	nuclear receptor subfamily 1, group H, member 2 [Source:MGI Symbol;Acc:MGI:1352463]	THR-like
ENSMUSG00000100017	421.452	469.114	200.05	106.858	445.283	153.454	1.53609	0.00016116	0.00754542	2410022M11Rik	14	56811989	56813899	+	1911	bidirectional_promoter_lncRNA	RIKEN cDNA 2410022M11 gene [Source:MGI Symbol;Acc:MGI:1917005]	-
ENSMUSG00000035621	5809.05	5187.19	3325.24	1577.94	5498.12	2451.59	1.16517	0.000161749	0.0075593	Midn	10	80148272	80158368	+	4307	protein_coding	midnolin [Source:MGI Symbol;Acc:MGI:1890222]	-
ENSMUSG00000046408	62.8186	71.8648	14.8489	17.977	67.3417	16.4129	2.02845	0.000166366	0.00773924	1700067K01Rik	8	84001502	84004770	+	1957	protein_coding	RIKEN cDNA 1700067K01 gene [Source:MGI Symbol;Acc:MGI:1920703]	-
ENSMUSG00000082248	25.3065	11.9744	0.989368	0.998588	18.6405	0.993978	4.06733	0.000166808	0.00774737	Gm13161	4	147443471	147444029	+	559	processed_pseudogene	predicted gene 13161 [Source:MGI Symbol;Acc:MGI:3650656]	-
ENSMUSG00000004892	4769.63	4893.75	2793.49	1098.56	4831.69	1946.03	1.31193	0.000168367	0.00778242	Bcan	3	87987531	88000230	-	4064	protein_coding	brevican [Source:MGI Symbol;Acc:MGI:1096385]	-
ENSMUSG00000058927	531.887	696.685	248.547	252.671	614.286	250.609	1.29307	0.00017099	0.00787857	Gm10053	19	24875686	24876634	+	949	protein_coding	predicted gene 10053 [Source:MGI Symbol;Acc:MGI:3704493]	-
ENSMUSG00000070808	636.225	677.719	313.919	213.72	656.972	263.819	1.31584	0.00017824	0.00813654	Bicra	7	15970672	16047921	-	7941	protein_coding	BRD4 interacting chromatin remodeling complex associated protein [Source:MGI Symbol;Acc:MGI:2154263]	-
ENSMUSG00000040721	1237.97	772.536	483.254	295.612	1005.25	389.433	1.36778	0.000178402	0.00813654	Zfhx2	14	55060262	55092324	-	18166	protein_coding	zinc finger homeobox 2 [Source:MGI Symbol;Acc:MGI:2686934]	Homeobox
ENSMUSG00000051184	109.402	83.8395	31.7061	13.9794	96.6208	22.8428	2.07441	0.000178904	0.00813654	Zfp524	7	5014415	5018488	+	1436	protein_coding	zinc finger protein 524 [Source:MGI Symbol;Acc:MGI:1916740]	zf-C2H2
ENSMUSG00000114277	401.188	430.187	126.736	184.761	415.688	155.748	1.41561	0.000181884	0.00819833	Gm48583	13	60641790	60642009	+	220	processed_pseudogene	predicted gene, 48583 [Source:MGI Symbol;Acc:MGI:6098152]	-
ENSMUSG00000043460	212.745	192.635	81.2173	45.9377	202.69	63.5775	1.67063	0.000184473	0.00826371	Elfn2	15	78667331	78718771	-	8112	protein_coding	leucine rich repeat and fibronectin type III, extracellular 2 [Source:MGI Symbol;Acc:MGI:3608416]	-
ENSMUSG00000079003	2440.55	3286.79	1670.56	795.959	2863.67	1233.26	1.21529	0.000193358	0.00859542	Samd1	8	83997672	84000409	+	2393	protein_coding	sterile alpha motif domain containing 1 [Source:MGI Symbol;Acc:MGI:2142433]	-
ENSMUSG00000085442	963.37	190.631	102.975	132.828	577.001	117.901	2.28979	0.000194215	0.0086203	Gm3362	15	37943327	37943792	-	466	processed_pseudogene	predicted pseudogene 3362 [Source:MGI Symbol;Acc:MGI:3781540]	-
ENSMUSG00000007721	1247.12	1282.57	597.107	657.144	1264.85	627.125	1.012	0.000197255	0.00867813	Ccdc124	8	70868227	70873935	-	1696	protein_coding	coiled-coil domain containing 124 [Source:MGI Symbol;Acc:MGI:1916403]	-
ENSMUSG00000106237	66.8723	78.8518	22.7947	7.98725	72.8621	15.391	2.23367	0.000197551	0.00867813	Gm8066	5	137510253	137517501	+	485	lincRNA	predicted gene 8066 [Source:MGI Symbol;Acc:MGI:3646351]	-
ENSMUSG00000007836	17826.3	25003.7	12963.2	7063.79	21415	10013.5	1.09667	0.000197872	0.00867813	Hnrnpa0	13	58125879	58128556	-	2678	protein_coding	heterogeneous nuclear ribonucleoprotein A0 [Source:MGI Symbol;Acc:MGI:1924384]	-
ENSMUSG00000044550	572.394	542.973	123.753	260.664	557.683	192.209	1.53621	0.000197907	0.00867813	Tceal3	X	136590842	136668378	+	3546	protein_coding	transcription elongation factor A (SII)-like 3 [Source:MGI Symbol;Acc:MGI:1913354]	-
ENSMUSG00000048001	57.7356	43.9152	13.8793	3.99289	50.8254	8.93609	2.49098	0.00019791	0.00867813	Hes5	4	154960923	154962371	+	1363	protein_coding	hes family bHLH transcription factor 5 [Source:MGI Symbol;Acc:MGI:104876]	bHLH
ENSMUSG00000023020	2279.44	1955.3	1242.77	591.226	2117.37	917	1.20714	0.000203123	0.00886656	Cox14	15	99725618	99728136	+	723	protein_coding	cytochrome c oxidase assembly protein 14 [Source:MGI Symbol;Acc:MGI:1913629]	-
ENSMUSG00000066687	1361.61	1820.56	752.573	833.914	1591.08	793.244	1.00409	0.000203495	0.00886945	Zbtb16	9	48654297	48836222	-	5283	protein_coding	zinc finger and BTB domain containing 16 [Source:MGI Symbol;Acc:MGI:103222]	ZBTB
ENSMUSG00000068614	1203.43	9.97256	5.91961	25.9697	606.703	15.9447	5.23853	0.000204325	0.00889226	Actc1	2	114047282	114053548	-	1618	protein_coding	actin, alpha, cardiac muscle 1 [Source:MGI Symbol;Acc:MGI:87905]	-
ENSMUSG00000087026	18.2448	23.9558	2.97429	0.998111	21.1003	1.9862	3.32852	0.000205808	0.00894342	A230103J11Rik	8	85053160	85060460	-	2132	processed_transcript	RIKEN cDNA A230103J11 gene [Source:MGI Symbol;Acc:MGI:2444082]	-
ENSMUSG00000042828	104.27	8.9754	3.96205	2.99574	56.6226	3.47889	3.97735	0.000206557	0.00895231	Trim72	7	128003949	128011033	+	2233	protein_coding	tripartite motif-containing 72 [Source:MGI Symbol;Acc:MGI:3612190]	-
ENSMUSG00000033020	2115.34	2340.57	1333.87	661.135	2227.96	997.505	1.1592	0.000214272	0.00918744	Polr2f	15	79141009	79151774	+	2595	protein_coding	polymerase (RNA) II (DNA directed) polypeptide F [Source:MGI Symbol;Acc:MGI:1349393]	-
ENSMUSG00000096215	52.6604	30.9385	8.91633	5.99145	41.7995	7.45389	2.46744	0.000227455	0.00970964	Smim22	16	5007288	5008309	+	561	protein_coding	small integral membrane protein 22 [Source:MGI Symbol;Acc:MGI:3643379]	-
ENSMUSG00000078206	73.9595	78.8512	21.7875	18.9748	76.4054	20.3811	1.8999	0.000228058	0.00971699	Fthl17d	X	8985900	8986755	-	856	protein_coding	ferritin, heavy polypeptide-like 17, member D [Source:MGI Symbol;Acc:MGI:3713070]	-
ENSMUSG00000027952	660.509	410.221	225.783	173.772	535.365	199.778	1.4215	0.000230053	0.00977742	Pmvk	3	89454541	89469013	+	1713	protein_coding	phosphomevalonate kinase [Source:MGI Symbol;Acc:MGI:1915853]	-
ENSMUSG00000010154	1010.06	1133.86	575.344	369.516	1071.96	472.43	1.18183	0.000231251	0.00981398	Spire2	8	123332713	123369515	+	2510	protein_coding	spire type actin nucleation factor 2 [Source:MGI Symbol;Acc:MGI:2446256]	-
ENSMUSG00000038086	105.332	54.8921	13.8533	21.9726	80.1121	17.9129	2.1533	0.000232763	0.00986371	Hspb2	9	50751078	50752354	-	834	protein_coding	heat shock protein 2 [Source:MGI Symbol;Acc:MGI:1916503]	-
ENSMUSG00000036896	1119.45	891.313	525.833	323.576	1005.38	424.705	1.24292	0.000233431	0.00987762	C1qc	4	136889804	136893065	-	1931	protein_coding	complement component 1, q subcomponent, C chain [Source:MGI Symbol;Acc:MGI:88225]	-
ENSMUSG00000040659	11826.8	12838.7	7882.29	4409.25	12332.8	6145.77	1.00481	0.000233968	0.00988592	Efhd2	4	141858142	141874920	-	2381	protein_coding	EF hand domain containing 2 [Source:MGI Symbol;Acc:MGI:106504]	-
ENSMUSG00000057342	1863.08	2002.21	1158.6	610.202	1932.65	884.401	1.12767	0.000241046	0.0100831	Sphk2	7	45709467	45718002	-	4159	protein_coding	sphingosine kinase 2 [Source:MGI Symbol;Acc:MGI:1861380]	-
ENSMUSG00000024338	188.416	128.754	51.4923	49.9347	158.585	50.7135	1.64233	0.000242453	0.0101204	Psmb8	17	34197721	34201454	+	2736	protein_coding	proteasome (prosome, macropain) subunit, beta type 8 (large multifunctional peptidase 7) [Source:MGI Symbol;Acc:MGI:1346527]	-
ENSMUSG00000025371	1596.63	1629.92	944.707	525.313	1613.27	735.01	1.13399	0.000243136	0.0101259	Chmp6	11	119913441	119919548	+	2432	protein_coding	charged multivesicular body protein 6 [Source:MGI Symbol;Acc:MGI:3583942]	-
ENSMUSG00000045010	505.55	707.664	247.557	249.675	606.607	248.616	1.28644	0.000247391	0.0102564	Gm4779	X	101790053	101794423	-	2364	protein_coding	predicted gene 4779 [Source:MGI Symbol;Acc:MGI:3646776]	-
ENSMUSG00000067438	21.3048	51.9065	6.94343	0.997419	36.6057	3.97042	3.16419	0.000247464	0.0102564	Hmx1	5	35389108	35399730	+	1588	protein_coding	H6 homeobox 1 [Source:MGI Symbol;Acc:MGI:107178]	Homeobox
ENSMUSG00000045826	49.6435	50.9037	11.8833	10.9854	50.2736	11.4344	2.12422	0.000249017	0.010297	Ptprcap	19	4154606	4156751	+	927	protein_coding	protein tyrosine phosphatase, receptor type, C polypeptide-associated protein [Source:MGI Symbol;Acc:MGI:97811]	-
ENSMUSG00000024446	488.301	410.223	196.073	163.786	449.262	179.929	1.31948	0.000256414	0.0105405	Rpp21	17	36255645	36258069	-	1218	protein_coding	ribonuclease P 21 subunit [Source:MGI Symbol;Acc:MGI:1914926]	-
ENSMUSG00000059058	217.785	121.766	54.4655	48.9357	169.776	51.7006	1.71287	0.000258461	0.0105819	Tma7-ps	1	171711088	171711282	+	195	processed_pseudogene	translational machinery associated 7 homolog (S. cerevisiae), pseudogene [Source:MGI Symbol;Acc:MGI:3705453]	-
ENSMUSG00000036565	10894.8	10348.4	6751.45	3440.51	10621.6	5095.98	1.05954	0.00025893	0.0105857	Ttyh3	5	140620578	140649031	-	5684	protein_coding	tweety family member 3 [Source:MGI Symbol;Acc:MGI:1925589]	-
ENSMUSG00000030730	354.488	31.9305	26.7503	13.9799	193.209	20.3651	3.23847	0.000260491	0.0106053	Atp2a1	7	126445858	126463108	-	3477	protein_coding	ATPase, Ca++ transporting, cardiac muscle, fast twitch 1 [Source:MGI Symbol;Acc:MGI:105058]	-
ENSMUSG00000004947	1705.04	1919.37	1058.59	499.346	1812.2	778.968	1.21795	0.000263316	0.0106903	Dtx2	5	135994800	136032872	+	7032	protein_coding	deltex 2, E3 ubiquitin ligase [Source:MGI Symbol;Acc:MGI:1921448]	-
ENSMUSG00000020083	307.992	382.279	147.579	54.9244	345.135	101.252	1.76792	0.000266029	0.0107532	Fam241b	10	62107655	62143920	-	2981	protein_coding	family with sequence similarity 241, member B [Source:MGI Symbol;Acc:MGI:1917144]	-
ENSMUSG00000028959	2900.47	2650.99	1709.17	852.885	2775.73	1281.03	1.11546	0.000267513	0.0107703	Fastk	5	24438440	24445287	-	4372	protein_coding	Fas-activated serine/threonine kinase [Source:MGI Symbol;Acc:MGI:1913837]	-
ENSMUSG00000002104	117.508	92.8227	35.6583	23.9673	105.165	29.8128	1.81418	0.000268557	0.0107721	Rapsn	2	91035620	91045729	+	1802	protein_coding	receptor-associated protein of the synapse [Source:MGI Symbol;Acc:MGI:99422]	-
ENSMUSG00000070720	3156.81	4808.91	2251.83	919.797	3982.86	1585.81	1.32851	0.00027397	0.0109285	Tmem200b	4	131921771	131923140	+	1370	protein_coding	transmembrane protein 200B [Source:MGI Symbol;Acc:MGI:3646343]	-
ENSMUSG00000091898	338.268	12.9666	13.8698	8.98728	175.618	11.4285	3.92749	0.000275144	0.0109285	Tnnc1	14	31208312	31211729	+	1041	protein_coding	troponin C, cardiac/slow skeletal [Source:MGI Symbol;Acc:MGI:98779]	-
ENSMUSG00000047370	350.532	364.311	162.418	94.8738	357.422	128.646	1.47326	0.000278309	0.010995	Gm7367	7	60155609	60156100	+	492	processed_pseudogene	predicted pseudogene 7367 [Source:MGI Symbol;Acc:MGI:3646404]	-
ENSMUSG00000061086	751.629	121.761	76.2436	84.8898	436.695	80.5667	2.43659	0.000279899	0.011036	Myl4	11	104550663	104595753	+	4637	protein_coding	myosin, light polypeptide 4 [Source:MGI Symbol;Acc:MGI:97267]	-
ENSMUSG00000055818	42.5442	35.931	9.91225	3.99347	39.2376	6.95286	2.47496	0.000280196	0.011036	A230083G16Rik	6	124916863	124925844	+	991	antisense	RIKEN cDNA A230083G16 gene [Source:MGI Symbol;Acc:MGI:3045289]	-
ENSMUSG00000040220	839.843	713.649	339.648	358.533	776.746	349.09	1.15355	0.000285325	0.0112076	Gas8	8	123518834	123536650	+	4012	protein_coding	growth arrest specific 8 [Source:MGI Symbol;Acc:MGI:1202386]	-
ENSMUSG00000062081	388.979	153.703	61.3817	88.8858	271.341	75.1338	1.85084	0.00028603	0.0112201	Gm6055	14	48079375	48079752	-	378	processed_pseudogene	predicted gene 6055 [Source:MGI Symbol;Acc:MGI:3648620]	-
ENSMUSG00000084845	101.306	93.8219	30.6999	26.9643	97.5642	28.8321	1.7542	0.000287814	0.0112596	Tmem240	4	155734800	155740564	+	5514	protein_coding	transmembrane protein 240 [Source:MGI Symbol;Acc:MGI:3648074]	-
ENSMUSG00000030399	365.626	21.9494	20.804	12.9818	193.788	16.8929	3.51066	0.000288324	0.0112644	Ckm	7	19404776	19422841	+	2913	protein_coding	creatine kinase, muscle [Source:MGI Symbol;Acc:MGI:88413]	-
ENSMUSG00000042978	6654.99	6663.4	4128.32	1800.65	6659.19	2964.49	1.16752	0.000294684	0.011388	Sbk1	7	126272619	126295016	+	4227	protein_coding	SH3-binding kinase 1 [Source:MGI Symbol;Acc:MGI:2135937]	-
ENSMUSG00000069310	81.0604	105.802	31.7008	17.9748	93.431	24.8378	1.90593	0.000295283	0.011388	Hist1h3c	13	23744973	23745602	-	630	protein_coding	histone cluster 1, H3c [Source:MGI Symbol;Acc:MGI:2448320]	-
ENSMUSG00000027510	1506.48	2182.88	1055.6	733.043	1844.68	894.324	1.04439	0.000298414	0.0114665	Rbm38	2	173020498	173034734	+	2869	protein_coding	RNA binding motif protein 38 [Source:MGI Symbol;Acc:MGI:1889294]	-
ENSMUSG00000075389	834.787	841.409	432.745	311.592	838.098	372.169	1.17086	0.000299924	0.0114918	2810410L24Rik	11	120185400	120189852	-	3028	processed_transcript	RIKEN cDNA 2810410L24 gene [Source:MGI Symbol;Acc:MGI:1923627]	-
ENSMUSG00000041453	7753.12	2609.06	2085.44	1828.62	5181.09	1957.03	1.40453	0.000300083	0.0114918	Rpl21	5	146832890	146837032	+	3400	protein_coding	ribosomal protein L21 [Source:MGI Symbol;Acc:MGI:1278340]	-
ENSMUSG00000020216	727.396	678.716	350.571	166.779	703.056	258.675	1.44201	0.000301351	0.01151	Jsrp1	10	80808496	80813498	-	1333	protein_coding	junctional sarcoplasmic reticulum protein 1 [Source:MGI Symbol;Acc:MGI:1916700]	-
ENSMUSG00000022562	2828.54	2517.24	1677.48	957.749	2672.89	1317.61	1.02038	0.000305104	0.011638	Oplah	15	76296601	76328015	-	5837	protein_coding	5-oxoprolinase (ATP-hydrolysing) [Source:MGI Symbol;Acc:MGI:1922725]	-
ENSMUSG00000001420	113.466	110.79	39.6183	27.9622	112.128	33.7903	1.72663	0.000307889	0.0117135	Tmem79	3	88328655	88336148	-	2912	protein_coding	transmembrane protein 79 [Source:MGI Symbol;Acc:MGI:1919163]	-
ENSMUSG00000030339	2789.03	2598.09	1693.33	931.783	2693.56	1312.55	1.03704	0.000310729	0.0117752	Ltbr	6	125306571	125313885	-	2354	protein_coding	lymphotoxin B receptor [Source:MGI Symbol;Acc:MGI:104875]	-
ENSMUSG00000095320	184.35	93.8181	39.6468	5.98843	139.084	22.8176	2.60146	0.00031354	0.0118508	Ccl21a	JH584294.1	121048	121713	-	402	protein_coding	chemokine (C-C motif) ligand 21A (serine) [Source:MGI Symbol;Acc:MGI:1349183]	-
ENSMUSG00000002580	355.599	377.287	95.0423	168.783	366.443	131.913	1.4732	0.000318331	0.0119859	Mien1	11	98437708	98438991	-	747	protein_coding	migration and invasion enhancer 1 [Source:MGI Symbol;Acc:MGI:1913678]	-
ENSMUSG00000054034	150.922	83.8375	36.6453	27.9625	117.38	32.3039	1.85726	0.00031877	0.0119859	Tceal5	X	136200948	136203876	-	1263	protein_coding	transcription elongation factor A (SII)-like 5 [Source:MGI Symbol;Acc:MGI:3036236]	-
ENSMUSG00000024968	821.647	1514.14	484.221	518.325	1167.89	501.273	1.22007	0.000319199	0.0119859	Rcor2	19	7267325	7275225	+	3135	protein_coding	REST corepressor 2 [Source:MGI Symbol;Acc:MGI:1859854]	MYB
ENSMUSG00000025578	693.957	571.917	311.945	176.767	632.937	244.356	1.37257	0.000322381	0.0120439	Cbx8	11	119036305	119040969	-	3675	protein_coding	chromobox 8 [Source:MGI Symbol;Acc:MGI:1353589]	-
ENSMUSG00000020307	1641.22	2317.62	1166.52	635.169	1979.42	900.845	1.13561	0.000331236	0.0123271	Cdc34	10	79682195	79688398	+	1572	protein_coding	cell division cycle 34 [Source:MGI Symbol;Acc:MGI:102657]	-
ENSMUSG00000069188	68.9419	264.509	42.5974	21.9691	166.725	32.2833	2.36411	0.000332532	0.0123594	Gm13192	2	4959545	4959752	-	208	processed_pseudogene	predicted gene 13192 [Source:MGI Symbol;Acc:MGI:3651075]	-
ENSMUSG00000071073	79.0202	75.8561	25.7577	14.9789	77.4382	20.3683	1.92003	0.000335996	0.0124563	Lrrc73	17	46253531	46257315	+	2898	protein_coding	leucine rich repeat containing 73 [Source:MGI Symbol;Acc:MGI:2684934]	-
ENSMUSG00000095440	496.407	427.191	219.855	117.843	461.799	168.849	1.45078	0.000341017	0.0125703	Fignl2	15	101050194	101078567	-	4462	protein_coding	fidgetin-like 2 [Source:MGI Symbol;Acc:MGI:3646919]	-
ENSMUSG00000020377	19.2665	32.9402	0.98294	4.99456	26.1033	2.98875	3.07545	0.000343073	0.012622	Ltc4s	11	50236461	50238616	-	1014	protein_coding	leukotriene C4 synthase [Source:MGI Symbol;Acc:MGI:107498]	-
ENSMUSG00000020496	7245.63	9905.27	5362.15	2835.3	8575.45	4098.72	1.06501	0.00034407	0.0126247	Rnf187	11	58932288	58938916	-	1949	protein_coding	ring finger protein 187 [Source:MGI Symbol;Acc:MGI:1914224]	-
ENSMUSG00000068184	643.312	629.809	264.387	296.614	636.56	280.501	1.18194	0.000345985	0.0126247	Ndufaf2	13	108002715	108158623	-	2978	protein_coding	NADH:ubiquinone oxidoreductase complex assembly factor 2 [Source:MGI Symbol;Acc:MGI:1922847]	-
ENSMUSG00000096296	20.2505	12.9737	0	1.99792	16.6121	0.998962	3.90121	0.000346192	0.0126247	Snord88c	7	44249852	44249941	+	90	snoRNA	small nucleolar RNA, C/D box 88C [Source:MGI Symbol;Acc:MGI:3819561]	-
ENSMUSG00000042045	99.1948	1.98928	1.98437	0	50.592	0.992186	5.50471	0.000353992	0.0128126	Sln	9	53850164	53854560	+	1318	protein_coding	sarcolipin [Source:MGI Symbol;Acc:MGI:1913652]	-
ENSMUSG00000022090	1212.66	1022.07	603.062	468.388	1117.36	535.725	1.06032	0.000355487	0.0128187	Pdlim2	14	70164218	70177681	-	4486	protein_coding	PDZ and LIM domain 2 [Source:MGI Symbol;Acc:MGI:2384850]	-
ENSMUSG00000039337	783.14	1162.8	491.188	218.711	972.972	354.949	1.45444	0.000360157	0.0129549	Tex19.2	11	121116215	121118677	-	2046	protein_coding	testis expressed gene 19.2 [Source:MGI Symbol;Acc:MGI:1918206]	-
ENSMUSG00000042388	828.712	883.33	446.626	206.727	856.021	326.676	1.38941	0.000363165	0.0130148	Dlgap3	4	127169204	127237022	+	4521	protein_coding	DLG associated protein 3 [Source:MGI Symbol;Acc:MGI:3039563]	-
ENSMUSG00000075031	10.1337	10.9793	0	0	10.5565	0	6.41702	0.000366939	0.0131176	Hist1h2bb	13	23746734	23747241	+	508	protein_coding	histone cluster 1, H2bb [Source:MGI Symbol;Acc:MGI:2448377]	-
ENSMUSG00000035885	6618.5	5098.36	3719.35	2037.34	5858.43	2878.34	1.02523	0.000379242	0.0134205	Cox8a	19	7215158	7217616	-	545	protein_coding	cytochrome c oxidase subunit 8A [Source:MGI Symbol;Acc:MGI:105959]	-
ENSMUSG00000071815	90.1902	153.713	41.6012	26.9632	121.952	34.2822	1.82696	0.000382737	0.0134995	Fthl17e	X	9033493	9034333	+	841	protein_coding	ferritin, heavy polypeptide-like 17, member E [Source:MGI Symbol;Acc:MGI:1933180]	-
ENSMUSG00000021866	1141.74	936.228	567.422	360.528	1038.99	463.975	1.16279	0.000389482	0.0136544	Anxa11	14	25842156	25886804	+	4135	protein_coding	annexin A11 [Source:MGI Symbol;Acc:MGI:108481]	-
ENSMUSG00000032033	21.2676	15.9685	0	2.99694	18.618	1.49847	3.53391	0.000397064	0.01387	Barx2	9	31846044	31913462	-	1968	protein_coding	BarH-like homeobox 2 [Source:MGI Symbol;Acc:MGI:109617]	Homeobox
ENSMUSG00000028756	6677.27	5933.78	4050.09	1980.42	6305.52	3015.25	1.06429	0.000404894	0.0140421	Pink1	4	138313409	138326307	-	2673	protein_coding	PTEN induced putative kinase 1 [Source:MGI Symbol;Acc:MGI:1916193]	-
ENSMUSG00000071649	1790.13	1889.43	1129.88	601.213	1839.78	865.548	1.08771	0.000406134	0.0140683	B3gat3	19	8920374	8927234	+	1601	protein_coding	beta-1,3-glucuronyltransferase 3 (glucuronosyltransferase I) [Source:MGI Symbol;Acc:MGI:1919977]	-
ENSMUSG00000061028	1447.7	1306.53	800.123	572.253	1377.11	686.188	1.00481	0.000409335	0.0141563	Clasrp	7	19581035	19604486	-	7614	protein_coding	CLK4-associating serine/arginine rich protein [Source:MGI Symbol;Acc:MGI:1855695]	-
ENSMUSG00000017299	1106.3	1192.75	641.683	481.371	1149.52	561.527	1.03342	0.000421579	0.0144496	Dnttip1	2	164745983	164768607	+	2122	protein_coding	deoxynucleotidyltransferase, terminal, interacting protein 1 [Source:MGI Symbol;Acc:MGI:1923483]	-
ENSMUSG00000061286	1557.13	1805.59	1004.13	492.355	1681.36	748.241	1.16789	0.000422552	0.0144496	Exosc5	7	25659164	25671368	+	6268	protein_coding	exosome component 5 [Source:MGI Symbol;Acc:MGI:107889]	-
ENSMUSG00000003444	736.515	711.654	328.756	336.561	724.085	332.659	1.12182	0.000423387	0.0144496	Med29	7	28386146	28392708	-	1281	protein_coding	mediator complex subunit 29 [Source:MGI Symbol;Acc:MGI:1914474]	-
ENSMUSG00000096145	343.405	182.65	98.041	76.8986	263.028	87.4698	1.58691	0.000428628	0.0145155	Vkorc1	7	127893063	127895617	-	840	protein_coding	vitamin K epoxide reductase complex, subunit 1 [Source:MGI Symbol;Acc:MGI:106442]	-
ENSMUSG00000024958	725.365	627.812	346.605	188.751	676.588	267.678	1.33732	0.000429043	0.0145155	Gpr137	19	6938069	6942450	-	2768	protein_coding	G protein-coupled receptor 137 [Source:MGI Symbol;Acc:MGI:2147529]	-
ENSMUSG00000052374	431.504	92.8162	56.4428	55.927	262.16	56.1849	2.21973	0.000431994	0.0145899	Actn2	13	12269426	12340760	-	3795	protein_coding	actinin alpha 2 [Source:MGI Symbol;Acc:MGI:109192]	-
ENSMUSG00000039376	142.765	14.9636	9.9082	5.99127	78.8643	7.94973	3.29062	0.000432249	0.0145899	Synpo2l	14	20658946	20668354	-	4629	protein_coding	synaptopodin 2-like [Source:MGI Symbol;Acc:MGI:1916010]	-
ENSMUSG00000007891	6828.23	7861.14	4766.03	2413.85	7344.68	3589.94	1.03271	0.000438468	0.0146973	Ctsd	7	142375911	142388038	-	2351	protein_coding	cathepsin D [Source:MGI Symbol;Acc:MGI:88562]	-
ENSMUSG00000098104	14.189	16.9684	0	1.99792	15.5787	0.998962	3.80922	0.000441317	0.0147587	Gm6085	1	4687934	4689403	-	1470	processed_pseudogene	predicted gene 6085 [Source:MGI Symbol;Acc:MGI:3646770]	-
ENSMUSG00000035011	2251.08	2001.21	1314.07	624.183	2126.15	969.127	1.13335	0.000443606	0.0148011	Zbtb7a	10	81135220	81152995	+	6808	protein_coding	zinc finger and BTB domain containing 7a [Source:MGI Symbol;Acc:MGI:1335091]	ZBTB
ENSMUSG00000057789	1078.93	944.213	560.496	310.592	1011.57	435.544	1.21543	0.000452008	0.0150595	Bak1	17	27019810	27029009	-	2407	protein_coding	BCL2-antagonist/killer 1 [Source:MGI Symbol;Acc:MGI:1097161]	-
ENSMUSG00000020133	1729.34	1607.96	922.94	314.585	1668.65	618.763	1.43102	0.000459213	0.0151996	2310011J03Rik	10	80318254	80320537	-	1649	protein_coding	RIKEN cDNA 2310011J03 gene [Source:MGI Symbol;Acc:MGI:1913624]	-
ENSMUSG00000037960	1091.08	809.467	502.064	342.552	950.274	422.308	1.16976	0.000460681	0.0152308	Card19	13	49202950	49216037	-	1477	protein_coding	caspase recruitment domain family, member 19 [Source:MGI Symbol;Acc:MGI:1915730]	-
ENSMUSG00000079033	182.377	273.486	89.1273	72.904	227.931	81.0156	1.4909	0.000461863	0.0152525	Mef2b	8	70139711	70167488	+	1404	protein_coding	myocyte enhancer factor 2B [Source:MGI Symbol;Acc:MGI:104526]	SRF
ENSMUSG00000078350	2812.33	2300.65	1601.24	807.944	2556.49	1204.59	1.08551	0.000465504	0.0152938	Smim1	4	154020470	154026230	-	5761	protein_coding	small integral membrane protein 1 [Source:MGI Symbol;Acc:MGI:1916109]	-
ENSMUSG00000090137	765.885	612.839	350.571	170.774	689.362	260.672	1.40254	0.000465748	0.0152938	Uba52	8	70508263	70510801	-	1498	protein_coding	ubiquitin A-52 residue ribosomal protein fusion product 1 [Source:MGI Symbol;Acc:MGI:98887]	-
ENSMUSG00000038037	453.856	383.274	191.152	66.9085	418.565	129.03	1.69674	0.000469205	0.0153552	Socs1	16	10782240	10785536	-	2908	protein_coding	suppressor of cytokine signaling 1 [Source:MGI Symbol;Acc:MGI:1354910]	-
ENSMUSG00000082192	64.8353	59.8861	20.8138	6.98861	62.3607	13.9012	2.15517	0.000469851	0.0153591	Gm14719	X	49660960	49661299	+	340	processed_pseudogene	predicted gene 14719 [Source:MGI Symbol;Acc:MGI:3705771]	-
ENSMUSG00000087687	343.411	203.611	103.979	89.8821	273.511	96.9306	1.4953	0.000471044	0.0153807	Pet100	8	3621548	3625848	+	1788	protein_coding	PET100 homolog [Source:MGI Symbol;Acc:MGI:3615306]	-
ENSMUSG00000020308	1292.7	1296.55	718.947	280.63	1294.63	499.788	1.3729	0.000475375	0.0154873	Tpgs1	10	79669369	79676127	+	1402	protein_coding	tubulin polyglutamylase complex subunit 1 [Source:MGI Symbol;Acc:MGI:106618]	-
ENSMUSG00000039483	1253.18	1041.03	651.596	375.508	1147.11	513.552	1.15918	0.000478379	0.0155503	Asb6	2	30823097	30830333	-	5439	protein_coding	ankyrin repeat and SOCS box-containing 6 [Source:MGI Symbol;Acc:MGI:1919573]	-
ENSMUSG00000072688	62.8221	77.854	21.7899	16.9771	70.338	19.3835	1.85268	0.000480001	0.0155855	Gm10399	5	117318497	117319244	-	748	antisense	predicted gene 10399 [Source:MGI Symbol;Acc:MGI:3704255]	-
ENSMUSG00000002342	2067.71	1812.57	1212.07	662.134	1940.14	937.103	1.04975	0.000484818	0.0157244	Tmem161a	8	70172356	70183681	+	3673	protein_coding	transmembrane protein 161A [Source:MGI Symbol;Acc:MGI:2384577]	-
ENSMUSG00000034686	198.599	393.261	118.849	63.914	295.93	91.3817	1.6939	0.000492561	0.0158912	Prr7	13	55464267	55473154	+	1359	protein_coding	proline rich 7 (synaptic) [Source:MGI Symbol;Acc:MGI:3487246]	-
ENSMUSG00000075600	540.996	594.876	268.359	230.699	567.936	249.529	1.18611	0.000495762	0.0159722	Zc3h3	15	75754430	75841915	-	3509	protein_coding	zinc finger CCCH type containing 3 [Source:MGI Symbol;Acc:MGI:2663721]	-
ENSMUSG00000038539	1814.44	1542.08	1005.12	472.381	1678.26	738.749	1.18364	0.000497137	0.0159988	Atf5	7	44812256	44816658	-	1993	protein_coding	activating transcription factor 5 [Source:MGI Symbol;Acc:MGI:2141857]	TF_bZIP
ENSMUSG00000021396	429.544	378.284	183.2	151.801	403.914	167.5	1.26921	0.000500875	0.0160656	Nxnl2	13	51171022	51175188	+	3505	protein_coding	nucleoredoxin-like 2 [Source:MGI Symbol;Acc:MGI:1922374]	-
ENSMUSG00000015605	2765.75	3428.52	1981.48	1113.55	3097.13	1547.51	1.00091	0.000501638	0.0160724	Srf	17	46548329	46556175	-	2893	protein_coding	serum response factor [Source:MGI Symbol;Acc:MGI:106658]	SRF
ENSMUSG00000039329	1353.52	2315.63	1031.84	653.147	1834.57	842.495	1.12259	0.000505199	0.0161686	Tex19.1	11	121146143	121148319	+	1872	protein_coding	testis expressed gene 19.1 [Source:MGI Symbol;Acc:MGI:1920929]	-
ENSMUSG00000045039	5564.9	5467.66	3546.06	1603.91	5516.28	2574.98	1.09908	0.000507734	0.0161887	Megf8	7	25317164	25365917	+	10159	protein_coding	multiple EGF-like-domains 8 [Source:MGI Symbol;Acc:MGI:2446294]	-
ENSMUSG00000014786	412.304	259.506	144.586	101.866	335.905	123.226	1.44574	0.000508058	0.0161887	Slc9a5	8	105348843	105369881	+	5240	protein_coding	solute carrier family 9 (sodium/hydrogen exchanger), member 5 [Source:MGI Symbol;Acc:MGI:2685542]	-
ENSMUSG00000036948	1063.74	980.146	565.454	264.651	1021.94	415.053	1.29965	0.000521814	0.0165363	BC037034	5	138259656	138264033	-	3847	protein_coding	cDNA sequence BC037034 [Source:MGI Symbol;Acc:MGI:2385896]	-
ENSMUSG00000111583	46.5737	20.9565	5.94232	4.99316	33.7651	5.46774	2.59908	0.000531344	0.0167646	Gm47962	10	84440826	84467009	+	834	bidirectional_promoter_lncRNA	predicted gene, 47962 [Source:MGI Symbol;Acc:MGI:6097239]	-
ENSMUSG00000028049	1401.09	1180.77	746.65	537.298	1290.93	641.974	1.00764	0.000531585	0.0167646	Scamp3	3	89177473	89182765	+	2270	protein_coding	secretory carrier membrane protein 3 [Source:MGI Symbol;Acc:MGI:1346346]	-
ENSMUSG00000074652	139.771	64.8725	32.6919	17.9747	102.322	25.3333	2.00859	0.000536372	0.0168322	Myh7b	2	155611212	155634307	+	6634	protein_coding	myosin, heavy chain 7B, cardiac muscle, beta [Source:MGI Symbol;Acc:MGI:3710243]	-
ENSMUSG00000038271	1820.51	1494.17	1010.06	594.223	1657.34	802.142	1.04679	0.00053885	0.0168553	Iffo1	6	125145241	125161782	+	5691	protein_coding	intermediate filament family orphan 1 [Source:MGI Symbol;Acc:MGI:2444516]	-
ENSMUSG00000033434	518.699	480.091	250.554	127.83	499.395	189.192	1.39968	0.000541323	0.0168963	Gtpbp6	5	110103975	110108197	-	2825	protein_coding	GTP binding protein 6 (putative) [Source:MGI Symbol;Acc:MGI:1306825]	-
ENSMUSG00000019261	2049.5	2705.89	1485.38	807.944	2377.69	1146.66	1.05203	0.000547957	0.0169945	Map1s	8	70905932	70917529	+	7963	protein_coding	microtubule-associated protein 1S [Source:MGI Symbol;Acc:MGI:2443304]	-
ENSMUSG00000026278	7513.07	7502.81	4399.66	1387.19	7507.94	2893.42	1.3756	0.000549154	0.0169945	Bok	1	93685660	93695764	+	1840	protein_coding	BCL2-related ovarian killer [Source:MGI Symbol;Acc:MGI:1858494]	-
ENSMUSG00000031312	225.827	16.9592	7.91039	15.9807	121.393	11.9455	3.3318	0.000555149	0.0171435	Itgb1bp2	X	101449088	101453541	+	1799	protein_coding	integrin beta 1 binding protein 2 [Source:MGI Symbol;Acc:MGI:1353420]	-
ENSMUSG00000099906	69.8208	0	0	0	34.9104	0	8.13209	0.000564456	0.0174124	Gm28653	1	20669882	20684298	+	5551	lincRNA	predicted gene 28653 [Source:MGI Symbol;Acc:MGI:5579359]	-
ENSMUSG00000011263	6303.45	6890.97	4326.36	2093.27	6597.21	3209.82	1.03933	0.000570073	0.0175483	Exoc3l2	7	19463331	19496762	+	4016	protein_coding	exocyst complex component 3-like 2 [Source:MGI Symbol;Acc:MGI:1921713]	-
ENSMUSG00000078202	266.457	343.353	124.813	30.9549	304.905	77.884	1.96727	0.000572906	0.0176169	Nrarp	2	25180758	25183339	+	2582	protein_coding	Notch-regulated ankyrin repeat protein [Source:MGI Symbol;Acc:MGI:1914372]	-
ENSMUSG00000075268	187.467	521.022	125.797	39.9437	354.245	82.8704	2.09419	0.00057561	0.0176813	Gm10819	19	16267061	16267621	-	561	processed_pseudogene	predicted gene 10819 [Source:MGI Symbol;Acc:MGI:3642135]	-
ENSMUSG00000095539	45.6309	133.754	20.7962	18.9749	89.6925	19.8855	2.16618	0.000588979	0.0180537	Gm25287	10	100144254	100144363	+	110	miRNA	predicted gene, 25287 [Source:MGI Symbol;Acc:MGI:5455064]	-
ENSMUSG00000025732	1679.69	1343.46	875.402	366.518	1511.57	620.96	1.28328	0.000594078	0.0181716	Mcrip2	17	25863698	25868738	-	816	protein_coding	MAPK regulated corepressor interacting protein 2 [Source:MGI Symbol;Acc:MGI:1915491]	-
ENSMUSG00000046714	465.025	627.815	262.422	197.741	546.42	230.082	1.2474	0.00059964	0.0183032	Foxc2	8	121116171	121118895	+	2725	protein_coding	forkhead box C2 [Source:MGI Symbol;Acc:MGI:1347481]	Fork
ENSMUSG00000039137	1330.18	1217.7	755.565	505.339	1273.94	630.452	1.01466	0.000613448	0.0186463	Whrn	4	63414910	63495991	-	7337	protein_coding	whirlin [Source:MGI Symbol;Acc:MGI:2682003]	-
ENSMUSG00000045948	1260.28	1176.77	720.912	422.447	1218.53	571.679	1.09165	0.000619562	0.0187731	Mrps12	7	28739641	28741820	-	1040	protein_coding	mitochondrial ribosomal protein S12 [Source:MGI Symbol;Acc:MGI:1346333]	-
ENSMUSG00000033256	666.606	577.906	313.915	234.693	622.256	274.304	1.18132	0.000620977	0.0187749	Shf	2	122348892	122369162	-	2305	protein_coding	Src homology 2 domain containing F [Source:MGI Symbol;Acc:MGI:3613669]	-
ENSMUSG00000009471	66.7827	0	0	0	33.3914	0	8.06818	0.000624149	0.0187749	Myod1	7	46376474	46379099	+	1861	protein_coding	myogenic differentiation 1 [Source:MGI Symbol;Acc:MGI:97275]	bHLH
ENSMUSG00000005674	283.674	330.376	140.647	52.9271	307.025	96.7868	1.66416	0.000630947	0.0189402	Tomm40l	1	171216011	171222514	-	5135	protein_coding	translocase of outer mitochondrial membrane 40-like [Source:MGI Symbol;Acc:MGI:3589112]	-
ENSMUSG00000027514	43.5356	19.9585	3.95649	5.9926	31.7471	4.97455	2.644	0.000639441	0.0191358	Zbp1	2	173206612	173218923	-	3529	protein_coding	Z-DNA binding protein 1 [Source:MGI Symbol;Acc:MGI:1927449]	-
ENSMUSG00000074811	517.684	461.127	247.584	124.834	489.405	186.209	1.39345	0.000640978	0.0191613	Hps6	19	46003478	46006173	+	2696	protein_coding	HPS6, biogenesis of lysosomal organelles complex 2 subunit 3 [Source:MGI Symbol;Acc:MGI:2181763]	-
ENSMUSG00000063556	519.721	566.928	217.844	263.657	543.325	240.75	1.17389	0.000642273	0.0191613	Gm10132	14	77251847	77252314	-	468	processed_pseudogene	predicted gene 10132 [Source:MGI Symbol;Acc:MGI:3704449]	-
ENSMUSG00000037692	3834.54	3287.78	2304.31	1091.57	3561.16	1697.94	1.06849	0.000644982	0.0192223	Ahdc1	4	133011260	133078110	+	8444	protein_coding	AT hook, DNA binding motif, containing 1 [Source:MGI Symbol;Acc:MGI:2444218]	-
ENSMUSG00000037740	1490.25	1335.47	856.571	536.299	1412.86	696.435	1.02039	0.000646938	0.0192608	Mrps26	2	130563742	130568695	+	4358	protein_coding	mitochondrial ribosomal protein S26 [Source:MGI Symbol;Acc:MGI:1333830]	-
ENSMUSG00000064350	31.4192	43.9187	8.91451	6.99037	37.6689	7.95244	2.22602	0.000652345	0.0193705	mt-Ty	MT	5260	5326	-	67	Mt_tRNA	mitochondrially encoded tRNA tyrosine [Source:MGI Symbol;Acc:MGI:102470]	-
ENSMUSG00000090389	34.4694	63.8828	9.8985	11.9847	49.1761	10.9416	2.15546	0.000655209	0.0193905	Cdv3-ps	14	43120937	43122471	-	827	processed_pseudogene	Cdv3 retrotransposed pseudogene [Source:MGI Symbol;Acc:MGI:3646628]	-
ENSMUSG00000044786	675.727	612.84	316.88	273.643	644.283	295.261	1.12534	0.000655873	0.0193905	Zfp36	7	28376784	28380253	-	3470	protein_coding	zinc finger protein 36 [Source:MGI Symbol;Acc:MGI:99180]	-
ENSMUSG00000022420	1294.73	1225.68	748.644	379.502	1260.2	564.073	1.15949	0.000658225	0.0194177	Dnal4	15	79761453	79777849	-	2391	protein_coding	dynein, axonemal, light chain 4 [Source:MGI Symbol;Acc:MGI:1859217]	-
ENSMUSG00000029600	639.247	503.047	284.231	113.848	571.147	199.039	1.52018	0.000664175	0.0195595	Rita1	5	120594305	120612589	-	2836	protein_coding	RBPJ interacting and tubulin associated 1 [Source:MGI Symbol;Acc:MGI:1922021]	-
ENSMUSG00000040913	689.926	845.403	405.02	281.631	767.664	343.325	1.16059	0.000664383	0.0195595	Fbxw4	19	45578254	45660312	-	3158	protein_coding	F-box and WD-40 domain protein 4 [Source:MGI Symbol;Acc:MGI:1354698]	-
ENSMUSG00000068329	912.784	748.583	451.565	285.625	830.683	368.595	1.17194	0.000673059	0.0197549	Htra2	6	83051266	83055273	-	2946	protein_coding	HtrA serine peptidase 2 [Source:MGI Symbol;Acc:MGI:1928676]	-
ENSMUSG00000047751	48.6628	112.792	24.7739	9.98473	80.7275	17.3793	2.20749	0.000676486	0.0198354	Utf1	7	139943789	139945112	+	1227	protein_coding	undifferentiated embryonic cell transcription factor 1 [Source:MGI Symbol;Acc:MGI:1276125]	-
ENSMUSG00000029402	422.445	325.383	179.251	107.857	373.914	143.554	1.38026	0.000678162	0.0198479	Snrnp35	5	124483134	124491124	+	1347	protein_coding	small nuclear ribonucleoprotein 35 (U11/U12) [Source:MGI Symbol;Acc:MGI:1923417]	-
ENSMUSG00000028789	978.64	888.319	495.156	178.763	933.48	336.959	1.46967	0.000679588	0.0198479	Azin2	4	128930233	128962442	-	4024	protein_coding	antizyme inhibitor 2 [Source:MGI Symbol;Acc:MGI:2442093]	-
ENSMUSG00000036882	722.335	731.616	393.145	223.706	726.976	308.425	1.23661	0.000687451	0.0200351	Arhgap33	7	30522226	30535060	-	5336	protein_coding	Rho GTPase activating protein 33 [Source:MGI Symbol;Acc:MGI:2673998]	-
ENSMUSG00000030785	123.547	38.9202	19.8112	13.9808	81.2334	16.896	2.25703	0.000690772	0.0200919	Cox6a2	7	128205435	128206387	-	680	protein_coding	cytochrome c oxidase subunit 6A2 [Source:MGI Symbol;Acc:MGI:104649]	-
ENSMUSG00000026810	1187.34	1084.95	666.446	417.454	1136.14	541.95	1.0677	0.000707769	0.0204611	Dpm2	2	32570858	32573579	+	1971	protein_coding	dolichol-phosphate (beta-D) mannosyltransferase 2 [Source:MGI Symbol;Acc:MGI:1330238]	-
ENSMUSG00000003934	724.351	608.847	352.548	187.752	666.599	270.15	1.30261	0.000709686	0.0204779	Efnb3	11	69554092	69560205	-	3183	protein_coding	ephrin B3 [Source:MGI Symbol;Acc:MGI:109196]	-
ENSMUSG00000071014	1059.68	872.349	536.721	376.507	966.015	456.614	1.08082	0.000716373	0.0206503	Ndufb6	4	40270591	40279421	-	659	protein_coding	NADH:ubiquinone oxidoreductase subunit B6 [Source:MGI Symbol;Acc:MGI:2684983]	-
ENSMUSG00000017734	103.336	101.807	31.6832	35.9535	102.571	33.8184	1.59719	0.000721531	0.0207784	Dbndd2	2	164486106	164493319	+	4389	protein_coding	dysbindin (dystrobrevin binding protein 1) domain containing 2 [Source:MGI Symbol;Acc:MGI:106562]	-
ENSMUSG00000033152	1261.29	1014.08	635.765	261.655	1137.68	448.71	1.34197	0.00073068	0.0209587	Podxl2	6	88842558	88875044	-	5749	protein_coding	podocalyxin-like 2 [Source:MGI Symbol;Acc:MGI:2442488]	-
ENSMUSG00000006335	849.98	798.489	396.092	406.47	824.235	401.281	1.03821	0.000736322	0.021056	Tfpt	7	3620324	3629929	-	1201	protein_coding	TCF3 (E2A) fusion partner [Source:MGI Symbol;Acc:MGI:1916964]	-
ENSMUSG00000047905	229.992	337.365	78.2113	127.836	283.678	103.024	1.46025	0.000736975	0.021056	Gm8566	6	67205619	67206083	+	465	processed_pseudogene	predicted pseudogene 8566 [Source:MGI Symbol;Acc:MGI:3647296]	-
ENSMUSG00000021496	243.146	260.508	99.0209	103.865	251.827	101.443	1.31072	0.000737736	0.021057	Pcbd2	13	55727368	55776830	+	546	protein_coding	pterin 4 alpha carbinolamine dehydratase/dimerization cofactor of hepatocyte nuclear factor 1 alpha (TCF1) 2 [Source:MGI Symbol;Acc:MGI:1919812]	-
ENSMUSG00000025374	733.471	650.768	355.503	282.63	692.12	319.067	1.11682	0.000739423	0.0210844	Nabp2	10	128401395	128411492	-	2507	protein_coding	nucleic acid binding protein 2 [Source:MGI Symbol;Acc:MGI:1917167]	-
ENSMUSG00000039781	1009.02	778.526	427.78	436.431	893.775	432.106	1.04829	0.000750332	0.0213745	Cep131	11	120064430	120086827	-	3833	protein_coding	centrosomal protein 131 [Source:MGI Symbol;Acc:MGI:107440]	-
ENSMUSG00000062073	11.1384	7.98383	0	0	9.56111	0	6.27596	0.000756133	0.0214976	Gm10109	7	44221017	44227421	-	1436	transcribed_unprocessed_pseudogene	predicted gene 10109 [Source:MGI Symbol;Acc:MGI:3647742]	-
ENSMUSG00000016503	694.977	646.776	342.629	276.638	670.876	309.634	1.11514	0.000758453	0.0215424	Gtf3a	5	146948657	146955614	+	2548	protein_coding	general transcription factor III A [Source:MGI Symbol;Acc:MGI:1913846]	zf-C2H2
ENSMUSG00000047013	397.147	530	227.769	149.803	463.574	188.786	1.29546	0.000771404	0.0217701	Fbxo41	6	85469574	85502994	-	6680	protein_coding	F-box protein 41 [Source:MGI Symbol;Acc:MGI:1261912]	-
ENSMUSG00000020770	2506.38	2147.94	1505.18	775.986	2327.16	1140.58	1.02869	0.000779356	0.0219355	Unk	11	116030322	116061214	+	4438	protein_coding	unkempt family zinc finger [Source:MGI Symbol;Acc:MGI:2442456]	-
ENSMUSG00000024885	1350.44	1094.93	724.873	425.443	1222.68	575.158	1.08781	0.000786775	0.0220556	Aldh3b1	19	3913493	3929761	-	1875	protein_coding	aldehyde dehydrogenase 3 family, member B1 [Source:MGI Symbol;Acc:MGI:1914939]	-
ENSMUSG00000110669	76.9807	54.894	20.7998	15.9783	65.9373	18.3891	1.83503	0.000793772	0.0221767	Gm10060	8	19784746	19784856	+	111	processed_pseudogene	predicted gene 10060 [Source:MGI Symbol;Acc:MGI:3710638]	-
ENSMUSG00000047986	296.824	233.556	116.856	90.8803	265.19	103.868	1.35114	0.000796471	0.0221881	Palm3	8	84021471	84030295	+	3612	protein_coding	paralemmin 3 [Source:MGI Symbol;Acc:MGI:1921587]	-
ENSMUSG00000026751	10637.4	10602	7077.24	3243.77	10619.7	5160.5	1.04113	0.000804012	0.0223164	Nr5a1	2	38692656	38714542	-	4241	protein_coding	nuclear receptor subfamily 5, group A, member 1 [Source:MGI Symbol;Acc:MGI:1346833]	SF-like
ENSMUSG00000006310	166.177	310.418	90.1156	77.8977	238.297	84.0067	1.50282	0.00080988	0.0224324	Zbtb32	7	30589681	30598909	-	2357	protein_coding	zinc finger and BTB domain containing 32 [Source:MGI Symbol;Acc:MGI:1891838]	ZBTB
ENSMUSG00000071192	57.7687	95.822	12.8576	26.967	76.7954	19.9123	1.94084	0.000850606	0.0232718	Wfikkn1	17	25877630	25880305	-	1981	protein_coding	WAP, FS, Ig, KU, and NTR-containing protein 1 [Source:MGI Symbol;Acc:MGI:2670967]	-
ENSMUSG00000037447	546.069	692.692	281.225	286.627	619.38	283.926	1.12499	0.000858521	0.0234662	Arid5a	1	36307733	36324029	+	12540	protein_coding	AT rich interactive domain 5A (MRF1-like) [Source:MGI Symbol;Acc:MGI:2443039]	ARID
ENSMUSG00000023048	1105.28	1149.83	669.416	429.438	1127.55	549.427	1.037	0.000860507	0.0234763	Prr13	15	102459028	102462806	+	1562	protein_coding	proline rich 13 [Source:MGI Symbol;Acc:MGI:1913401]	-
ENSMUSG00000041354	1966.4	1746.7	1193.26	642.16	1856.55	917.709	1.01638	0.000868986	0.0236189	Rgl2	17	33929543	33937687	+	4625	protein_coding	ral guanine nucleotide dissociation stimulator-like 2 [Source:MGI Symbol;Acc:MGI:107483]	-
ENSMUSG00000035835	802.354	620.824	381.265	201.734	711.589	291.499	1.28713	0.000871916	0.0236626	Plppr3	10	79860475	79874634	-	4357	protein_coding	phospholipid phosphatase related 3 [Source:MGI Symbol;Acc:MGI:2388640]	-
ENSMUSG00000028458	1063.76	1391.37	721.897	478.374	1227.57	600.136	1.03227	0.000880491	0.0237588	Tesk1	4	43441939	43448064	+	4434	protein_coding	testis specific protein kinase 1 [Source:MGI Symbol;Acc:MGI:1201675]	-
ENSMUSG00000016327	120.462	0	0.989368	0.998588	60.2309	0.993978	5.75353	0.000880681	0.0237588	Atp1b4	X	38316184	38336769	+	4201	protein_coding	ATPase, (Na+)/K+ transporting, beta 4 polypeptide [Source:MGI Symbol;Acc:MGI:1915071]	-
ENSMUSG00000060032	1198.48	1119.88	684.283	314.586	1159.18	499.434	1.2145	0.000910341	0.024288	H2afj	6	136808244	136810074	+	1831	protein_coding	H2A histone family, member J [Source:MGI Symbol;Acc:MGI:3606192]	-
ENSMUSG00000049295	4392.76	4257.95	2847.95	1234.39	4325.35	2041.17	1.08336	0.000917126	0.024443	Zfp219	14	52006077	52020733	-	4519	protein_coding	zinc finger protein 219 [Source:MGI Symbol;Acc:MGI:1917140]	zf-C2H2
ENSMUSG00000091648	134.758	185.651	69.3341	38.9469	160.204	54.1405	1.56287	0.000917832	0.024443	C2cd4d	3	94362438	94364566	+	1947	protein_coding	C2 calcium-dependent domain containing 4D [Source:MGI Symbol;Acc:MGI:2685505]	-
ENSMUSG00000030431	463.986	385.27	214.9	128.83	424.628	171.865	1.30423	0.00092053	0.0244699	Tmem238	7	4784557	4789656	-	1439	protein_coding	transmembrane protein 238 [Source:MGI Symbol;Acc:MGI:1922935]	-
ENSMUSG00000036931	131.712	158.701	60.4136	43.9414	145.206	52.1775	1.47434	0.000937541	0.0248538	Nfkbid	7	30421732	30428746	+	2346	protein_coding	nuclear factor of kappa light polypeptide gene enhancer in B cells inhibitor, delta [Source:MGI Symbol;Acc:MGI:3041243]	-
ENSMUSG00000035085	116.503	107.795	42.6145	8.9846	112.149	25.7996	2.1147	0.000941473	0.0249126	1700020L24Rik	11	83437677	83441233	+	1050	protein_coding	RIKEN cDNA 1700020L24 gene [Source:MGI Symbol;Acc:MGI:1913580]	-
ENSMUSG00000043614	773.993	662.745	365.44	112.848	718.369	239.144	1.58633	0.000973709	0.0255559	Vps37d	5	135072900	135078266	-	1544	protein_coding	vacuolar protein sorting 37D [Source:MGI Symbol;Acc:MGI:2159402]	-
ENSMUSG00000076431	4530.55	5459.68	3242.06	1324.27	4995.11	2283.17	1.12943	0.000982294	0.0257347	Sox4	13	28948919	28953713	-	4795	protein_coding	SRY (sex determining region Y)-box 4 [Source:MGI Symbol;Acc:MGI:98366]	HMG
ENSMUSG00000090125	335.345	413.22	186.194	79.8922	374.282	133.043	1.49132	0.000986662	0.0258258	Pou3f1	4	124656807	124660655	+	3849	protein_coding	POU domain, class 3, transcription factor 1 [Source:MGI Symbol;Acc:MGI:101896]	Pou
ENSMUSG00000096876	24.3294	36.9322	4.94683	6.99128	30.6308	5.96906	2.3355	0.00100494	0.0261392	Gm23936	4	120837488	120837597	+	110	miRNA	predicted gene, 23936 [Source:MGI Symbol;Acc:MGI:5453713]	-
ENSMUSG00000054716	1713.14	2029.16	1166.53	485.363	1871.15	825.947	1.17966	0.00100647	0.0261393	Zfp771	7	127244274	127254803	+	2009	protein_coding	zinc finger protein 771 [Source:MGI Symbol;Acc:MGI:2442050]	zf-C2H2
ENSMUSG00000074649	499.45	460.129	239.676	80.8901	479.789	160.283	1.58101	0.00101376	0.0262277	BC029722	2	155817730	155819426	-	1615	protein_coding	cDNA sequence BC029722 [Source:MGI Symbol;Acc:MGI:3584273]	-
ENSMUSG00000031461	133.633	1.98894	1.97589	3.99525	67.8108	2.98557	4.44952	0.00102641	0.0264606	Myom2	8	15057653	15133541	+	8853	protein_coding	myomesin 2 [Source:MGI Symbol;Acc:MGI:1328358]	-
ENSMUSG00000044595	556.211	874.35	366.422	144.807	715.28	255.614	1.48407	0.00104435	0.0267567	Dnd1	18	36763671	36766214	-	2412	protein_coding	DND microRNA-mediated repression inhibitor 1 [Source:MGI Symbol;Acc:MGI:2447763]	-
ENSMUSG00000070462	4392.77	5047.46	3157.89	1455.1	4720.11	2306.49	1.03307	0.00104887	0.0268253	Tlnrd1	7	83879873	83884305	-	4433	protein_coding	talin rod domain containing 1 [Source:MGI Symbol;Acc:MGI:1891420]	-
ENSMUSG00000049932	5929.61	5888.86	3853.04	1489.06	5909.24	2671.05	1.14552	0.00105767	0.0269955	H2afx	9	44334694	44336077	+	1384	protein_coding	H2A histone family, member X [Source:MGI Symbol;Acc:MGI:102688]	-
ENSMUSG00000020877	1991.73	1960.29	1269.51	551.278	1976.01	910.396	1.11789	0.00105832	0.0269955	Scrn2	11	97029938	97033958	+	2050	protein_coding	secernin 2 [Source:MGI Symbol;Acc:MGI:1343092]	-
ENSMUSG00000068735	2015.04	2070.09	1344.77	678.113	2042.56	1011.44	1.01385	0.00105972	0.0270076	Trp53i11	2	93187548	93201759	+	3690	protein_coding	transformation related protein 53 inducible protein 11 [Source:MGI Symbol;Acc:MGI:2670995]	-
ENSMUSG00000019836	10.1374	12.9761	0.991657	0	11.5567	0.495829	4.23121	0.00107041	0.0271132	Amd-ps4	4	51253025	51254027	-	1003	processed_pseudogene	S-adenosylmethionine decarboxylase, pseudogene 4 [Source:MGI Symbol;Acc:MGI:3650439]	-
ENSMUSG00000102260	40.5455	68.8729	17.8377	7.98782	54.7092	12.9128	2.07219	0.00110753	0.0277069	D330025C20Rik	18	80362781	80365826	+	3046	TEC	RIKEN cDNA D330025C20 gene [Source:MGI Symbol;Acc:MGI:3588219]	-
ENSMUSG00000066721	208.694	196.628	94.0871	59.9199	202.661	77.0035	1.39453	0.00110831	0.0277069	Zfp575	7	24583838	24587641	-	2741	protein_coding	zinc finger protein 575 [Source:MGI Symbol;Acc:MGI:2141921]	zf-C2H2
ENSMUSG00000085055	36.4794	43.9179	9.90139	9.98689	40.1986	9.94414	2.00164	0.00113185	0.0281778	Gm15958	18	66291274	66319607	+	2396	processed_transcript	predicted gene 15958 [Source:MGI Symbol;Acc:MGI:3801839]	-
ENSMUSG00000054871	582.539	723.633	349.567	238.687	653.086	294.127	1.15048	0.00113465	0.0282233	Tmem158	9	123259053	123260764	-	1712	protein_coding	transmembrane protein 158 [Source:MGI Symbol;Acc:MGI:1919559]	-
ENSMUSG00000003070	947.239	940.222	552.578	279.632	943.731	416.105	1.18115	0.00114079	0.0283125	Efna2	10	80179482	80190010	+	2131	protein_coding	ephrin A2 [Source:MGI Symbol;Acc:MGI:102707]	-
ENSMUSG00000114540	222.878	210.601	94.0763	81.8926	216.74	87.9844	1.29938	0.00115886	0.0285657	Gm6421	13	117358212	117358620	-	409	processed_pseudogene	predicted pseudogene 6421 [Source:MGI Symbol;Acc:MGI:3647311]	-
ENSMUSG00000075307	191.373	2.98656	5.94232	4.99316	97.1796	5.46774	4.12142	0.00116342	0.0286201	Klhl41	2	69670120	69684230	+	2529	protein_coding	kelch-like 41 [Source:MGI Symbol;Acc:MGI:2683854]	-
ENSMUSG00000027257	722.314	502.048	306.982	238.688	612.181	272.835	1.16551	0.00117991	0.0289766	Pacsin3	2	91255954	91264679	+	4327	protein_coding	protein kinase C and casein kinase substrate in neurons 3 [Source:MGI Symbol;Acc:MGI:1891410]	-
ENSMUSG00000074923	1231.92	1249.64	771.414	447.414	1240.78	609.414	1.02557	0.00120773	0.0293636	Pak6	2	118663303	118698020	+	5211	protein_coding	p21 (RAC1) activated kinase 6 [Source:MGI Symbol;Acc:MGI:2679420]	-
ENSMUSG00000042812	444.749	460.13	224.79	184.758	452.44	204.774	1.14318	0.00120781	0.0293636	Foxf1	8	121084386	121088144	+	2415	protein_coding	forkhead box F1 [Source:MGI Symbol;Acc:MGI:1347470]	Fork
ENSMUSG00000067713	684.839	563.932	331.74	241.683	624.385	286.712	1.12245	0.00124914	0.0299669	Prkag1	15	98812797	98831521	-	2175	protein_coding	protein kinase, AMP-activated, gamma 1 non-catalytic subunit [Source:MGI Symbol;Acc:MGI:108411]	-
ENSMUSG00000083773	36.4674	31.9387	4.94251	9.98806	34.2031	7.46529	2.17744	0.00125518	0.030087	Gm13394	2	28933610	28934609	-	1000	processed_pseudogene	predicted gene 13394 [Source:MGI Symbol;Acc:MGI:3651848]	-
ENSMUSG00000097988	16.1942	7.98266	0.991657	0	12.0884	0.495829	4.29571	0.00125827	0.0301034	Gm10535	1	135108961	135113378	+	915	antisense	predicted gene 10535 [Source:MGI Symbol;Acc:MGI:3642442]	-
ENSMUSG00000029576	538.971	605.855	307.979	201.735	572.413	254.857	1.16694	0.00125898	0.0301034	Radil	5	142484839	142551098	-	4803	protein_coding	Ras association and DIL domains [Source:MGI Symbol;Acc:MGI:2443088]	-
ENSMUSG00000029725	878.347	835.42	498.113	261.656	856.883	379.884	1.17323	0.00128458	0.0305646	Ppp1r35	5	137778849	137780110	+	1085	protein_coding	protein phosphatase 1, regulatory subunit 35 [Source:MGI Symbol;Acc:MGI:1922853]	-
ENSMUSG00000035561	1789.11	1658.86	1098.2	470.383	1723.99	784.293	1.13613	0.00128865	0.0306113	Aldh1b1	4	45799022	45804604	+	2298	protein_coding	aldehyde dehydrogenase 1 family, member B1 [Source:MGI Symbol;Acc:MGI:1919785]	-
ENSMUSG00000006378	127.665	173.674	58.425	54.9281	150.669	56.6765	1.4086	0.00129447	0.0306993	Gcat	15	79030874	79038353	+	2384	protein_coding	glycine C-acetyltransferase (2-amino-3-ketobutyrate-coenzyme A ligase) [Source:MGI Symbol;Acc:MGI:1349389]	-
ENSMUSG00000050896	59.794	96.82	27.7564	4.99037	78.307	16.3734	2.24916	0.00133901	0.0314981	Rtn4rl2	2	84871924	84886710	-	1506	protein_coding	reticulon 4 receptor-like 2 [Source:MGI Symbol;Acc:MGI:2669796]	-
ENSMUSG00000060143	547.035	287.452	179.238	151.801	417.243	165.52	1.33317	0.00135811	0.0317928	Gm10076	14	105681828	105682211	+	384	lincRNA	predicted gene 10076 [Source:MGI Symbol;Acc:MGI:3704451]	-
ENSMUSG00000040663	385.968	263.499	152.506	113.85	324.733	133.178	1.28502	0.00137424	0.0319899	Clcf1	19	4214238	4223490	+	3713	protein_coding	cardiotrophin-like cytokine factor 1 [Source:MGI Symbol;Acc:MGI:1930088]	-
ENSMUSG00000042570	1889.41	1794.61	1215.05	597.218	1842.01	906.132	1.02335	0.00139313	0.0323	Mier2	10	79540245	79555199	-	4497	protein_coding	MIER family member 2 [Source:MGI Symbol;Acc:MGI:1917677]	-
ENSMUSG00000052485	43.5482	28.943	3.94963	10.9873	36.2456	7.46844	2.26035	0.00139581	0.0323202	Tmem171	13	98686235	98694834	-	1583	protein_coding	transmembrane protein 171 [Source:MGI Symbol;Acc:MGI:2685751]	-
ENSMUSG00000031097	423.386	57.8815	44.5557	50.9341	240.634	47.7449	2.3305	0.00139622	0.0323202	Tnni2	7	142441808	142444410	+	1497	protein_coding	troponin I, skeletal, fast 2 [Source:MGI Symbol;Acc:MGI:105070]	-
ENSMUSG00000018599	787.176	855.383	470.394	204.729	821.28	337.561	1.28238	0.00139921	0.0323636	Mief2	11	60728398	60732951	+	2716	protein_coding	mitochondrial elongation factor 2 [Source:MGI Symbol;Acc:MGI:2144199]	-
ENSMUSG00000059741	36.4217	4.98527	1.98437	0	20.7035	0.992186	4.22031	0.00141208	0.0324838	Myl3	9	110741861	110769798	+	2044	protein_coding	myosin, light polypeptide 3 [Source:MGI Symbol;Acc:MGI:97268]	-
ENSMUSG00000024266	168.195	258.514	98.0518	55.9247	213.355	76.9882	1.46902	0.00141584	0.0325151	Adad2	8	119612747	119616924	+	1926	protein_coding	adenosine deaminase domain containing 2 [Source:MGI Symbol;Acc:MGI:1923023]	-
ENSMUSG00000015478	953.313	869.355	539.698	320.58	911.334	430.139	1.08291	0.00142864	0.0327571	Rnf5	17	34601091	34603690	-	1483	protein_coding	ring finger protein 5 [Source:MGI Symbol;Acc:MGI:1860076]	-
ENSMUSG00000032609	1743.52	1511.14	1043.74	483.366	1627.33	763.552	1.09155	0.00143685	0.0328527	Klhdc8b	9	108447636	108461581	-	8419	protein_coding	kelch domain containing 8B [Source:MGI Symbol;Acc:MGI:1925517]	-
ENSMUSG00000030507	26.2937	1.99172	0	0	14.1427	0	6.8362	0.00144232	0.0328891	Dbx1	7	49631499	49636849	-	2091	protein_coding	developing brain homeobox 1 [Source:MGI Symbol;Acc:MGI:94867]	Homeobox
ENSMUSG00000117310	76.0136	154.712	44.5839	17.9737	115.363	31.2788	1.8787	0.00147249	0.033343	Ptp4a1	1	30940302	30949770	-	4145	protein_coding	protein tyrosine phosphatase 4a1 [Source:NCBI gene;Acc:19243]	-
ENSMUSG00000040794	974.602	1151.82	590.225	176.765	1063.21	383.495	1.47084	0.00150849	0.0339182	C1qtnf4	2	90885860	90890525	+	1290	protein_coding	C1q and tumor necrosis factor related protein 4 [Source:MGI Symbol;Acc:MGI:1914695]	-
ENSMUSG00000035923	46.5316	0	0	0	23.2658	0	7.54951	0.00152877	0.0341362	Myf6	10	107492853	107494737	-	1263	protein_coding	myogenic factor 6 [Source:MGI Symbol;Acc:MGI:97253]	bHLH
ENSMUSG00000113574	13.1761	15.9704	0.987451	1.99758	14.5732	1.49252	3.18408	0.00154096	0.0343292	Gm48037	12	22745288	22745411	-	124	processed_pseudogene	predicted gene, 48037 [Source:MGI Symbol;Acc:MGI:6097353]	-
ENSMUSG00000034685	1281.55	1145.83	730.83	283.626	1213.69	507.228	1.25846	0.00154328	0.0343545	Fam171a2	11	102436981	102447682	-	3119	protein_coding	family with sequence similarity 171, member A2 [Source:MGI Symbol;Acc:MGI:2448496]	-
ENSMUSG00000087683	14.1641	4.98798	0	0	9.57601	0	6.2786	0.00154975	0.0344171	Gm11712	11	107386983	107388971	+	367	antisense	predicted gene 11712 [Source:MGI Symbol;Acc:MGI:3652138]	-
ENSMUSG00000072553	16.2048	12.9745	1.9818	0.998333	14.5896	1.49007	3.18653	0.00155914	0.0344959	Gm525	11	89073841	89093040	+	763	protein_coding	predicted gene 525 [Source:MGI Symbol;Acc:MGI:2685371]	-
ENSMUSG00000010607	1401.1	1209.71	784.305	285.623	1305.4	534.964	1.28676	0.00156607	0.0345704	Pigyl	9	22156846	22158358	+	777	protein_coding	phosphatidylinositol glycan anchor biosynthesis, class Y-like [Source:MGI Symbol;Acc:MGI:1913518]	-
ENSMUSG00000034226	85.101	85.8376	35.6677	15.9767	85.4693	25.8222	1.72179	0.00160545	0.0351455	Rhov	2	119269201	119271272	-	1703	protein_coding	ras homolog family member V [Source:MGI Symbol;Acc:MGI:2444227]	-
ENSMUSG00000105851	40.5278	43.9173	13.8715	7.98839	42.2226	10.9299	1.93732	0.00163115	0.0355206	9130604C24Rik	5	137502673	137503628	+	956	lincRNA	RIKEN cDNA 9130604C24 gene [Source:MGI Symbol;Acc:MGI:1924957]	-
ENSMUSG00000068579	23.3476	99.8195	11.8818	11.9843	61.5836	11.9331	2.35529	0.00164077	0.0356498	Rpl7a-ps3	15	36308149	36308944	-	796	processed_pseudogene	ribosomal protein L7A, pseudogene 3 [Source:MGI Symbol;Acc:MGI:3643413]	-
ENSMUSG00000040424	186.399	152.71	68.3256	67.9114	169.555	68.1185	1.314	0.00166076	0.0359665	Hipk4	7	27523267	27531175	+	3646	protein_coding	homeodomain interacting protein kinase 4 [Source:MGI Symbol;Acc:MGI:2685008]	-
ENSMUSG00000044134	1130.6	949.204	573.393	160.785	1039.9	367.089	1.50192	0.00169871	0.0365573	Pheta1	5	121848984	121854632	+	2412	protein_coding	PH domain containing endocytic trafficking adaptor 1 [Source:MGI Symbol;Acc:MGI:2442708]	-
ENSMUSG00000038763	88.0955	30.936	12.8695	14.9808	59.5158	13.9251	2.08577	0.00170753	0.0366735	Alpk3	7	81057600	81105612	+	6445	protein_coding	alpha-kinase 3 [Source:MGI Symbol;Acc:MGI:2151224]	-
ENSMUSG00000102912	17.2142	11.9759	0.987451	1.99758	14.5951	1.49252	3.18621	0.00171896	0.036825	Gm20731	4	108622929	108625216	-	2288	TEC	predicted gene, 20731 [Source:MGI Symbol;Acc:MGI:5313040]	-
ENSMUSG00000031897	883.413	851.39	509.985	355.535	867.401	432.76	1.00289	0.00173468	0.0370797	Psmb10	8	105935735	105938444	-	1705	protein_coding	proteasome (prosome, macropain) subunit, beta type 10 [Source:MGI Symbol;Acc:MGI:1096380]	-
ENSMUSG00000036052	479.177	357.322	211.921	156.794	418.249	184.358	1.18124	0.00178066	0.0377351	Dnajb5	4	42949814	42959425	+	5936	protein_coding	DnaJ heat shock protein family (Hsp40) member B5 [Source:MGI Symbol;Acc:MGI:1930018]	-
ENSMUSG00000002043	813.505	712.651	423.861	143.808	763.078	283.834	1.42636	0.00178246	0.0377351	Trappc6a	7	19508395	19516145	+	1589	protein_coding	trafficking protein particle complex 6A [Source:MGI Symbol;Acc:MGI:1914341]	-
ENSMUSG00000038390	353.546	230.561	110.9	130.83	292.054	120.865	1.27194	0.00179394	0.0377982	Gpr162	6	124858444	124863983	-	3838	protein_coding	G protein-coupled receptor 162 [Source:MGI Symbol;Acc:MGI:1315214]	-
ENSMUSG00000009687	433.582	292.444	175.281	133.824	363.013	154.553	1.23118	0.00179814	0.0377982	Fxyd5	7	31032722	31042481	-	4192	protein_coding	FXYD domain-containing ion transport regulator 5 [Source:MGI Symbol;Acc:MGI:1201785]	-
ENSMUSG00000022415	998.896	816.454	541.682	293.614	907.675	417.648	1.11961	0.00180002	0.0377982	Syngr1	15	80091334	80119501	+	4808	protein_coding	synaptogyrin 1 [Source:MGI Symbol;Acc:MGI:1328323]	-
ENSMUSG00000065593	11.1519	14.9726	1.98437	0	13.0622	0.992186	3.55928	0.00180084	0.0377982	Mir339	5	139369650	139369745	-	96	miRNA	microRNA 339 [Source:MGI Symbol;Acc:MGI:3619354]	-
ENSMUSG00000028104	714.237	830.431	451.572	238.686	772.334	345.129	1.16177	0.00181648	0.03801	Polr3gl	3	96577872	96594181	-	1597	protein_coding	polymerase (RNA) III (DNA directed) polypeptide G like [Source:MGI Symbol;Acc:MGI:1917120]	-
ENSMUSG00000036560	201.608	208.606	101.022	58.9208	205.107	79.9713	1.35737	0.00182259	0.0380893	Lgi4	7	31059342	31070935	+	4584	protein_coding	leucine-rich repeat LGI family, member 4 [Source:MGI Symbol;Acc:MGI:2180197]	-
ENSMUSG00000034108	1156.94	998.111	662.496	316.584	1077.53	489.54	1.13798	0.00186619	0.0387773	Ccs	19	4825366	4839322	-	1057	protein_coding	copper chaperone for superoxide dismutase [Source:MGI Symbol;Acc:MGI:1333783]	-
ENSMUSG00000061848	399.179	597.872	236.715	54.9231	498.526	145.819	1.77265	0.00186854	0.0387983	Gm5805	15	81972390	81972845	+	456	processed_pseudogene	predicted gene 5805 [Source:MGI Symbol;Acc:MGI:3644633]	-
ENSMUSG00000079942	41.5227	27.945	3.94963	10.9873	34.7339	7.46844	2.1991	0.00195756	0.0400733	Rpl28-ps3	4	126069867	126070259	-	393	processed_pseudogene	ribosomal protein L28, pseudogene 3 [Source:MGI Symbol;Acc:MGI:3650282]	-
ENSMUSG00000031383	749.716	1313.52	561.475	411.462	1031.62	486.469	1.0843	0.00196861	0.0402711	Dusp9	X	73639419	73643514	+	2722	protein_coding	dual specificity phosphatase 9 [Source:MGI Symbol;Acc:MGI:2387107]	-
ENSMUSG00000074064	735.501	694.686	417.906	206.727	715.093	312.317	1.19475	0.00200442	0.0409173	Mlycd	8	119394878	119411102	+	2968	protein_coding	malonyl-CoA decarboxylase [Source:MGI Symbol;Acc:MGI:1928485]	-
ENSMUSG00000025328	121.599	219.589	76.2781	27.96	170.594	52.1191	1.70828	0.00201802	0.041137	Padi3	4	140785365	140810648	-	3447	protein_coding	peptidyl arginine deiminase, type III [Source:MGI Symbol;Acc:MGI:1338891]	-
ENSMUSG00000085787	26.3828	91.8336	13.8651	11.9839	59.1082	12.9245	2.18227	0.00203155	0.0412777	Gm13092	4	150315177	150315436	-	260	processed_pseudogene	predicted gene 13092 [Source:MGI Symbol;Acc:MGI:3649661]	-
ENSMUSG00000085355	113.493	197.63	69.3462	24.9639	155.562	47.1551	1.71933	0.00203203	0.0412777	3010003L21Rik	6	148944867	148947129	+	1747	antisense	RIKEN cDNA 3010003L21 gene [Source:MGI Symbol;Acc:MGI:1924094]	-
ENSMUSG00000091811	1011.06	890.315	579.315	282.628	950.686	430.972	1.14111	0.00205055	0.0414471	Inafm1	7	16272013	16273617	-	1605	protein_coding	InaF motif containing 1 [Source:MGI Symbol;Acc:MGI:1913550]	-
ENSMUSG00000104748	10.1422	15.9712	0	1.99792	13.0567	0.998962	3.55647	0.00205179	0.0414471	Gm43592	5	107868474	107869638	+	1165	TEC	predicted gene 43592 [Source:MGI Symbol;Acc:MGI:5663729]	-
ENSMUSG00000097706	12.1517	8.98197	0.991657	0	10.5668	0.495829	4.10355	0.00205407	0.0414642	E030037K01Rik	8	47713266	47715021	+	1756	antisense	RIKEN cDNA E030037K01 gene [Source:MGI Symbol;Acc:MGI:3704310]	-
ENSMUSG00000068141	318.103	274.48	100.989	151.804	296.292	126.397	1.22828	0.00206102	0.0415756	Gm10232	17	3044014	3044733	-	720	processed_pseudogene	predicted pseudogene 10232 [Source:MGI Symbol;Acc:MGI:3641637]	-
ENSMUSG00000023047	6053.22	7734.38	4699.69	1917.5	6893.8	3308.59	1.05905	0.0020639	0.0415759	Amhr2	15	102445367	102454633	+	2005	protein_coding	anti-Mullerian hormone type 2 receptor [Source:MGI Symbol;Acc:MGI:105062]	-
ENSMUSG00000031807	3013.94	2874.56	2001.3	803.948	2944.25	1402.62	1.06969	0.00207923	0.0418267	Pgls	8	71592176	71601092	+	3770	protein_coding	6-phosphogluconolactonase [Source:MGI Symbol;Acc:MGI:1913421]	-
ENSMUSG00000062758	136.774	153.71	55.4493	60.9209	145.242	58.1851	1.31791	0.00208255	0.0418644	Gm16477	7	131614188	131614988	-	801	processed_pseudogene	predicted pseudogene 16477 [Source:MGI Symbol;Acc:MGI:3646779]	-
ENSMUSG00000022054	519.712	480.091	270.345	198.739	499.902	234.542	1.09134	0.00209159	0.0420171	Nefm	14	68082590	68124846	-	5782	protein_coding	neurofilament, medium polypeptide [Source:MGI Symbol;Acc:MGI:97314]	-
ENSMUSG00000001227	194.523	231.563	104.98	65.912	213.043	85.4462	1.31674	0.00209814	0.0421195	Sema6b	17	56123085	56140343	-	3968	protein_coding	sema domain, transmembrane domain (TM), and cytoplasmic domain, (semaphorin) 6B [Source:MGI Symbol;Acc:MGI:1202889]	-
ENSMUSG00000031458	759.823	829.432	465.424	321.579	794.628	393.502	1.01365	0.00212612	0.0424756	Coprs	8	13884794	13890281	-	2732	protein_coding	coordinator of PRMT5, differentiation stimulator [Source:MGI Symbol;Acc:MGI:1913673]	-
ENSMUSG00000041378	974.599	1084.95	640.703	372.512	1029.77	506.607	1.02318	0.00215013	0.0427786	Cldn5	16	18776847	18778262	+	1416	protein_coding	claudin 5 [Source:MGI Symbol;Acc:MGI:1276112]	-
ENSMUSG00000097248	491.309	230.559	170.349	76.8963	360.934	123.622	1.54482	0.00215195	0.0427854	Gm2694	8	87460469	87525554	+	5744	lincRNA	predicted gene 2694 [Source:MGI Symbol;Acc:MGI:3780864]	-
ENSMUSG00000047143	39.513	40.9227	13.8733	6.9895	40.2178	10.4314	1.93389	0.00216716	0.0430259	Dmrta2	4	109978053	109983687	+	2922	protein_coding	doublesex and mab-3 related transcription factor like family A2 [Source:MGI Symbol;Acc:MGI:2653629]	DM
ENSMUSG00000089929	7.09678	8.98346	0	0	8.04012	0	6.0294	0.00216897	0.0430259	Bcl2a1b	9	89199209	89207827	+	817	protein_coding	B cell leukemia/lymphoma 2 related protein A1b [Source:MGI Symbol;Acc:MGI:1278326]	-
ENSMUSG00000033200	7.09678	8.98346	0	0	8.04012	0	6.0294	0.00216997	0.0430259	Tpsg1	17	25369273	25374442	+	1389	protein_coding	tryptase gamma 1 [Source:MGI Symbol;Acc:MGI:1349391]	-
ENSMUSG00000043290	9.11415	6.98597	0	0	8.05006	0	6.03125	0.00218559	0.0431588	Zfp784	7	5034439	5038446	-	2153	protein_coding	zinc finger protein 784 [Source:MGI Symbol;Acc:MGI:3606042]	zf-C2H2
ENSMUSG00000030592	267.438	186.644	108.939	72.9031	227.041	90.9212	1.31898	0.00220225	0.0433807	Ryr1	7	29003344	29125179	-	21838	protein_coding	ryanodine receptor 1, skeletal muscle [Source:MGI Symbol;Acc:MGI:99659]	-
ENSMUSG00000037326	1419.34	1345.46	889.264	379.501	1382.4	634.383	1.12356	0.00221287	0.0434904	Capn15	17	25958364	25985796	-	5729	protein_coding	calpain 15 [Source:MGI Symbol;Acc:MGI:1355075]	-
ENSMUSG00000008140	5960.01	5927.79	4103.57	1604.9	5943.9	2854.24	1.05826	0.00223816	0.0438093	Emc10	7	44489937	44496529	-	2917	protein_coding	ER membrane protein complex subunit 10 [Source:MGI Symbol;Acc:MGI:1916933]	-
ENSMUSG00000054499	826.677	753.574	470.392	212.719	790.126	341.556	1.20962	0.00224924	0.0439502	Dedd2	7	25199915	25220615	-	5981	protein_coding	death effector domain-containing DNA binding protein 2 [Source:MGI Symbol;Acc:MGI:1914629]	-
ENSMUSG00000062382	268.449	179.657	108.944	62.9156	224.053	85.9299	1.38122	0.00225094	0.0439502	Ftl1-ps1	13	74399694	74407346	+	1223	protein_coding	ferritin light polypeptide 1, pseudogene 1 [Source:MGI Symbol;Acc:MGI:3779109]	-
ENSMUSG00000044216	38.5199	66.8768	18.8292	7.9877	52.6984	13.4084	1.96448	0.00225526	0.0439502	Kcnj4	15	79483714	79505241	-	2152	protein_coding	potassium inwardly-rectifying channel, subfamily J, member 4 [Source:MGI Symbol;Acc:MGI:104743]	-
ENSMUSG00000070385	23.272	6.98312	0	1.99792	15.1276	0.998962	3.76733	0.00225591	0.0439502	Ampd1	3	103074014	103099720	+	3548	protein_coding	adenosine monophosphate deaminase 1 [Source:MGI Symbol;Acc:MGI:88015]	-
ENSMUSG00000074576	454.895	631.808	300.072	131.824	543.352	215.948	1.33067	0.00226022	0.0439502	Mocs3	2	168230622	168232594	+	1973	protein_coding	molybdenum cofactor synthesis 3 [Source:MGI Symbol;Acc:MGI:1916622]	-
ENSMUSG00000025735	20.2465	10.977	2.97697	0	15.6117	1.48848	3.28471	0.0022605	0.0439502	Rhbdl1	17	25834465	25837295	-	1723	protein_coding	rhomboid like 1 [Source:MGI Symbol;Acc:MGI:2384891]	-
ENSMUSG00000102813	203.619	157.7	78.2311	70.9071	180.659	74.5691	1.27513	0.00228601	0.0442931	Gm37795	4	150068539	150070997	+	2459	TEC	predicted gene, 37795 [Source:MGI Symbol;Acc:MGI:5611023]	-
ENSMUSG00000101320	38.5369	108.801	24.7773	7.98705	73.6688	16.3822	2.16037	0.00231004	0.0445849	Gm28529	18	6490143	6496962	+	977	antisense	predicted gene 28529 [Source:MGI Symbol;Acc:MGI:5579235]	-
ENSMUSG00000060685	11.169	28.9492	0.984289	3.99558	20.0591	2.48993	2.949	0.00233325	0.0449136	Fthl17c	X	8975710	8976559	-	850	protein_coding	ferritin, heavy polypeptide-like 17, member C [Source:MGI Symbol;Acc:MGI:3705221]	-
ENSMUSG00000041199	971.549	882.331	571.386	336.559	926.94	453.972	1.02963	0.00236768	0.0453656	Rpusd1	17	25727751	25731456	+	1703	protein_coding	RNA pseudouridylate synthase domain containing 1 [Source:MGI Symbol;Acc:MGI:1919186]	-
ENSMUSG00000059022	1624.99	1336.47	968.481	440.422	1480.73	704.452	1.07157	0.00238842	0.0457153	Kcp	6	29473162	29507952	-	7807	protein_coding	kielin/chordin-like protein [Source:MGI Symbol;Acc:MGI:2141640]	-
ENSMUSG00000079478	788.188	836.419	492.168	282.629	812.303	387.399	1.06792	0.00240114	0.0458344	Sssca1	19	5728088	5731732	-	3083	protein_coding	Sjogren syndrome/scleroderma autoantigen 1 [Source:MGI Symbol;Acc:MGI:1913482]	-
ENSMUSG00000007570	1335.25	1188.75	821.92	435.429	1262	628.675	1.00514	0.0024145	0.0459619	Fance	17	28313519	28326572	+	3192	protein_coding	Fanconi anemia, complementation group E [Source:MGI Symbol;Acc:MGI:1920025]	-
ENSMUSG00000026253	40.4573	0	0	0	20.2287	0	7.34896	0.00241463	0.0459619	Chrng	1	87204657	87212694	+	4163	protein_coding	cholinergic receptor, nicotinic, gamma polypeptide [Source:MGI Symbol;Acc:MGI:87895]	-
ENSMUSG00000041930	2289.57	1901.4	1412.11	583.236	2095.49	997.673	1.07053	0.00243978	0.0462586	Fam222a	5	114568016	114613220	+	3141	protein_coding	family with sequence similarity 222, member A [Source:MGI Symbol;Acc:MGI:3605543]	-
ENSMUSG00000003872	75.9615	46.9083	23.7826	9.98484	61.4349	16.8837	1.85557	0.00247001	0.0466873	Lin7b	7	45367891	45370583	-	1463	protein_coding	lin-7 homolog B (C. elegans) [Source:MGI Symbol;Acc:MGI:1330858]	-
ENSMUSG00000065546	180.322	149.715	68.3251	68.9101	165.018	68.6176	1.2644	0.00247221	0.0466873	Mir196a-1	11	96265164	96265265	+	102	miRNA	microRNA 196a-1 [Source:MGI Symbol;Acc:MGI:2676860]	-
ENSMUSG00000043439	259.362	313.409	148.571	51.9282	286.385	100.25	1.51317	0.00247513	0.0466873	Epop	11	97627389	97629702	-	2314	protein_coding	elongin BC and polycomb repressive complex 2 associated protein [Source:MGI Symbol;Acc:MGI:2143991]	-
ENSMUSG00000097187	105.34	65.8723	35.6718	12.9803	85.6063	24.326	1.80987	0.00249945	0.0470214	Gm19426	2	84742169	84743655	-	726	protein_coding	predicted gene, 19426 [Source:MGI Symbol;Acc:MGI:5011611]	-
ENSMUSG00000066684	10.1226	5.98728	0	0	8.05493	0	6.03221	0.00252371	0.0473494	Pilrb1	5	137852147	137858106	-	1957	protein_coding	paired immunoglobin-like type 2 receptor beta 1 [Source:MGI Symbol;Acc:MGI:2450532]	-
ENSMUSG00000068099	10.1226	5.98728	0	0	8.05493	0	6.03221	0.00252504	0.0473494	1500009C09Rik	15	82252397	82260753	+	1904	protein_coding	RIKEN cDNA 1500009C09 gene [Source:MGI Symbol;Acc:MGI:1923755]	-
ENSMUSG00000027380	20.2782	32.94	3.95492	6.99155	26.6091	5.47323	2.25586	0.00255062	0.0476218	Acoxl	2	127838876	128123873	+	3179	protein_coding	acyl-Coenzyme A oxidase-like [Source:MGI Symbol;Acc:MGI:1921371]	-
ENSMUSG00000051747	463.918	87.8253	50.4844	86.8891	275.872	68.6868	2.00396	0.00258387	0.0481108	Ttn	2	76703980	76982547	-	116825	protein_coding	titin [Source:MGI Symbol;Acc:MGI:98864]	-
ENSMUSG00000059852	2030.25	2915.49	1635.9	653.145	2472.87	1144.52	1.11134	0.00260935	0.0484919	Kcng2	18	80294546	80364254	-	2989	protein_coding	potassium voltage-gated channel, subfamily G, member 2 [Source:MGI Symbol;Acc:MGI:3694646]	-
ENSMUSG00000046341	174.272	256.518	85.1556	94.8768	215.395	90.0162	1.25762	0.00262087	0.0486437	Gm11223	4	69925630	69926079	-	450	processed_pseudogene	predicted gene 11223 [Source:MGI Symbol;Acc:MGI:3651631]	-
ENSMUSG00000040364	87.1422	121.772	41.5941	34.9537	104.457	38.2739	1.44549	0.00265403	0.0490084	Sec1	7	45677686	45694402	-	2470	protein_coding	secretory blood group 1 [Source:MGI Symbol;Acc:MGI:1928893]	-
ENSMUSG00000057411	1701.98	1386.38	1012.05	424.443	1544.18	718.248	1.10412	0.00269398	0.049494	Fam173a	17	25790508	25792284	-	800	protein_coding	family with sequence similarity 173, member A [Source:MGI Symbol;Acc:MGI:2384888]	-
ENSMUSG00000050105	191.449	113.781	69.3318	41.9433	152.615	55.6375	1.4536	0.00269568	0.049494	Grrp1	4	134251110	134254106	-	1275	protein_coding	glycine/arginine rich protein 1 [Source:MGI Symbol;Acc:MGI:1919940]	-
ENSMUSG00000040938	159.054	151.713	70.3488	13.9774	155.383	42.1631	1.87879	0.00271274	0.0496503	Slc16a11	11	70212752	70216417	+	2554	protein_coding	solute carrier family 16 (monocarboxylic acid transporters), member 11 [Source:MGI Symbol;Acc:MGI:2663709]	-
ENSMUSG00000056501	268.512	680.72	209.942	148.804	474.616	179.373	1.40318	0.00271661	0.0496788	Cebpb	2	167688915	167690418	+	1504	protein_coding	CCAAT/enhancer binding protein (C/EBP), beta [Source:MGI Symbol;Acc:MGI:88373]	C/EBP
ENSMUSG00000031832	903.663	706.662	481.285	213.718	805.163	347.502	1.21193	0.00272044	0.0496788	Taf1c	8	119597871	119605222	-	3490	protein_coding	TATA-box binding protein associated factor, RNA polymerase I, C [Source:MGI Symbol;Acc:MGI:109576]	-
ENSMUSG00000054434	195.542	259.511	91.0958	104.864	227.526	97.9799	1.21448	0.00274909	0.0499691	Tmem120b	5	123068415	123117749	+	2852	protein_coding	transmembrane protein 120B [Source:MGI Symbol;Acc:MGI:3603158]	-
ENSMUSG00000051811	947.217	630.804	432.741	344.55	789.011	388.645	1.02131	0.00276463	0.0501366	Cox6b2	7	4751792	4753094	-	1108	protein_coding	cytochrome c oxidase subunit 6B2 [Source:MGI Symbol;Acc:MGI:3044182]	-
ENSMUSG00000069272	18.2448	23.9558	4.95427	2.99551	21.1003	3.97489	2.37166	0.00276974	0.050156	Hist1h2ae	13	23570517	23571220	-	704	protein_coding	histone cluster 1, H2ae [Source:MGI Symbol;Acc:MGI:2448290]	-
ENSMUSG00000111897	17.1921	2.99086	0	0	10.0915	0	6.3539	0.0027766	0.0502488	Gm19810	10	79888712	79888962	+	251	processed_pseudogene	predicted gene, 19810 [Source:MGI Symbol;Acc:MGI:5011995]	-
ENSMUSG00000060913	59.6943	0	0	0.998892	29.8472	0.499446	5.5899	0.00278022	0.0502583	Trim55	3	19644474	19692421	+	2659	protein_coding	tripartite motif-containing 55 [Source:MGI Symbol;Acc:MGI:3036269]	-
ENSMUSG00000091957	352.532	222.576	143.599	92.8769	287.554	118.238	1.28116	0.00282192	0.0506538	Rps2-ps10	18	61259008	61259972	-	965	transcribed_processed_pseudogene	ribosomal protein S2, pseudogene 10 [Source:MGI Symbol;Acc:MGI:3645604]	-
ENSMUSG00000013083	178.291	134.743	75.2922	22.9661	156.517	49.1292	1.66915	0.00282341	0.0506538	2200002J24Rik	7	30698926	30700536	+	616	protein_coding	RIKEN cDNA 2200002J24 gene [Source:MGI Symbol;Acc:MGI:1916397]	-
ENSMUSG00000090952	116.504	110.79	53.4892	29.9588	113.647	41.724	1.44276	0.0028341	0.0508142	Gm17251	17	33759992	33761870	+	925	processed_transcript	predicted gene, 17251 [Source:MGI Symbol;Acc:MGI:4936885]	-
ENSMUSG00000042419	840.848	613.837	426.813	242.681	727.342	334.747	1.11922	0.00284222	0.0509142	Nfkbil1	17	35220175	35235792	-	1746	protein_coding	nuclear factor of kappa light polypeptide gene enhancer in B cells inhibitor like 1 [Source:MGI Symbol;Acc:MGI:1340031]	-
ENSMUSG00000035969	1956.26	1555.06	1180.39	526.31	1755.66	853.351	1.04066	0.00284616	0.0509203	Rusc2	4	43381979	43427088	+	7923	protein_coding	RUN and SH3 domain containing 2 [Source:MGI Symbol;Acc:MGI:2140371]	-
ENSMUSG00000028958	423.469	393.256	226.78	144.809	408.362	185.795	1.13555	0.00287244	0.0511855	Tmub1	5	24445458	24447854	-	1879	protein_coding	transmembrane and ubiquitin-like domain containing 1 [Source:MGI Symbol;Acc:MGI:1923764]	-
ENSMUSG00000074466	95.2313	94.8205	34.6556	36.952	95.0259	35.8038	1.40507	0.00289125	0.0513945	Gm15417	3	89391850	89398779	+	1669	antisense	predicted gene 15417 [Source:MGI Symbol;Acc:MGI:3642531]	-
ENSMUSG00000107121	82.0607	80.8469	35.6639	18.9732	81.4538	27.3186	1.57158	0.00291466	0.051779	1110006O24Rik	5	115631049	115631816	-	768	lincRNA	RIKEN cDNA 1110006O24 gene [Source:MGI Symbol;Acc:MGI:1913373]	-
ENSMUSG00000000673	23.3115	30.9427	3.95346	7.99049	27.1271	5.97197	2.16052	0.00292185	0.0518748	Haao	17	83831356	83846790	-	1222	protein_coding	3-hydroxyanthranilate 3,4-dioxygenase [Source:MGI Symbol;Acc:MGI:1349444]	-
ENSMUSG00000105565	143.889	266.501	90.1199	68.9089	205.195	79.5144	1.36633	0.00293035	0.0519306	Gm43566	5	23674739	23675546	-	808	sense_intronic	predicted gene 43566 [Source:MGI Symbol;Acc:MGI:5663703]	-
ENSMUSG00000069273	16.2008	10.9778	0.987451	1.99758	13.5893	1.49252	3.08409	0.00296784	0.0524029	Hist1h3e	13	23561534	23562369	-	836	protein_coding	histone cluster 1, H3e [Source:MGI Symbol;Acc:MGI:2448326]	-
ENSMUSG00000053411	539.978	538.981	313.926	178.764	539.479	246.345	1.13044	0.00297198	0.0524442	Cbx7	15	79915807	79971119	-	6487	protein_coding	chromobox 7 [Source:MGI Symbol;Acc:MGI:1196439]	-
ENSMUSG00000073002	306.955	243.538	141.616	97.8707	275.246	119.744	1.19985	0.00297794	0.0524855	Vamp5	6	72368794	72380468	-	2707	protein_coding	vesicle-associated membrane protein 5 [Source:MGI Symbol;Acc:MGI:1858622]	-
ENSMUSG00000078208	42.553	44.9152	5.9264	16.98	43.7341	11.4532	1.92179	0.00300293	0.0527978	Fthl17b	X	8962134	8962975	-	842	protein_coding	ferritin, heavy polypeptide-like 17, member B [Source:MGI Symbol;Acc:MGI:3642940]	-
ENSMUSG00000007833	1612.84	1596.98	1084.34	470.383	1604.91	777.362	1.04569	0.00301782	0.0529633	Aldh16a1	7	45140684	45154584	-	5622	protein_coding	aldehyde dehydrogenase 16 family, member A1 [Source:MGI Symbol;Acc:MGI:1916998]	-
ENSMUSG00000023908	854.024	696.681	469.393	269.646	775.353	369.519	1.0689	0.00302757	0.0530496	Pkmyt1	17	23726336	23736735	+	3643	protein_coding	protein kinase, membrane associated tyrosine/threonine 1 [Source:MGI Symbol;Acc:MGI:2137630]	-
ENSMUSG00000033703	929.006	960.184	599.117	316.584	944.595	457.851	1.04458	0.00302949	0.0530496	Fuk	8	110882456	110902488	-	6255	protein_coding	fucokinase [Source:MGI Symbol;Acc:MGI:1916071]	-
ENSMUSG00000052673	15.2089	22.9582	4.96179	0	19.0835	2.4809	2.88104	0.00303902	0.0531196	Gm9887	12	69371835	69372458	-	624	protein_coding	predicted gene 9887 [Source:MGI Symbol;Acc:MGI:3642578]	-
ENSMUSG00000099061	13.165	9.98011	0.989368	0.998588	11.5725	0.993978	3.3853	0.00305877	0.0532178	Gm28050	5	106500894	106574718	-	984	lincRNA	predicted gene, 28050 [Source:MGI Symbol;Acc:MGI:5547786]	-
ENSMUSG00000092981	127.65	126.76	62.4063	29.9582	127.205	46.1823	1.45916	0.00306916	0.0533163	Mir5125	17	23823291	23823369	+	79	miRNA	microRNA 5125 [Source:MGI Symbol;Acc:MGI:4950450]	-
ENSMUSG00000043165	146.902	154.708	74.2819	46.9369	150.805	60.6094	1.31321	0.0031024	0.0537009	Lor	3	92080271	92083142	-	1779	protein_coding	loricrin [Source:MGI Symbol;Acc:MGI:96816]	-
ENSMUSG00000044400	137.79	163.692	73.2912	46.9369	150.741	60.1141	1.32443	0.00311157	0.0537634	Sowahd	X	37048845	37050418	+	1574	protein_coding	sosondowah ankyrin repeat domain family member D [Source:MGI Symbol;Acc:MGI:3045274]	-
ENSMUSG00000048763	192.46	111.785	67.3462	47.936	152.123	57.6411	1.39802	0.00313683	0.0540391	Hoxb3	11	96323326	96347930	+	4251	protein_coding	homeobox B3 [Source:MGI Symbol;Acc:MGI:96184]	Homeobox
ENSMUSG00000078937	11.1309	4.98863	0	0	8.05975	0	6.03323	0.00315034	0.0541434	Cpt1b	15	89416405	89425863	-	3372	protein_coding	carnitine palmitoyltransferase 1b, muscle [Source:MGI Symbol;Acc:MGI:1098297]	-
ENSMUSG00000111197	32.4018	18.9616	4.94848	5.99234	25.6817	5.47041	2.20538	0.00319822	0.0546596	Gm10608	9	119162730	119163405	+	676	processed_pseudogene	predicted gene 10608 [Source:MGI Symbol;Acc:MGI:3642009]	-
ENSMUSG00000007837	990.794	844.402	575.355	278.633	917.598	426.994	1.10338	0.00319921	0.0546596	Prrg2	7	45053584	45062677	-	2581	protein_coding	proline-rich Gla (G-carboxyglutamic acid) polypeptide 2 [Source:MGI Symbol;Acc:MGI:1929596]	-
ENSMUSG00000039556	83.081	95.8196	30.6922	35.9536	89.4503	33.3229	1.42123	0.00321591	0.0549126	Ppp1r3f	X	7557296	7574283	-	5153	protein_coding	protein phosphatase 1, regulatory subunit 3F [Source:MGI Symbol;Acc:MGI:1859617]	-
ENSMUSG00000064796	21.281	24.9534	6.94089	1.99622	23.1172	4.46855	2.33841	0.00323089	0.0550712	Terc	3	96414437	96414859	-	423	misc_RNA	telomerase RNA component [Source:MGI Symbol;Acc:MGI:109558]	-
ENSMUSG00000041120	5431.17	4715.08	3462.89	1169.47	5073.12	2316.18	1.13108	0.00324713	0.0552758	Nbl1	4	139082284	139092993	-	2033	protein_coding	neuroblastoma, suppression of tumorigenicity 1 [Source:MGI Symbol;Acc:MGI:104591]	-
ENSMUSG00000086420	9.1117	5.98755	0	0	7.54963	0	5.94016	0.00325618	0.0553399	Gm8865	14	54826247	54826676	-	430	processed_pseudogene	predicted gene 8865 [Source:MGI Symbol;Acc:MGI:3647567]	-
ENSMUSG00000097320	135.757	141.732	44.5475	66.9145	138.745	55.731	1.31403	0.00328155	0.0556407	Tmem147os	7	30729579	30745929	+	1416	antisense	transmembrane protein 147, opposite strand [Source:MGI Symbol;Acc:MGI:3642392]	-
ENSMUSG00000037600	457.92	479.094	259.452	196.742	468.507	228.097	1.03799	0.00333729	0.0561868	Kdf1	4	133518963	133530790	+	2379	protein_coding	keratinocyte differentiation factor 1 [Source:MGI Symbol;Acc:MGI:1916323]	-
ENSMUSG00000067235	255.322	398.25	152.499	139.817	326.786	146.158	1.16016	0.0033707	0.0564597	H2-Q10	17	35470089	35474563	+	4348	protein_coding	histocompatibility 2, Q region locus 10 [Source:MGI Symbol;Acc:MGI:95929]	-
ENSMUSG00000059776	39.4888	20.9573	6.93071	6.99079	30.223	6.96075	2.09849	0.00338031	0.056588	Rpl13-ps6	3	58987170	58987805	+	636	processed_pseudogene	ribosomal protein L13, pseudogene 6 [Source:MGI Symbol;Acc:MGI:3642685]	-
ENSMUSG00000040752	214.79	280.472	100.997	118.846	247.631	109.922	1.17086	0.00339652	0.0566989	Myh6	14	54941921	54966927	-	6726	protein_coding	myosin, heavy polypeptide 6, cardiac muscle, alpha [Source:MGI Symbol;Acc:MGI:97255]	-
ENSMUSG00000008496	71.9352	79.8495	32.6895	19.9723	75.8924	26.3309	1.52261	0.00342146	0.0570466	Pou2f2	7	25087344	25179726	-	8243	protein_coding	POU domain, class 2, transcription factor 2 [Source:MGI Symbol;Acc:MGI:101897]	Pou
ENSMUSG00000024742	214.742	110.786	73.3161	17.9723	162.764	45.6442	1.83159	0.00347209	0.0575931	Fen1	19	10199132	10204169	-	2422	protein_coding	flap structure specific endonuclease 1 [Source:MGI Symbol;Acc:MGI:102779]	-
ENSMUSG00000078813	584.534	405.231	229.731	246.679	494.882	238.205	1.05446	0.00347514	0.0576108	Leng1	7	3660098	3665840	-	2222	protein_coding	leukocyte receptor cluster (LRC) member 1 [Source:MGI Symbol;Acc:MGI:1917007]	-
ENSMUSG00000053395	72.9453	75.8567	32.6919	17.9747	74.401	25.3333	1.54946	0.00353313	0.0582394	Cacng8	7	3390683	3415648	+	2345	protein_coding	calcium channel, voltage-dependent, gamma subunit 8 [Source:MGI Symbol;Acc:MGI:1932376]	-
ENSMUSG00000052779	9.12068	9.98123	0	0.998892	9.55095	0.499446	3.95818	0.0035396	0.0582807	4833418N17Rik	7	81992002	81992618	+	615	pseudogene	RIKEN cDNA 4833418N17 gene [Source:MGI Symbol;Acc:MGI:1921157]	-
ENSMUSG00000109305	9.12068	9.98123	0.991657	0	9.55095	0.495829	3.95947	0.00353964	0.0582807	1810010D01Rik	7	145205825	145208119	-	1278	protein_coding	RIKEN cDNA 1810010D01 gene [Source:MGI Symbol;Acc:MGI:1916283]	-
ENSMUSG00000044145	95.2232	79.8477	31.6848	33.9559	87.5355	32.8204	1.41181	0.00355135	0.0584402	1810024B03Rik	2	127186355	127208280	-	3550	protein_coding	RIKEN cDNA 1810024B03 gene [Source:MGI Symbol;Acc:MGI:1925560]	-
ENSMUSG00000087590	639.241	445.155	307.983	181.761	542.198	244.872	1.14633	0.00355512	0.0584418	Epb41l4aos	18	33794892	33795986	+	430	lincRNA	erythrocyte membrane protein band 4.1 like 4a, opposite strand [Source:MGI Symbol;Acc:MGI:1916999]	-
ENSMUSG00000089296	7.10397	12.9771	0	0.998892	10.0405	0.499446	4.02925	0.00356523	0.0585436	Gm23205	18	38297939	38298041	+	103	snRNA	predicted gene, 23205 [Source:MGI Symbol;Acc:MGI:5452982]	-
ENSMUSG00000049230	652.429	631.805	210.897	389.496	642.117	300.196	1.09665	0.00357448	0.0585884	Gm9833	3	10088110	10092565	+	1830	protein_coding	predicted gene 9833 [Source:MGI Symbol;Acc:MGI:3641855]	-
ENSMUSG00000045532	64.8697	134.75	40.6133	23.9669	99.8099	32.2901	1.62429	0.00362338	0.0592561	C1ql1	11	102939264	102946688	-	1473	protein_coding	complement component 1, q subcomponent-like 1 [Source:MGI Symbol;Acc:MGI:1344400]	-
ENSMUSG00000011267	62.8323	98.816	26.7326	29.9612	80.8242	28.3469	1.50754	0.00363088	0.0592809	Zfp296	7	19577287	19580656	+	2037	protein_coding	zinc finger protein 296 [Source:MGI Symbol;Acc:MGI:1926956]	zf-C2H2
ENSMUSG00000003469	55.7295	67.8728	26.7563	9.98454	61.8011	18.3704	1.74323	0.00363858	0.0592809	Phyhip	14	70457476	70468832	+	2910	protein_coding	phytanoyl-CoA hydroxylase interacting protein [Source:MGI Symbol;Acc:MGI:1860417]	-
ENSMUSG00000028681	2643.14	2048.12	1621.05	660.136	2345.63	1140.59	1.04009	0.0036392	0.0592809	Ptch2	4	117096075	117116101	+	5974	protein_coding	patched 2 [Source:MGI Symbol;Acc:MGI:1095405]	-
ENSMUSG00000040563	442.718	415.214	249.563	131.825	428.966	190.694	1.16902	0.00366378	0.059581	Plppr2	9	21937033	21948907	+	2750	protein_coding	phospholipid phosphatase related 2 [Source:MGI Symbol;Acc:MGI:2384575]	-
ENSMUSG00000011658	477.159	415.214	245.588	187.754	446.186	216.671	1.04166	0.00368947	0.0598981	Fuz	7	44896079	44902631	+	5003	protein_coding	fuzzy planar cell polarity protein [Source:MGI Symbol;Acc:MGI:1917550]	-
ENSMUSG00000028850	518.703	522.013	308.979	157.791	520.358	233.385	1.15632	0.00369409	0.0599397	Gpatch3	4	133574745	133584243	+	2086	protein_coding	G patch domain containing 3 [Source:MGI Symbol;Acc:MGI:2442492]	-
ENSMUSG00000042821	509.564	343.348	236.686	137.818	426.456	187.252	1.18681	0.00370176	0.0599635	Snai1	2	167538195	167542814	+	1621	protein_coding	snail family zinc finger 1 [Source:MGI Symbol;Acc:MGI:98330]	zf-C2H2
ENSMUSG00000110545	372.82	384.273	206.97	152.799	378.547	179.885	1.07283	0.00372729	0.0602117	Gm7730	8	70010549	70011002	-	454	processed_pseudogene	predicted gene 7730 [Source:MGI Symbol;Acc:MGI:3647355]	-
ENSMUSG00000034930	388.002	307.417	183.203	140.815	347.709	162.009	1.10115	0.0037411	0.0603786	Rtkn	6	83135463	83152579	+	4269	protein_coding	rhotekin [Source:MGI Symbol;Acc:MGI:107371]	-
ENSMUSG00000080205	12.1559	10.9788	1.98437	0	11.5673	0.992186	3.38576	0.00375679	0.0604675	Gm15526	6	54177480	54177683	-	204	processed_pseudogene	predicted gene 15526 [Source:MGI Symbol;Acc:MGI:3782973]	-
ENSMUSG00000065738	29.3662	18.962	6.93854	2.9951	24.1641	4.96682	2.25356	0.00375751	0.0604675	Gm24494	3	153911610	153911690	-	81	snoRNA	predicted gene, 24494 [Source:MGI Symbol;Acc:MGI:5454271]	-
ENSMUSG00000046338	615.983	975.16	470.384	264.652	795.571	367.518	1.1139	0.00377038	0.0606236	Gpat2	2	127425199	127436092	+	2628	protein_coding	glycerol-3-phosphate acyltransferase 2, mitochondrial [Source:MGI Symbol;Acc:MGI:2684962]	-
ENSMUSG00000028736	50.6619	58.8894	16.8296	19.9744	54.7756	18.402	1.56724	0.00377175	0.0606236	Pax7	4	139737062	139833528	-	5860	protein_coding	paired box 7 [Source:MGI Symbol;Acc:MGI:97491]	PAX
ENSMUSG00000097136	124.614	132.749	61.4051	42.9425	128.682	52.1738	1.30028	0.00379068	0.060827	Gm26772	14	25548390	25554369	-	3429	lincRNA	predicted gene, 26772 [Source:MGI Symbol;Acc:MGI:5477266]	-
ENSMUSG00000053046	185.422	310.417	101	110.856	247.919	105.928	1.22587	0.00381053	0.060995	Brsk2	7	141949751	142004247	+	6178	protein_coding	BR serine/threonine kinase 2 [Source:MGI Symbol;Acc:MGI:1923020]	-
ENSMUSG00000074657	225.935	306.423	100.993	134.826	266.179	117.909	1.17394	0.00381166	0.060995	Kif5a	10	127225696	127263348	-	6990	protein_coding	kinesin family member 5A [Source:MGI Symbol;Acc:MGI:109564]	-
ENSMUSG00000022574	749.694	845.402	499.107	240.683	797.548	369.895	1.10816	0.00382563	0.0611512	Naprt	15	75890956	75894481	-	2344	protein_coding	nicotinate phosphoribosyltransferase [Source:MGI Symbol;Acc:MGI:2442664]	-
ENSMUSG00000035172	2346.3	1844.51	1341.82	367.516	2095.41	854.666	1.29366	0.00383888	0.0612634	Plekhh3	11	101162679	101171351	-	3582	protein_coding	pleckstrin homology domain containing, family H (with MyTH4 domain) member 3 [Source:MGI Symbol;Acc:MGI:2384950]	-
ENSMUSG00000024970	1087.05	1065.98	708.046	345.546	1076.51	526.796	1.03084	0.0038676	0.0615417	Spindoc	19	7356464	7383026	-	3183	protein_coding	spindlin interactor and repressor of chromatin binding [Source:MGI Symbol;Acc:MGI:2147611]	-
ENSMUSG00000003380	4148.6	4045.35	2806.37	891.833	4096.98	1849.1	1.14767	0.00390749	0.0618466	Rabac1	7	24969752	24972754	-	1523	protein_coding	Rab acceptor 1 (prenylated) [Source:MGI Symbol;Acc:MGI:1201692]	-
ENSMUSG00000010358	498.424	363.31	235.688	168.778	430.867	202.233	1.09069	0.00391987	0.0619749	Ifi35	11	101448407	101458698	+	1727	protein_coding	interferon-induced protein 35 [Source:MGI Symbol;Acc:MGI:1917360]	-
ENSMUSG00000060240	42.5712	70.869	20.8242	1.99465	56.7201	11.4094	2.30124	0.0039618	0.0625632	Cend1	7	141426446	141429491	-	1775	protein_coding	cell cycle exit and neuronal differentiation 1 [Source:MGI Symbol;Acc:MGI:1929898]	-
ENSMUSG00000052658	38.5018	41.9211	15.8604	4.99149	40.2114	10.4259	1.93444	0.00396354	0.0625632	5830454E08Rik	9	120577331	120578074	+	744	lincRNA	RIKEN cDNA 5830454E08 gene [Source:MGI Symbol;Acc:MGI:1923350]	-
ENSMUSG00000022868	289.753	338.361	139.618	158.794	314.057	149.206	1.07312	0.00398896	0.0628618	Ahsg	16	22891277	22899449	+	2197	protein_coding	alpha-2-HS-glycoprotein [Source:MGI Symbol;Acc:MGI:107189]	-
ENSMUSG00000020831	81.0352	60.8829	25.746	24.9673	70.9591	25.3566	1.47997	0.00402587	0.063242	0610010K14Rik	11	70235206	70237914	-	1896	protein_coding	RIKEN cDNA 0610010K14 gene [Source:MGI Symbol;Acc:MGI:1915609]	-
ENSMUSG00000101832	10.1422	15.9712	1.9818	0.998333	13.0567	1.49007	3.02786	0.00402788	0.063242	Gm28982	1	64617784	64626033	+	512	lincRNA	predicted gene 28982 [Source:MGI Symbol;Acc:MGI:5579688]	-
ENSMUSG00000074800	207.621	51.8945	23.7488	44.9437	129.758	34.3462	1.91382	0.00404372	0.0634493	Gm4149	13	75644896	75645171	+	276	processed_pseudogene	predicted pseudogene 4149 [Source:MGI Symbol;Acc:MGI:3782325]	-
ENSMUSG00000020455	1151.87	845.399	635.759	310.592	998.633	473.175	1.07734	0.00405348	0.0635477	Trim11	11	58978093	58991458	+	3580	protein_coding	tripartite motif-containing 11 [Source:MGI Symbol;Acc:MGI:2137355]	-
ENSMUSG00000096403	22.3074	38.9291	8.91633	5.99145	30.6183	7.45389	2.02	0.00410664	0.0639936	Gm9825	6	7982541	7983383	-	843	processed_pseudogene	predicted gene 9825 [Source:MGI Symbol;Acc:MGI:3708729]	-
ENSMUSG00000079428	96.1662	7.97743	4.94386	8.98914	52.0718	6.9665	2.88034	0.00410707	0.0639936	Tceal7	X	136214779	136226100	+	1217	protein_coding	transcription elongation factor A (SII)-like 7 [Source:MGI Symbol;Acc:MGI:1915746]	-
ENSMUSG00000030781	4.06877	11.9799	0	0	8.02432	0	6.02634	0.00412167	0.0641278	Slc5a2	7	128265657	128272430	+	2897	protein_coding	solute carrier family 5 (sodium/glucose cotransporter), member 2 [Source:MGI Symbol;Acc:MGI:2181411]	-
ENSMUSG00000013158	4.06877	11.9799	0	0	8.02432	0	6.02634	0.00412231	0.0641278	4933405L10Rik	8	105707655	105710246	+	1487	protein_coding	RIKEN cDNA 4933405L10 gene [Source:MGI Symbol;Acc:MGI:1918296]	-
ENSMUSG00000090071	7.12102	27.9522	1.97959	1.99729	17.5366	1.98844	3.06234	0.0041926	0.064839	Cdk5r2	1	74854934	74857732	+	2799	protein_coding	cyclin-dependent kinase 5, regulatory subunit 2 (p39) [Source:MGI Symbol;Acc:MGI:1330828]	-
ENSMUSG00000044328	988.773	924.252	582.304	168.775	956.512	375.54	1.34852	0.0042216	0.0651486	Trp53i13	11	77508099	77515980	-	2157	protein_coding	transformation related protein 53 inducible protein 13 [Source:MGI Symbol;Acc:MGI:1915125]	-
ENSMUSG00000040280	248.2	213.595	124.789	71.9038	230.898	98.3462	1.23017	0.00423893	0.0653814	Ndufa4l2	10	127514967	127517154	+	1095	protein_coding	Ndufa4, mitochondrial complex associated like 2 [Source:MGI Symbol;Acc:MGI:3039567]	-
ENSMUSG00000049491	7.0925	6.98659	0	0	7.03955	0	5.84083	0.0042418	0.0653909	Slc36a3	11	55124815	55151708	-	2358	protein_coding	solute carrier family 36 (proton/amino acid symporter), member 3 [Source:MGI Symbol;Acc:MGI:2665001]	-
ENSMUSG00000114375	74.9081	12.9688	8.91451	6.99037	43.9384	7.95244	2.448	0.00427709	0.0657951	Gm31544	13	120046573	120047013	+	441	processed_pseudogene	predicted gene, 31544 [Source:MGI Symbol;Acc:MGI:5590703]	-
ENSMUSG00000097006	93.1987	80.846	35.6515	30.959	87.0223	33.3053	1.38221	0.00427992	0.0658038	9530082P21Rik	17	23743234	23754065	+	4842	antisense	RIKEN cDNA 9530082P21 gene [Source:MGI Symbol;Acc:MGI:3603340]	-
ENSMUSG00000051113	148.916	123.765	68.3418	40.9445	136.34	54.6432	1.31701	0.00435	0.0665982	Fam71e1	7	44496581	44501486	+	2154	protein_coding	family with sequence similarity 71, member E1 [Source:MGI Symbol;Acc:MGI:1922788]	-
ENSMUSG00000027073	46.5392	2.98847	1.97959	1.99729	24.7638	1.98844	3.55868	0.00435224	0.0665982	Prg2	2	84980461	84983632	+	838	protein_coding	proteoglycan 2, bone marrow [Source:MGI Symbol;Acc:MGI:103294]	-
ENSMUSG00000042622	392.056	319.394	203.021	108.855	355.725	155.938	1.18907	0.00436095	0.0666612	Maff	15	79346621	79359076	+	2594	protein_coding	v-maf musculoaponeurotic fibrosarcoma oncogene family, protein F (avian) [Source:MGI Symbol;Acc:MGI:96910]	TF_bZIP
ENSMUSG00000062753	197.568	261.507	106.947	100.868	229.538	103.907	1.1425	0.00449372	0.0682478	AI413582	17	27563573	27565756	-	1912	protein_coding	expressed sequence AI413582 [Source:MGI Symbol;Acc:MGI:2146839]	-
ENSMUSG00000047423	2082.91	2010.2	1442.81	559.267	2046.55	1001.04	1.03159	0.00450154	0.0683066	AI837181	19	5425157	5427313	+	1529	protein_coding	expressed sequence AI837181 [Source:MGI Symbol;Acc:MGI:2147598]	-
ENSMUSG00000035640	926.976	886.323	579.324	225.702	906.65	402.513	1.17123	0.00451393	0.0684589	Cbarp	10	80130451	80140835	-	4996	protein_coding	calcium channel, voltage-dependent, beta subunit associated regulatory protein [Source:MGI Symbol;Acc:MGI:1354170]	-
ENSMUSG00000102959	18.2276	12.9741	1.97764	2.99627	15.6008	2.48695	2.58997	0.00452358	0.0684979	Gm37015	18	80302160	80303680	-	1521	TEC	predicted gene, 37015 [Source:MGI Symbol;Acc:MGI:5610243]	-
ENSMUSG00000059625	643.345	1224.69	534.743	349.542	934.017	442.143	1.07873	0.00453542	0.0686414	Sohlh1	2	25842995	25847248	-	1289	protein_coding	spermatogenesis and oogenesis specific basic helix-loop-helix 1 [Source:MGI Symbol;Acc:MGI:2684956]	-
ENSMUSG00000060550	115.514	179.663	72.3033	42.9419	147.589	57.6226	1.35494	0.00453915	0.0686621	H2-Q7	17	35439155	35443773	+	4265	protein_coding	histocompatibility 2, Q region locus 7 [Source:MGI Symbol;Acc:MGI:95936]	-
ENSMUSG00000037469	101.348	240.551	39.589	77.9013	170.949	58.7451	1.53905	0.00455925	0.0687512	Acp7	7	28607634	28631332	-	2232	protein_coding	acid phosphatase 7, tartrate resistant [Source:MGI Symbol;Acc:MGI:2142121]	-
ENSMUSG00000029095	139.787	91.8234	50.5076	40.9457	115.805	45.7266	1.3381	0.00456436	0.0687842	Ablim2	5	35757880	35884973	+	7047	protein_coding	actin-binding LIM protein 2 [Source:MGI Symbol;Acc:MGI:2385758]	-
ENSMUSG00000043557	985.715	655.757	505.045	261.656	820.736	383.351	1.09796	0.00473166	0.0701843	Mdga1	17	29827956	29970087	-	9395	protein_coding	MAM domain containing glycosylphosphatidylinositol anchor 1 [Source:MGI Symbol;Acc:MGI:1922012]	-
ENSMUSG00000025172	18.2236	10.9773	0.985779	2.99659	14.6005	1.99118	2.79948	0.00474952	0.0703553	Ankrd2	19	42036038	42045110	+	1100	protein_coding	ankyrin repeat domain 2 (stretch responsive muscle) [Source:MGI Symbol;Acc:MGI:1861447]	-
ENSMUSG00000043670	18.2236	10.9773	0.985779	2.99659	14.6005	1.99118	2.79948	0.00475242	0.0703553	Diras1	10	81019589	81025662	-	3035	protein_coding	DIRAS family, GTP-binding RAS-like 1 [Source:MGI Symbol;Acc:MGI:2183442]	-
ENSMUSG00000040276	175.247	122.765	59.4094	66.9132	149.006	63.1613	1.23658	0.00478823	0.0706264	Pacsin1	17	27655509	27711482	+	6525	protein_coding	protein kinase C and casein kinase substrate in neurons 1 [Source:MGI Symbol;Acc:MGI:1345181]	-
ENSMUSG00000100084	58.7652	65.876	24.7602	19.9732	62.3206	22.3667	1.47313	0.00481601	0.0708561	2310068J16Rik	15	99972158	99973287	-	1130	antisense	RIKEN cDNA 2310068J16 gene [Source:MGI Symbol;Acc:MGI:1917531]	-
ENSMUSG00000075467	1209.62	1020.07	745.676	358.529	1114.85	552.102	1.01363	0.00483879	0.0710188	Dnlz	2	26348121	26352110	-	2916	protein_coding	DNL-type zinc finger [Source:MGI Symbol;Acc:MGI:106559]	-
ENSMUSG00000001128	368.762	343.35	205.989	119.841	356.056	162.915	1.12732	0.00483986	0.0710188	Cfp	X	20925454	20931555	-	1736	protein_coding	complement factor properdin [Source:MGI Symbol;Acc:MGI:97545]	-
ENSMUSG00000086859	744.606	560.937	397.105	228.699	652.772	312.902	1.06051	0.00491914	0.0718274	Snhg20	11	117076008	117078955	+	2795	lincRNA	small nucleolar RNA host gene 20 [Source:MGI Symbol;Acc:MGI:1924222]	-
ENSMUSG00000094800	501.383	43.9076	73.3195	14.976	272.645	44.1478	2.62375	0.00492333	0.0718524	Gm9780	14	26027282	26042711	-	1402	protein_coding	predicted gene 9780 [Source:MGI Symbol;Acc:MGI:3710532]	-
ENSMUSG00000095742	177.263	100.805	67.3699	19.9701	139.034	43.67	1.66797	0.00496057	0.0721695	CAAA01147332.1	JH584295.1	66	1479	-	243	protein_coding		-
ENSMUSG00000023153	285.673	198.622	131.73	55.9236	242.147	93.827	1.36658	0.00497124	0.0722248	Tmem52	4	155469114	155470858	+	1157	protein_coding	transmembrane protein 52 [Source:MGI Symbol;Acc:MGI:1916921]	-
ENSMUSG00000058579	39.5364	74.8623	22.7897	10.9838	57.1993	16.8867	1.75251	0.00498398	0.0722568	Cela2a	4	141814962	141826160	-	1723	protein_coding	chymotrypsin-like elastase family, member 2A [Source:MGI Symbol;Acc:MGI:95316]	-
ENSMUSG00000035298	100.29	86.8347	45.5725	19.9713	93.5624	32.7719	1.50979	0.00498428	0.0722568	Klhl35	7	99466004	99474022	+	2572	protein_coding	kelch-like 35 [Source:MGI Symbol;Acc:MGI:1919434]	-
ENSMUSG00000042647	452.856	491.072	280.254	176.767	471.964	228.511	1.04597	0.00498817	0.0722568	Acad12	5	121596775	121618938	-	6516	protein_coding	acyl-Coenzyme A dehydrogenase family, member 12 [Source:MGI Symbol;Acc:MGI:2443320]	-
ENSMUSG00000110949	10.1356	11.9777	1.98437	0	11.0566	0.992186	3.32132	0.00500791	0.0724313	Nudt8	19	4000580	4002103	+	1135	protein_coding	nudix (nucleoside diphosphate linked moiety X)-type motif 8 [Source:MGI Symbol;Acc:MGI:1913637]	-
ENSMUSG00000105359	100.268	53.8942	33.6912	11.9816	77.0812	22.8364	1.74951	0.00505177	0.0729929	Rpl21-ps10	3	38107443	38107922	-	480	processed_pseudogene	ribosomal protein L21, pseudogene 10 [Source:MGI Symbol;Acc:MGI:3643358]	-
ENSMUSG00000046971	4.06727	10.9814	0	0	7.52436	0	5.93504	0.00506514	0.0730609	Pla2g4f	2	120299957	120314165	-	3203	protein_coding	phospholipase A2, group IVF [Source:MGI Symbol;Acc:MGI:2685493]	-
ENSMUSG00000029771	303.93	315.404	167.358	130.828	309.667	149.093	1.05384	0.00507222	0.0731064	Irf5	6	29526625	29541871	+	2905	protein_coding	interferon regulatory factor 5 [Source:MGI Symbol;Acc:MGI:1350924]	IRF
ENSMUSG00000073940	1021.23	2152.93	400.023	977.731	1587.08	688.877	1.20394	0.00509201	0.0732462	Hbb-bt	7	103812524	103813996	-	703	protein_coding	hemoglobin, beta adult t chain [Source:MGI Symbol;Acc:MGI:5474850]	-
ENSMUSG00000104823	13.1709	12.9753	0	2.99694	13.0731	1.49847	3.02766	0.00509453	0.0732462	Gm43182	5	43782243	43784770	+	2528	TEC	predicted gene 43182 [Source:MGI Symbol;Acc:MGI:5663319]	-
ENSMUSG00000060275	276.592	389.266	174.289	138.818	332.929	156.554	1.08795	0.00510078	0.0732635	Nrg2	18	36017707	36197380	-	3081	protein_coding	neuregulin 2 [Source:MGI Symbol;Acc:MGI:1098246]	-
ENSMUSG00000023755	270.495	263.501	151.527	83.888	266.998	117.707	1.1807	0.00517753	0.0739997	Rhebl1	15	98877778	98894540	-	3035	protein_coding	Ras homolog enriched in brain like 1 [Source:MGI Symbol;Acc:MGI:1916409]	-
ENSMUSG00000097251	53.6784	35.9297	10.884	16.9789	44.804	13.9314	1.67647	0.00522752	0.0745456	5033417F24Rik	1	92908378	92910764	-	1787	antisense	RIKEN cDNA 5033417F24 gene [Source:MGI Symbol;Acc:MGI:1923245]	-
ENSMUSG00000045268	231.975	146.719	91.1095	70.9064	189.347	81.0079	1.22353	0.00523269	0.0745456	Zfp691	4	119169513	119174195	-	2399	protein_coding	zinc finger protein 691 [Source:MGI Symbol;Acc:MGI:3041163]	zf-C2H2
ENSMUSG00000081476	100.252	35.9265	22.7812	16.9769	68.0893	19.8791	1.76979	0.00525209	0.0746636	Itpa-ps1	2	94384502	94385098	-	597	processed_pseudogene	inosine triphosphatase (nucleoside triphosphate pyrophosphatase) pseudogene 1 [Source:MGI Symbol;Acc:MGI:3613363]	-
ENSMUSG00000074580	65.861	80.8483	33.683	17.9746	73.3547	25.8288	1.50128	0.00532295	0.0754466	4931440P22Rik	3	65507257	65529379	-	4437	transcribed_processed_pseudogene	RIKEN cDNA 4931440P22 gene [Source:MGI Symbol;Acc:MGI:1918254]	-
ENSMUSG00000092595	21.2489	6.98342	1.9818	0.998333	14.1161	1.49007	3.13987	0.00533131	0.0754545	Gm20427	17	34026034	34031572	-	3703	processed_transcript	predicted gene 20427 [Source:MGI Symbol;Acc:MGI:5141892]	-
ENSMUSG00000087672	95.215	66.8711	36.6526	20.9708	81.0431	28.8117	1.48787	0.00535348	0.0756945	Gm15122	10	80282444	80283006	-	462	antisense	predicted gene 15122 [Source:MGI Symbol;Acc:MGI:3705268]	-
ENSMUSG00000028039	168.139	82.8387	50.5047	44.9409	125.489	47.7228	1.3924	0.00541442	0.0761851	Efna3	3	89313899	89322965	-	2434	protein_coding	ephrin A3 [Source:MGI Symbol;Acc:MGI:106644]	-
ENSMUSG00000041420	356.581	214.59	138.638	118.844	285.586	128.741	1.14862	0.00543603	0.076415	Meis3	7	16175090	16186504	+	3173	protein_coding	Meis homeobox 3 [Source:MGI Symbol;Acc:MGI:108519]	Homeobox
ENSMUSG00000065418	17.2031	6.9841	1.98437	0	12.0936	0.992186	3.44983	0.00546056	0.0766115	Mir322	X	53054255	53054349	-	95	miRNA	microRNA 322 [Source:MGI Symbol;Acc:MGI:3619333]	-
ENSMUSG00000020684	76.0146	158.705	46.5441	40.946	117.36	43.7451	1.42119	0.00548835	0.0768527	Rasl10b	11	83409137	83421039	+	4010	protein_coding	RAS-like, family 10, member B [Source:MGI Symbol;Acc:MGI:2685575]	-
ENSMUSG00000015377	523.747	351.333	243.61	172.773	437.54	208.192	1.07098	0.00552593	0.0771594	Dennd6b	15	89182213	89196496	-	5896	protein_coding	DENN/MADD domain containing 6B [Source:MGI Symbol;Acc:MGI:1916690]	-
ENSMUSG00000060257	11.1519	14.9726	0	2.99694	13.0622	1.49847	3.02639	0.00555375	0.0773172	Scrt2	2	152081529	152095802	+	3395	protein_coding	scratch family zinc finger 2 [Source:MGI Symbol;Acc:MGI:2139287]	zf-C2H2
ENSMUSG00000051703	183.335	89.8254	65.3853	22.9665	136.58	44.1759	1.62571	0.00556564	0.0773172	Tmem198	1	75479532	75485705	+	2504	protein_coding	transmembrane protein 198 [Source:MGI Symbol;Acc:MGI:2443133]	-
ENSMUSG00000071867	23.3339	60.8901	14.8709	3.99276	42.112	9.43184	2.14372	0.00557432	0.0773172	Gm6304	18	15011246	15011692	+	447	processed_pseudogene	predicted gene 6304 [Source:MGI Symbol;Acc:MGI:3647929]	-
ENSMUSG00000024327	406.205	171.67	143.609	69.9057	288.937	106.757	1.43534	0.0055756	0.0773172	Slc39a7	17	34028267	34031690	-	2594	protein_coding	solute carrier family 39 (zinc transporter), member 7 [Source:MGI Symbol;Acc:MGI:95909]	-
ENSMUSG00000044030	3073.7	2325.6	1874.56	618.19	2699.65	1246.37	1.11494	0.00557869	0.0773172	Irf2bp1	7	19004044	19006777	+	2734	protein_coding	interferon regulatory factor 2 binding protein 1 [Source:MGI Symbol;Acc:MGI:2442159]	-
ENSMUSG00000049641	21.2318	0.994246	0	0	11.113	0	6.49216	0.00558011	0.0773172	Vgll2	10	52022502	52028471	+	1650	protein_coding	vestigial like family member 2 [Source:MGI Symbol;Acc:MGI:2447460]	-
ENSMUSG00000042377	219.844	231.562	108.927	103.864	225.703	106.396	1.08409	0.00558377	0.0773309	Fam83g	11	61684091	61709951	+	6659	protein_coding	family with sequence similarity 83, member G [Source:MGI Symbol;Acc:MGI:1916890]	-
ENSMUSG00000042087	109.408	94.8196	33.6572	47.9388	102.114	40.798	1.321	0.00560251	0.0775165	4933440N22Rik	6	117905808	117907760	-	1953	TEC	RIKEN cDNA 4933440N22 gene [Source:MGI Symbol;Acc:MGI:1921721]	-
ENSMUSG00000066407	104.33	69.8652	19.7867	40.9491	87.0977	30.3679	1.51631	0.00565277	0.0779518	Gm10263	13	73317844	73318143	+	300	processed_pseudogene	predicted gene 10263 [Source:MGI Symbol;Acc:MGI:3642825]	-
ENSMUSG00000010080	1105.27	924.251	675.371	305.598	1014.76	490.485	1.04863	0.00569623	0.0783279	Epn3	11	94489599	94499974	-	4067	protein_coding	epsin 3 [Source:MGI Symbol;Acc:MGI:1919139]	-
ENSMUSG00000096146	22.2914	23.9549	7.93295	1.99605	23.1231	4.9645	2.19093	0.00572112	0.0785585	Kcnj11	7	46093953	46100764	-	3677	protein_coding	potassium inwardly rectifying channel, subfamily J, member 11 [Source:MGI Symbol;Acc:MGI:107501]	-
ENSMUSG00000040883	822.626	764.554	511.986	210.721	793.59	361.353	1.13468	0.00574778	0.0787384	Tmem205	9	21921008	21927556	-	2589	protein_coding	transmembrane protein 205 [Source:MGI Symbol;Acc:MGI:3045495]	-
ENSMUSG00000037344	716.252	671.729	439.7	173.769	693.991	306.734	1.17757	0.00582424	0.0795605	Slc12a9	5	137314558	137333597	-	5020	protein_coding	solute carrier family 12 (potassium/chloride transporters), member 9 [Source:MGI Symbol;Acc:MGI:1933532]	-
ENSMUSG00000068697	137.752	75.8526	42.5819	38.9488	106.802	40.7653	1.38671	0.00583932	0.0796915	Myoz1	14	20649107	20656540	-	1892	protein_coding	myozenin 1 [Source:MGI Symbol;Acc:MGI:1929471]	-
ENSMUSG00000064125	167.157	155.705	85.1737	55.9252	161.431	70.5495	1.19268	0.00589661	0.079989	Prr36	8	4209543	4217459	-	4891	protein_coding	proline rich 36 [Source:MGI Symbol;Acc:MGI:3605626]	-
ENSMUSG00000053175	382.95	388.266	228.781	81.889	385.608	155.335	1.31103	0.00590598	0.0800367	Bcl3	7	19808462	19822770	-	2475	protein_coding	B cell leukemia/lymphoma 3 [Source:MGI Symbol;Acc:MGI:88140]	-
ENSMUSG00000039759	702.037	367.301	304.031	140.813	534.669	222.422	1.26484	0.0060147	0.0807846	Thap3	4	151982639	151988997	-	1334	protein_coding	THAP domain containing, apoptosis associated protein 3 [Source:MGI Symbol;Acc:MGI:1917126]	THAP
ENSMUSG00000092417	473.11	443.161	278.293	102.862	458.136	190.577	1.26482	0.00604823	0.0809815	Gpank1	17	35121455	35124814	+	1879	protein_coding	G patch domain and ankyrin repeats 1 [Source:MGI Symbol;Acc:MGI:2148975]	-
ENSMUSG00000018169	257.329	275.479	148.548	101.865	266.404	125.207	1.08849	0.00610332	0.0815311	Mfng	15	78755882	78773475	-	2839	protein_coding	MFNG O-fucosylpeptide 3-beta-N-acetylglucosaminyltransferase [Source:MGI Symbol;Acc:MGI:1095404]	-
ENSMUSG00000025422	715.225	520.014	382.256	194.743	617.619	288.5	1.09777	0.00617373	0.082358	Agap2	10	127075284	127093169	+	5941	protein_coding	ArfGAP with GTPase domain, ankyrin repeat and PH domain 2 [Source:MGI Symbol;Acc:MGI:3580016]	-
ENSMUSG00000090026	7.09014	5.98815	0	0	6.53915	0	5.7364	0.00619695	0.0825161	Gm15996	12	111730094	111731831	-	762	antisense	predicted gene 15996 [Source:MGI Symbol;Acc:MGI:3802107]	-
ENSMUSG00000114433	50.6268	23.9509	10.8931	9.9867	37.2889	10.4399	1.8242	0.0062115	0.0825583	Gm48488	13	60176682	60182862	+	5345	lincRNA	predicted gene, 48488 [Source:MGI Symbol;Acc:MGI:6098010]	-
ENSMUSG00000044562	359.653	398.248	224.802	134.822	378.95	179.812	1.07495	0.0062293	0.0826822	Rasip1	7	45627488	45639093	+	3202	protein_coding	Ras interacting protein 1 [Source:MGI Symbol;Acc:MGI:1917153]	-
ENSMUSG00000022217	210.727	222.579	105.956	99.8695	216.653	102.913	1.07303	0.00623087	0.0826822	Emc9	14	55581516	55585302	-	2465	protein_coding	ER membrane protein complex subunit 9 [Source:MGI Symbol;Acc:MGI:1934682]	-
ENSMUSG00000064349	812.478	556.944	223.769	424.45	684.711	324.11	1.07874	0.00623096	0.0826822	mt-Tc	MT	5192	5257	-	66	Mt_tRNA	mitochondrially encoded tRNA cysteine [Source:MGI Symbol;Acc:MGI:102490]	-
ENSMUSG00000026435	538.941	351.332	261.446	135.82	445.137	198.633	1.16358	0.00624275	0.0827307	Slc45a3	1	131962967	131982969	+	3563	protein_coding	solute carrier family 45, member 3 [Source:MGI Symbol;Acc:MGI:1922082]	-
ENSMUSG00000117255	58.7848	104.806	18.798	36.9541	81.7952	27.876	1.54884	0.00627516	0.082911	AC140278.1	17	28799494	28801623	-	2130	bidirectional_promoter_lncRNA	novel transcript	-
ENSMUSG00000011589	336.375	592.883	245.587	192.748	464.629	219.167	1.08363	0.00630186	0.0832259	Fsd1	17	55986509	55996881	+	2493	protein_coding	fibronectin type 3 and SPRY domain-containing protein [Source:MGI Symbol;Acc:MGI:1934858]	-
ENSMUSG00000068758	422.465	469.114	273.329	143.81	445.789	208.569	1.09534	0.00632255	0.0834231	Il3ra	14	14346275	14356011	+	2967	protein_coding	interleukin 3 receptor, alpha chain [Source:MGI Symbol;Acc:MGI:96553]	-
ENSMUSG00000096815	18.2347	16.9675	1.9743	4.99423	17.6011	3.48427	2.29658	0.0064658	0.0848121	Gm25086	9	10295047	10295156	-	110	miRNA	predicted gene, 25086 [Source:MGI Symbol;Acc:MGI:5454863]	-
ENSMUSG00000069814	86.1072	74.8574	39.6344	13.9788	80.4823	26.8066	1.58153	0.00646887	0.0848141	Ccdc92b	11	74619605	74641516	+	4002	protein_coding	coiled-coil domain containing 92B [Source:MGI Symbol;Acc:MGI:3588240]	-
ENSMUSG00000026251	28.3114	0	0	0	14.1557	0	6.83796	0.00650506	0.0849433	Chrnd	1	87190607	87200070	+	3288	protein_coding	cholinergic receptor, nicotinic, delta polypeptide [Source:MGI Symbol;Acc:MGI:87893]	-
ENSMUSG00000023013	336.336	275.477	173.334	47.9327	305.907	110.633	1.46628	0.00655192	0.0854015	Aqp2	15	99579055	99584547	+	1419	protein_coding	aquaporin 2 [Source:MGI Symbol;Acc:MGI:1096865]	-
ENSMUSG00000000247	96.2473	101.808	50.5195	26.9626	99.0275	38.741	1.35103	0.0065555	0.0854091	Lhx2	2	38339281	38369733	+	4393	protein_coding	LIM homeobox protein 2 [Source:MGI Symbol;Acc:MGI:96785]	Homeobox
ENSMUSG00000074780	20.2693	24.9536	6.93637	3.99401	22.6115	5.46519	2.02365	0.00658615	0.085617	Anapc15-ps	10	95672991	95673451	-	454	protein_coding	anaphase prompoting complex C subunit 15, pseudogene [Source:MGI Symbol;Acc:MGI:3646302]	-
ENSMUSG00000059479	608.867	599.865	377.319	128.827	604.366	253.073	1.25543	0.00660504	0.0857965	B3gnt8	7	25626654	25635100	+	6474	protein_coding	UDP-GlcNAc:betaGal beta-1,3-N-acetylglucosaminyltransferase 8 [Source:MGI Symbol;Acc:MGI:2385269]	-
ENSMUSG00000076315	10.1171	3.99048	0	0	7.05382	0	5.84413	0.00660882	0.0857965	Mir343	7	19386643	19386717	+	75	miRNA	microRNA 343 [Source:MGI Symbol;Acc:MGI:3718510]	-
ENSMUSG00000092483	13.1761	15.9704	3.96944	0	14.5732	1.98472	2.79946	0.00661209	0.0858004	Gm20421	4	154960770	154961678	-	672	processed_transcript	predicted gene 20421 [Source:MGI Symbol;Acc:MGI:5141886]	-
ENSMUSG00000116927	8.1211	16.9703	1.9818	0.998333	12.5457	1.49007	2.9708	0.00662774	0.0858674	AC168220.3	16	93808540	93833019	-	564	antisense	novel transcript, antisense to Dopey2 and Morc3	-
ENSMUSG00000006542	56.7371	60.8852	20.7918	22.9703	58.8111	21.881	1.42126	0.00663806	0.085888	Prkag3	1	74738922	74749221	-	3682	protein_coding	protein kinase, AMP-activated, gamma 3 non-catalytic subunit [Source:MGI Symbol;Acc:MGI:1891343]	-
ENSMUSG00000031962	193.487	147.719	91.1169	56.9237	170.603	74.0203	1.20317	0.00672833	0.086843	Cdh15	8	122847966	122867397	+	3251	protein_coding	cadherin 15 [Source:MGI Symbol;Acc:MGI:106672]	-
ENSMUSG00000038987	42.5453	36.9292	5.9264	16.98	39.7373	11.4532	1.78391	0.00678063	0.0872466	Cfap157	2	32777381	32784428	-	1779	protein_coding	cilia and flagella associated protein 157 [Source:MGI Symbol;Acc:MGI:2447809]	-
ENSMUSG00000046240	92.2269	203.621	63.3807	51.9314	147.924	57.656	1.35742	0.00681433	0.0874862	Hepacam	9	37367351	37386575	+	3347	protein_coding	hepatocyte cell adhesion molecule [Source:MGI Symbol;Acc:MGI:1920177]	-
ENSMUSG00000075604	79.0362	107.798	36.6361	38.9494	93.4172	37.7927	1.30279	0.00684796	0.0878777	Cyp11b1	15	74834125	74841643	-	3165	protein_coding	cytochrome P450, family 11, subfamily b, polypeptide 1 [Source:MGI Symbol;Acc:MGI:88583]	-
ENSMUSG00000108854	28.3528	17.9639	3.95492	6.99155	23.1583	5.47323	2.05642	0.00689275	0.0882239	D830036C21Rik	7	19320117	19342515	-	1723	lincRNA	RIKEN cDNA D830036C21 gene [Source:MGI Symbol;Acc:MGI:2685688]	-
ENSMUSG00000084111	392.048	278.471	190.141	123.837	335.26	156.989	1.09393	0.00692441	0.0883912	Gm15710	5	92140294	92140929	-	636	processed_pseudogene	predicted gene 15710 [Source:MGI Symbol;Acc:MGI:3783151]	-
ENSMUSG00000086290	569.322	298.431	216.866	186.756	433.877	201.811	1.10375	0.00693664	0.0884696	Snhg12	4	132308623	132311024	+	2402	lincRNA	small nucleolar RNA host gene 12 [Source:MGI Symbol;Acc:MGI:1916721]	-
ENSMUSG00000090206	14.1641	4.98798	0.991657	0	9.57601	0.495829	3.96386	0.00694307	0.0885127	Tepp	8	95310566	95326323	+	1592	protein_coding	testis, prostate and placenta expressed [Source:MGI Symbol;Acc:MGI:1920657]	-
ENSMUSG00000058812	62.8091	57.8899	28.7404	8.98553	60.3495	18.8629	1.67115	0.00696921	0.0885737	0610039K10Rik	2	163644850	163645801	+	952	antisense	RIKEN cDNA 0610039K10 gene [Source:MGI Symbol;Acc:MGI:1915636]	-
ENSMUSG00000101355	29.3777	26.9485	6.92751	8.98864	28.1631	7.95808	1.80723	0.00700751	0.0889048	Hist1h3h	13	21717659	21718069	+	411	protein_coding	histone cluster 1, H3h [Source:MGI Symbol;Acc:MGI:2448349]	-
ENSMUSG00000032515	405.241	439.17	261.452	115.845	422.206	188.649	1.16168	0.00703066	0.0889652	Csrnp1	9	119971163	119984658	-	3473	protein_coding	cysteine-serine-rich nuclear protein 1 [Source:MGI Symbol;Acc:MGI:2387989]	-
ENSMUSG00000035033	3.05724	11.9803	0	0	7.51877	0	5.93382	0.0070872	0.0893689	Tbr1	2	61802930	61814114	+	5486	protein_coding	T-box brain gene 1 [Source:MGI Symbol;Acc:MGI:107404]	T-box
ENSMUSG00000075227	823.643	820.448	548.618	264.652	822.046	406.635	1.01523	0.00714308	0.0898582	Znhit2	19	6061192	6062472	+	1281	protein_coding	zinc finger, HIT domain containing 2 [Source:MGI Symbol;Acc:MGI:1352481]	-
ENSMUSG00000034382	204.64	185.648	95.0637	89.8825	195.144	92.4731	1.07637	0.00716676	0.0900202	AI661453	17	47436615	47470638	+	5056	protein_coding	expressed sequence AI661453 [Source:MGI Symbol;Acc:MGI:2146908]	-
ENSMUSG00000037349	393.08	391.26	240.65	128.829	392.17	184.74	1.08542	0.00721539	0.0905069	Nudt22	19	6993018	6996117	-	1195	protein_coding	nudix (nucleoside diphosphate linked moiety X)-type motif 22 [Source:MGI Symbol;Acc:MGI:1915573]	-
ENSMUSG00000058806	1220.74	676.716	594.167	304.6	948.729	449.383	1.0778	0.0072195	0.0905069	Col13a1	10	61838236	61979108	-	4605	protein_coding	collagen, type XIII, alpha 1 [Source:MGI Symbol;Acc:MGI:1277201]	-
ENSMUSG00000029683	27.2994	0	0	0	13.6497	0	6.78594	0.00723729	0.0905926	Lmod2	6	24597762	24605414	+	1976	protein_coding	leiomodin 2 (cardiac) [Source:MGI Symbol;Acc:MGI:2135672]	-
ENSMUSG00000116033	125.626	129.755	68.3441	37.9482	127.69	53.1461	1.26254	0.0072864	0.0910984	Gm49442	15	98893351	98895175	+	1460	antisense	predicted gene, 49442 [Source:MGI Symbol;Acc:MGI:6155088]	-
ENSMUSG00000020475	174.2	56.886	30.6861	44.9428	115.543	37.8144	1.60826	0.00732979	0.0914242	Pgam2	11	5801640	5803733	-	840	protein_coding	phosphoglycerate mutase 2 [Source:MGI Symbol;Acc:MGI:1933118]	-
ENSMUSG00000101588	10.1407	14.9729	0	2.99694	12.5568	1.49847	2.96994	0.00733208	0.0914242	Gm28265	15	103102284	103104602	-	2319	lincRNA	predicted gene 28265 [Source:MGI Symbol;Acc:MGI:5578971]	-
ENSMUSG00000031409	106.374	102.805	34.6459	51.9339	104.59	43.2899	1.27027	0.00740726	0.0921465	Tceal6	X	135208687	135210687	-	1114	protein_coding	transcription elongation factor A (SII)-like 6 [Source:MGI Symbol;Acc:MGI:1923939]	-
ENSMUSG00000024401	28.3438	12.9723	5.94875	1.99639	20.658	3.97257	2.34217	0.00740905	0.0921465	Tnf	17	35199381	35202007	-	1639	protein_coding	tumor necrosis factor [Source:MGI Symbol;Acc:MGI:104798]	-
ENSMUSG00000018865	134.766	221.585	86.1568	69.9079	178.175	78.0323	1.18987	0.00742076	0.0922525	Sult4a1	15	84076097	84105754	-	2512	protein_coding	sulfotransferase family 4A, member 1 [Source:MGI Symbol;Acc:MGI:1888971]	-
ENSMUSG00000102101	147.91	140.733	78.2447	46.9367	144.322	62.5907	1.20354	0.00743116	0.0923423	Zbtb11os1	16	55973268	55974617	-	1350	antisense	zinc finger and BTB domain containing 11, opposite strand 1 [Source:MGI Symbol;Acc:MGI:1913641]	-
ENSMUSG00000107374	46.5859	29.9409	15.8584	5.99034	38.2634	10.9244	1.7965	0.00747309	0.0927389	Gm43172	5	93090994	93093130	+	2137	TEC	predicted gene 43172 [Source:MGI Symbol;Acc:MGI:5663309]	-
ENSMUSG00000032988	38.4969	36.9298	8.90308	14.9816	37.7133	11.9423	1.64888	0.00755508	0.0934422	Slc16a8	15	79251014	79254761	-	2276	protein_coding	solute carrier family 16 (monocarboxylic acid transporters), member 8 [Source:MGI Symbol;Acc:MGI:1929519]	-
ENSMUSG00000028978	246.171	198.623	122.803	82.8901	222.397	102.846	1.11162	0.00756545	0.0935306	Nos3	5	24364810	24384474	+	4132	protein_coding	nitric oxide synthase 3, endothelial cell [Source:MGI Symbol;Acc:MGI:97362]	-
ENSMUSG00000083798	128.66	118.775	65.3711	38.9471	123.717	52.1591	1.24395	0.00757261	0.0935793	Gm14584	X	53418331	53418967	+	637	processed_pseudogene	predicted gene 14584 [Source:MGI Symbol;Acc:MGI:3705780]	-
ENSMUSG00000040428	621.012	493.066	352.554	159.788	557.039	256.171	1.12025	0.007619	0.0939178	Plekha4	7	45526330	45554229	+	6371	protein_coding	pleckstrin homology domain containing, family A (phosphoinositide binding specific) member 4 [Source:MGI Symbol;Acc:MGI:1916467]	-
ENSMUSG00000105813	66.8539	51.9002	27.7429	12.981	59.377	20.3619	1.53806	0.00764746	0.0941835	Gm42928	3	121424236	121427574	-	3339	TEC	predicted gene 42928 [Source:MGI Symbol;Acc:MGI:5663065]	-
ENSMUSG00000068335	505.529	475.101	310.964	139.814	490.315	225.389	1.12082	0.00776974	0.0952338	Dok1	6	83030934	83033471	-	1977	protein_coding	docking protein 1 [Source:MGI Symbol;Acc:MGI:893587]	-
ENSMUSG00000038451	332.265	189.637	145.591	67.9082	260.951	106.75	1.2885	0.00780004	0.0955356	Spsb2	6	124808661	124810619	+	1658	protein_coding	splA/ryanodine receptor domain and SOCS box containing 2 [Source:MGI Symbol;Acc:MGI:1315199]	-
ENSMUSG00000091223	41.5065	16.9639	4.94386	8.98914	29.2352	6.9665	2.04993	0.00785687	0.095992	Gm8775	3	4211718	4213044	+	1327	processed_pseudogene	predicted gene 8775 [Source:MGI Symbol;Acc:MGI:3646219]	-
ENSMUSG00000087006	254.285	248.53	139.669	31.9534	251.408	85.8114	1.54947	0.00785858	0.095992	Gm13889	2	93955810	93957201	-	1392	protein_coding	predicted gene 13889 [Source:MGI Symbol;Acc:MGI:3652053]	-
ENSMUSG00000034336	119.559	158.702	66.3494	57.9238	139.131	62.1366	1.16133	0.00786045	0.095992	Ina	19	47014698	47025327	+	3240	protein_coding	internexin neuronal intermediate filament protein, alpha [Source:MGI Symbol;Acc:MGI:96568]	-
ENSMUSG00000069014	576.419	332.367	223.793	221.711	454.393	222.752	1.02805	0.00787897	0.0961759	Gm5641	3	54481438	54482925	+	1488	transcribed_processed_pseudogene	predicted gene 5641 [Source:MGI Symbol;Acc:MGI:3645731]	-
ENSMUSG00000064193	175.259	153.708	85.1677	66.9116	164.484	76.0397	1.11177	0.00788213	0.0961759	Gm4735	2	80837141	80838442	+	1302	processed_pseudogene	predicted gene 4735 [Source:MGI Symbol;Acc:MGI:3645521]	-
ENSMUSG00000066607	892.522	733.611	542.678	253.666	813.067	398.172	1.02971	0.00795535	0.0968495	Insyn1	9	58488603	58499780	+	2331	protein_coding	inhibitory synaptic factor 1 [Source:MGI Symbol;Acc:MGI:2442108]	-
ENSMUSG00000108592	55.7241	59.887	25.755	16.9766	57.8056	21.3658	1.43047	0.00796705	0.0968863	Gm38973	7	27649426	27651059	-	878	processed_transcript	predicted gene, 38973 [Source:MGI Symbol;Acc:MGI:5621858]	-
ENSMUSG00000076430	31.4216	46.9134	9.89469	14.9814	39.1675	12.438	1.64521	0.00810639	0.098006	Hus1b	13	30946573	30947759	-	1187	protein_coding	HUS1 checkpoint clamp component B [Source:MGI Symbol;Acc:MGI:2671003]	-
ENSMUSG00000037446	148.911	112.785	71.3203	32.9541	130.848	52.1372	1.32534	0.00813865	0.0983141	Tulp1	17	28351515	28365222	-	6664	protein_coding	tubby like protein 1 [Source:MGI Symbol;Acc:MGI:109571]	Tub
ENSMUSG00000051146	104.328	65.8724	41.6099	18.9727	85.1	30.2913	1.48634	0.00820669	0.0988009	Camk2n2	16	20619215	20621287	-	1291	protein_coding	calcium/calmodulin-dependent protein kinase II inhibitor 2 [Source:MGI Symbol;Acc:MGI:1920297]	-
ENSMUSG00000097610	15.2034	18.9649	4.95654	1.99659	17.0842	3.47656	2.2558	0.0082551	0.0993076	A930012L18Rik	18	44661665	44676271	+	2477	antisense	RIKEN cDNA A930012L18 gene [Source:MGI Symbol;Acc:MGI:2442887]	-
ENSMUSG00000043648	394.111	557.948	291.15	167.779	476.029	229.464	1.05236	0.00828603	0.0995146	Pld6	11	59783897	59787645	-	1757	protein_coding	phospholipase D family, member 6 [Source:MGI Symbol;Acc:MGI:2687283]	-
ENSMUSG00000002820	906.713	859.374	591.21	208.723	883.044	399.967	1.14234	0.00829248	0.0995454	Atg4d	9	21265293	21277772	+	7264	protein_coding	autophagy related 4D, cysteine peptidase [Source:MGI Symbol;Acc:MGI:2444308]	-
ENSMUSG00000044092	13.1761	15.9704	3.9667	0.997913	14.5732	2.48231	2.49401	0.00835013	0.0998027	C130050O18Rik	5	139405280	139415623	+	3180	protein_coding	RIKEN cDNA C130050O18 gene [Source:MGI Symbol;Acc:MGI:2442694]	-
ENSMUSG00000079598	159.073	222.581	99.0316	76.8986	190.827	87.9651	1.11616	0.00835313	0.0998027	Clec2l	6	38663069	38680864	+	1428	protein_coding	C-type lectin domain family 2, member L [Source:MGI Symbol;Acc:MGI:2141402]	-
ENSMUSG00000032715	191.487	244.539	123.797	73.9013	218.013	98.8492	1.14008	0.00836369	0.0998278	Trib3	2	152337422	152344032	-	2125	protein_coding	tribbles pseudokinase 3 [Source:MGI Symbol;Acc:MGI:1345675]	-
ENSMUSG00000013338	15.1895	10.978	2.97429	0.998111	13.0838	1.9862	2.64434	0.00837471	0.0999183	Fer1l4	2	156019139	156052947	-	6896	protein_coding	fer-1-like 4 (C. elegans) [Source:MGI Symbol;Acc:MGI:1921812]	-
ENSMUSG00000097811	6.08955	10.9807	0.991657	0	8.5351	0.495829	3.79947	0.00838076	0.0999266	2810425M01Rik	10	77486664	77516430	+	1850	lincRNA	RIKEN cDNA 2810425M01 gene [Source:MGI Symbol;Acc:MGI:1917222]	-
ENSMUSG00000093346	6.08955	10.9807	0.991657	0	8.5351	0.495829	3.79947	0.00838574	0.0999266	Gm26115	19	4215402	4215488	-	87	miRNA	predicted gene, 26115 [Source:MGI Symbol;Acc:MGI:5455892]	-
ENSMUSG00000107524	6.08955	10.9807	0	0.998892	8.5351	0.499446	3.79796	0.00839075	0.0999453	Gm44136	3	40863948	40865053	-	1106	TEC	predicted gene, 44136 [Source:MGI Symbol;Acc:MGI:5690528]	-
ENSMUSG00000023987	9.13098	15.9716	2.97697	0	12.5513	1.48848	2.97253	0.00840427	0.0999832	Pgc	17	47726842	47734482	+	1388	protein_coding	progastricsin (pepsinogen C) [Source:MGI Symbol;Acc:MGI:98909]	-
ENSMUSG00000099098	4.06396	8.98459	0	0	6.52428	0	5.73296	0.00845918	0.100431	1110035H17Rik	7	29155680	29156920	+	1241	antisense	RIKEN cDNA 1110035H17 gene [Source:MGI Symbol;Acc:MGI:1915936]	-
ENSMUSG00000010311	69.9129	84.8407	29.7035	32.9573	77.3768	31.3304	1.30096	0.00858163	0.101527	Optc	1	133897199	133907999	-	2575	protein_coding	opticin [Source:MGI Symbol;Acc:MGI:2151113]	-
ENSMUSG00000045009	65.839	48.9056	23.7701	18.9745	57.3723	21.3723	1.41919	0.00862003	0.101924	Prrt3	6	113493639	113501931	-	4588	protein_coding	proline-rich transmembrane protein 3 [Source:MGI Symbol;Acc:MGI:2444810]	-
ENSMUSG00000081559	242.188	1107.92	52.439	294.624	675.052	173.531	1.95895	0.0087104	0.10245	Gm12411	4	45550017	45550499	+	483	processed_pseudogene	predicted gene 12411 [Source:MGI Symbol;Acc:MGI:3649918]	-
ENSMUSG00000006574	32.4518	77.858	21.7968	11.9828	55.1549	16.8898	1.69988	0.0087575	0.102671	Slc4a1	11	102348824	102366203	-	4891	protein_coding	solute carrier family 4 (anion exchanger), member 1 [Source:MGI Symbol;Acc:MGI:109393]	-
ENSMUSG00000020940	14.1551	1.99311	0	0	8.0741	0	6.03675	0.00876532	0.102721	1700023F06Rik	11	103198944	103208558	-	1452	protein_coding	RIKEN cDNA 1700023F06 gene [Source:MGI Symbol;Acc:MGI:1916691]	-
ENSMUSG00000116305	72.9675	125.766	30.6849	46.9404	99.3667	38.8126	1.35351	0.00883007	0.103313	Lncppara	15	85653616	85707524	+	1874	processed_transcript	long noncoding RNA near Ppara [Source:MGI Symbol;Acc:MGI:5568843]	-
ENSMUSG00000085589	20.2667	22.957	6.93637	3.99401	21.6119	5.46519	1.95877	0.00883524	0.103332	A430078I02Rik	6	86470277	86480830	-	2761	antisense	RIKEN cDNA A430078I02 gene [Source:MGI Symbol;Acc:MGI:2444132]	-
ENSMUSG00000022546	161.093	197.628	79.2133	90.8821	179.36	85.0477	1.07545	0.0088455	0.103389	Gpt	15	76695716	76699686	+	2941	protein_coding	glutamic pyruvic transaminase, soluble [Source:MGI Symbol;Acc:MGI:95802]	-
ENSMUSG00000030996	39.4789	14.9675	5.93877	6.99103	27.2232	6.4649	2.05319	0.00885149	0.103397	Art1	7	102101743	102113933	+	2809	protein_coding	ADP-ribosyltransferase 1 [Source:MGI Symbol;Acc:MGI:107511]	-
ENSMUSG00000029597	26.3309	18.9625	7.93058	2.99492	22.6467	5.46275	2.02641	0.00888013	0.103606	Sds	5	120476526	120483932	+	1694	protein_coding	serine dehydratase [Source:MGI Symbol;Acc:MGI:98270]	-
ENSMUSG00000114709	18.2422	21.9591	4.95026	4.99339	20.1007	4.97183	1.98839	0.0088926	0.103647	Gm47920	14	25459980	25462387	+	1476	sense_intronic	predicted gene, 47920 [Source:MGI Symbol;Acc:MGI:6097174]	-
ENSMUSG00000051502	143.851	119.772	73.3001	34.9516	131.811	54.1258	1.28203	0.00890928	0.103731	Ufsp1	5	137294629	137295665	+	1037	protein_coding	UFM1-specific peptidase 1 [Source:MGI Symbol;Acc:MGI:1917490]	-
ENSMUSG00000048191	11.1251	2.9919	0	0	7.05849	0	5.8454	0.0089326	0.10376	Muc6	7	141633456	141655319	-	9361	protein_coding	mucin 6, gastric [Source:MGI Symbol;Acc:MGI:2663233]	-
ENSMUSG00000074218	210.694	118.771	81.2082	60.9193	164.733	71.0637	1.21141	0.00894717	0.103768	Cox7a1	7	30184144	30186078	+	535	protein_coding	cytochrome c oxidase subunit 7A1 [Source:MGI Symbol;Acc:MGI:1316714]	-
ENSMUSG00000037086	38.4328	0	0	0.998892	19.2164	0.499446	4.95826	0.00896208	0.103809	Prr32	X	45090904	45092791	+	1110	protein_coding	proline rich 32 [Source:MGI Symbol;Acc:MGI:1916050]	-
ENSMUSG00000071516	11.1406	8.98223	1.98437	0	10.0614	0.992186	3.18694	0.00899773	0.104025	Hist1h2ai	13	21716422	21716814	+	393	protein_coding	histone cluster 1, H2ai [Source:MGI Symbol;Acc:MGI:2448457]	-
ENSMUSG00000032936	136.78	172.675	69.313	74.9026	154.727	72.1078	1.10021	0.00921604	0.105903	Camkv	9	107935674	107949691	+	3763	protein_coding	CaM kinase-like vesicle-associated [Source:MGI Symbol;Acc:MGI:2384296]	-
ENSMUSG00000078570	1131.62	1189.75	770.453	195.739	1160.69	483.096	1.26438	0.00929393	0.106424	1110065P20Rik	4	124849080	124851196	-	2069	protein_coding	RIKEN cDNA 1110065P20 gene [Source:MGI Symbol;Acc:MGI:1916170]	-
ENSMUSG00000095595	8.10556	7.9847	0	0.998892	8.04513	0.499446	3.71407	0.00934524	0.106843	Fam177a	12	55124469	55142104	+	3922	protein_coding	family with sequence similarity 177, member A [Source:MGI Symbol;Acc:MGI:1920635]	-
ENSMUSG00000029715	532.891	583.896	364.432	186.753	558.394	275.593	1.01838	0.00946196	0.107711	Pop7	5	137501438	137502518	-	1081	protein_coding	processing of precursor 7, ribonuclease P family, (S. cerevisiae) [Source:MGI Symbol;Acc:MGI:1921347]	-
ENSMUSG00000086240	173.249	209.605	96.0547	88.8837	191.427	92.4692	1.04875	0.00950637	0.108004	Gm7846	1	28580499	28580772	-	274	processed_pseudogene	predicted gene 7846 [Source:MGI Symbol;Acc:MGI:3645212]	-
ENSMUSG00000109549	7.08762	4.98971	0	0	6.03866	0	5.62381	0.00952265	0.108147	Gm38941	7	5054472	5055000	+	529	unitary_pseudogene	predicted gene, 38941 [Source:MGI Symbol;Acc:MGI:5621826]	-
ENSMUSG00000066116	634.118	127.75	152.512	97.8703	380.934	125.191	1.60451	0.00957608	0.108457	Gm10154	4	83505185	83505538	-	354	processed_pseudogene	predicted gene 10154 [Source:MGI Symbol;Acc:MGI:3642271]	-
ENSMUSG00000045912	134.768	232.564	100.034	53.9271	183.666	76.9806	1.25314	0.00962805	0.108789	C2cd4c	10	79606854	79614025	-	6754	protein_coding	C2 calcium-dependent domain containing 4C [Source:MGI Symbol;Acc:MGI:2685084]	-
ENSMUSG00000034175	1053.61	900.296	658.551	201.732	976.951	430.141	1.18323	0.00969273	0.109179	Rhbdd3	11	5098926	5106093	+	2790	protein_coding	rhomboid domain containing 3 [Source:MGI Symbol;Acc:MGI:2444684]	-
ENSMUSG00000103976	7.09678	8.98346	0	0.998892	8.04012	0.499446	3.71314	0.00971227	0.109273	Gm37677	1	134819916	134827549	-	7634	TEC	predicted gene, 37677 [Source:MGI Symbol;Acc:MGI:5610905]	-
ENSMUSG00000008482	7.09678	8.98346	0.991657	0	8.04012	0.495829	3.71458	0.00972835	0.10928	Rnf151	17	24715839	24718057	-	1189	protein_coding	ring finger protein 151 [Source:MGI Symbol;Acc:MGI:1914754]	-
ENSMUSG00000045506	31.4052	29.943	12.8922	1.99539	30.6741	7.4438	2.02456	0.00978889	0.109752	A930002H24Rik	17	63863300	63863791	-	492	protein_coding	RIKEN cDNA A930002H24 gene [Source:MGI Symbol;Acc:MGI:2443151]	-
ENSMUSG00000036770	8.1116	10.98	0.989368	0.998588	9.54578	0.993978	3.11077	0.00982496	0.109904	Stpg3	2	25212207	25214637	-	1945	protein_coding	sperm tail PG rich repeat containing 3 [Source:MGI Symbol;Acc:MGI:1921722]	-
ENSMUSG00000087165	63.823	59.8862	20.7871	27.9644	61.8546	24.3758	1.33901	0.00996159	0.110876	2010001A14Rik	11	57795499	57801417	-	714	processed_transcript	RIKEN cDNA 2010001A14 gene [Source:MGI Symbol;Acc:MGI:1923766]	-
ENSMUSG00000097407	13.1727	13.9736	2.97192	1.99703	13.5732	2.48448	2.39156	0.010003	0.111231	4933408J17Rik	10	93589413	93605245	+	1859	lincRNA	RIKEN cDNA 4933408J17 gene [Source:MGI Symbol;Acc:MGI:1921704]	-
ENSMUSG00000020701	249.231	300.433	165.409	50.9291	274.832	108.169	1.34425	0.0100604	0.111657	Tmem132e	11	82388900	82446332	+	4693	protein_coding	transmembrane protein 132E [Source:MGI Symbol;Acc:MGI:2685490]	-
ENSMUSG00000039481	289.761	401.244	184.241	26.9592	345.503	105.6	1.70902	0.0100868	0.111815	Nrtn	17	56751325	56757530	-	1023	protein_coding	neurturin [Source:MGI Symbol;Acc:MGI:108417]	-
ENSMUSG00000024399	72.9459	76.8549	34.6642	26.9639	74.9004	30.814	1.27787	0.0101412	0.11223	Ltb	17	35194439	35196320	+	1516	protein_coding	lymphotoxin B [Source:MGI Symbol;Acc:MGI:104796]	-
ENSMUSG00000015599	38.5157	59.8893	19.8098	14.9796	49.2025	17.3947	1.49336	0.0102068	0.112682	Ttbk1	17	46442448	46487675	-	14097	protein_coding	tau tubulin kinase 1 [Source:MGI Symbol;Acc:MGI:2147036]	-
ENSMUSG00000038057	30.4118	49.9083	13.8637	12.9828	40.1601	13.4232	1.57213	0.0102977	0.11327	Dbil5	11	76217608	76218666	+	581	protein_coding	diazepam binding inhibitor-like 5 [Source:MGI Symbol;Acc:MGI:108039]	-
ENSMUSG00000116004	13.1628	8.98172	0.987451	1.99758	11.0723	1.49252	2.79152	0.0103018	0.113273	Gm49539	15	85646083	85667675	+	511	lincRNA	predicted gene, 49539 [Source:MGI Symbol;Acc:MGI:6155241]	-
ENSMUSG00000049562	250.237	261.506	154.516	46.9343	255.871	100.725	1.34391	0.0103279	0.113388	Ap5b1	19	5568074	5571261	+	3092	protein_coding	adaptor-related protein complex 5, beta 1 subunit [Source:MGI Symbol;Acc:MGI:2685808]	-
ENSMUSG00000008129	185.416	277.478	125.77	92.8775	231.447	109.324	1.08121	0.0103442	0.113439	4930432K21Rik	8	84148025	84172590	+	2406	protein_coding	RIKEN cDNA 4930432K21 gene [Source:MGI Symbol;Acc:MGI:1921916]	-
ENSMUSG00000116138	309.009	418.211	225.8	110.852	363.61	168.326	1.11053	0.010431	0.114135	C030006K11Rik	15	76721465	76723845	-	2381	protein_coding	RIKEN cDNA C030006K11 gene [Source:MGI Symbol;Acc:MGI:1925941]	-
ENSMUSG00000068037	15.1915	11.9764	1.97764	2.99627	13.584	2.48695	2.39193	0.0104602	0.114201	Mas1	17	12841079	12868143	-	2620	protein_coding	MAS1 oncogene [Source:MGI Symbol;Acc:MGI:96918]	-
ENSMUSG00000055424	12.1419	4.9884	0.991657	0	8.56513	0.495829	3.80498	0.010461	0.114201	Gm9970	5	31240675	31241232	-	558	protein_coding	predicted gene 9970 [Source:MGI Symbol;Acc:MGI:3642876]	-
ENSMUSG00000074625	2.04641	12.9792	0	0	7.51278	0	5.93249	0.0105493	0.11452	Arhgap40	2	158512796	158550762	+	2206	protein_coding	Rho GTPase activating protein 40 [Source:MGI Symbol;Acc:MGI:3649852]	-
ENSMUSG00000086324	6.0943	13.9759	0.989368	0.998588	10.0351	0.993978	3.1819	0.0105634	0.114587	Gm15564	16	35966752	35983230	-	821	antisense	predicted gene 15564 [Source:MGI Symbol;Acc:MGI:3783013]	-
ENSMUSG00000049555	253.286	325.386	170.334	114.848	289.336	142.591	1.0202	0.0106193	0.114864	Tmie	9	110865711	110880113	-	3094	protein_coding	transmembrane inner ear [Source:MGI Symbol;Acc:MGI:2159400]	-
ENSMUSG00000040694	110.347	8.9753	12.8781	8.98744	59.661	10.9328	2.4354	0.0106206	0.114864	Apobec2	17	48419231	48432930	-	1597	protein_coding	apolipoprotein B mRNA editing enzyme, catalytic polypeptide 2 [Source:MGI Symbol;Acc:MGI:1343178]	-
ENSMUSG00000015467	67.8671	52.8983	29.7238	13.9796	60.3827	21.8517	1.46098	0.01066	0.115162	Egfl8	17	34613349	34615971	-	1761	protein_coding	EGF-like domain 8 [Source:MGI Symbol;Acc:MGI:1932094]	-
ENSMUSG00000035355	19.2179	3.98882	0.989368	0.998588	11.6033	0.993978	3.38988	0.0107521	0.115683	Kcnh4	11	100740376	100759942	-	3954	protein_coding	potassium voltage-gated channel, subfamily H (eag-related), member 4 [Source:MGI Symbol;Acc:MGI:2156184]	-
ENSMUSG00000015476	60.7994	81.847	25.7398	31.959	71.3232	28.8494	1.3022	0.010793	0.115837	Prrt1	17	34629533	34633126	+	2306	protein_coding	proline-rich transmembrane protein 1 [Source:MGI Symbol;Acc:MGI:1932118]	-
ENSMUSG00000046287	39.4932	23.9521	11.8899	6.98982	31.7227	9.43986	1.73512	0.0109139	0.116678	Pnma3	X	73064787	73068191	+	3405	protein_coding	paraneoplastic antigen MA3 [Source:MGI Symbol;Acc:MGI:2180565]	-
ENSMUSG00000038135	25.3265	23.9543	4.94386	8.98914	24.6404	6.9665	1.80436	0.0109372	0.116838	Crygn	5	24751003	24758008	-	802	protein_coding	crystallin, gamma N [Source:MGI Symbol;Acc:MGI:2449167]	-
ENSMUSG00000036578	243.131	194.63	131.728	59.9186	218.881	95.8234	1.19057	0.0109663	0.116938	Fxyd7	7	31042513	31051467	-	693	protein_coding	FXYD domain-containing ion transport regulator 7 [Source:MGI Symbol;Acc:MGI:1889006]	-
ENSMUSG00000028137	39.5058	33.9349	15.8547	7.98809	36.7203	11.9214	1.61261	0.0110356	0.117345	Celf3	3	94478295	94492198	+	5473	protein_coding	CUGBP, Elav-like family member 3 [Source:MGI Symbol;Acc:MGI:1926034]	-
ENSMUSG00000097391	576.403	243.534	194.088	179.765	409.968	186.927	1.13248	0.011036	0.117345	Mirg	12	109729764	109749460	+	7292	lincRNA	miRNA containing gene [Source:MGI Symbol;Acc:MGI:3781106]	-
ENSMUSG00000097137	4.06213	7.98615	0	0	6.02414	0	5.62018	0.0111367	0.118114	Gm26627	6	29507725	29509698	+	1487	antisense	predicted gene, 26627 [Source:MGI Symbol;Acc:MGI:5477121]	-
ENSMUSG00000046806	197.536	139.733	98.0614	40.9432	168.634	69.5023	1.27719	0.0111471	0.118123	Cyren	6	34871771	34878060	-	4269	protein_coding	cell cycle regulator of NHEJ [Source:MGI Symbol;Acc:MGI:1925662]	-
ENSMUSG00000115956	27.3339	13.9708	1.97152	6.99215	20.6523	4.48184	2.1738	0.0112611	0.118825	Hoxd4	2	74721978	74729160	+	2560	protein_coding	homeobox D4 [Source:MGI Symbol;Acc:MGI:96208]	-
ENSMUSG00000056436	144.901	261.51	53.4486	114.854	203.205	84.1512	1.27069	0.0113173	0.119288	Cyct	2	76353942	76360450	-	655	protein_coding	cytochrome c, testis [Source:MGI Symbol;Acc:MGI:88579]	-
ENSMUSG00000067199	204.654	245.537	134.692	74.8997	225.096	104.796	1.10199	0.0114154	0.120016	Frat1	19	41829970	41832583	+	2614	protein_coding	frequently rearranged in advanced T cell lymphomas [Source:MGI Symbol;Acc:MGI:109450]	-
ENSMUSG00000046637	152.003	358.329	130.726	83.8886	255.166	107.307	1.24872	0.0114788	0.120466	Ttc34	4	154837459	154867127	+	4949	protein_coding	tetratricopeptide repeat domain 34 [Source:MGI Symbol;Acc:MGI:2445205]	-
ENSMUSG00000025876	165.163	300.436	117.844	97.8715	232.8	107.858	1.10909	0.0115126	0.120646	Unc5a	13	54949411	55006018	+	4168	protein_coding	unc-5 netrin receptor A [Source:MGI Symbol;Acc:MGI:894682]	-
ENSMUSG00000039278	56.763	113.789	40.636	6.98715	85.2762	23.8116	1.8352	0.0115215	0.120652	Pcsk1n	X	7919822	7924410	+	2193	protein_coding	proprotein convertase subtilisin/kexin type 1 inhibitor [Source:MGI Symbol;Acc:MGI:1353431]	-
ENSMUSG00000093080	14.1717	7.98309	1.9818	0.998333	11.0774	1.49007	2.79323	0.011616	0.12116	Mir3060	11	4139364	4139446	+	83	miRNA	microRNA 3060 [Source:MGI Symbol;Acc:MGI:4834232]	-
ENSMUSG00000090470	84.1272	215.599	57.4299	62.9183	149.863	60.1741	1.31467	0.0116543	0.121385	Prr23a3	9	98864767	98866583	+	1817	protein_coding	proline rich 23A, member 3 [Source:MGI Symbol;Acc:MGI:1919229]	-
ENSMUSG00000089669	46.5794	24.9496	12.8765	9.98633	35.7645	11.4314	1.6347	0.0117049	0.121844	Tnfsf13	11	69682846	69685784	-	1637	protein_coding	tumor necrosis factor (ligand) superfamily, member 13 [Source:MGI Symbol;Acc:MGI:1916833]	-
ENSMUSG00000083261	34.4676	60.8881	19.8126	12.9819	47.6779	16.3972	1.53261	0.0117375	0.121945	Gm7816	5	39798214	39799407	+	1194	processed_pseudogene	predicted pseudogene 7816 [Source:MGI Symbol;Acc:MGI:3646286]	-
ENSMUSG00000079186	35.4772	56.8951	11.8724	19.9753	46.1862	15.9238	1.52903	0.0118037	0.122546	Gzmc	14	56231441	56234656	-	894	protein_coding	granzyme C [Source:MGI Symbol;Acc:MGI:109256]	-
ENSMUSG00000031734	71.9126	47.9068	22.7734	23.9688	59.9097	23.3711	1.35329	0.0118279	0.122753	Irx3	8	91798525	91802067	-	2762	protein_coding	Iroquois related homeobox 3 [Source:MGI Symbol;Acc:MGI:1197522]	Homeobox
ENSMUSG00000093897	16.1743	0.99479	0	0	8.58455	0	6.1244	0.0119265	0.12338	Gm26268	16	10965724	10965849	+	126	miRNA	predicted gene, 26268 [Source:MGI Symbol;Acc:MGI:5456045]	-
ENSMUSG00000039878	48.6052	25.9476	15.867	1.99507	37.2764	8.93106	2.04642	0.0119681	0.123721	Slc39a5	10	128395931	128401229	-	2225	protein_coding	solute carrier family 39 (metal ion transporter), member 5 [Source:MGI Symbol;Acc:MGI:1919336]	-
ENSMUSG00000101905	36.465	29.9422	12.8781	8.98744	33.2036	10.9328	1.59146	0.0119732	0.123731	4930439D14Rik	1	156939838	156940196	+	359	antisense	RIKEN cDNA 4930439D14 gene [Source:MGI Symbol;Acc:MGI:1925417]	-
ENSMUSG00000021194	79.0226	79.8489	39.6193	26.9634	79.4357	33.2914	1.25139	0.0120569	0.124338	Chga	12	102554969	102565028	+	2756	protein_coding	chromogranin A [Source:MGI Symbol;Acc:MGI:88394]	-
ENSMUSG00000010538	62.8098	58.8881	25.747	23.9684	60.849	24.8577	1.28719	0.012077	0.124492	Tsacc	3	88282757	88296999	-	1112	protein_coding	TSSK6 activating co-chaperone [Source:MGI Symbol;Acc:MGI:1924177]	-
ENSMUSG00000044303	424.502	578.908	326.804	160.787	501.705	243.796	1.04076	0.0123597	0.126375	Cdkn2a	4	89274471	89294653	-	1172	protein_coding	cyclin dependent kinase inhibitor 2A [Source:MGI Symbol;Acc:MGI:104738]	-
ENSMUSG00000050222	691.968	1163.8	625.862	264.651	927.886	445.256	1.05909	0.0123753	0.126445	Il17d	14	57524777	57543166	+	1274	protein_coding	interleukin 17D [Source:MGI Symbol;Acc:MGI:2446510]	-
ENSMUSG00000054999	58.7751	82.8454	32.684	24.9665	70.8103	28.8252	1.29289	0.0124587	0.127118	Naaladl1	19	6105782	6115792	+	2491	protein_coding	N-acetylated alpha-linked acidic dipeptidase-like 1 [Source:MGI Symbol;Acc:MGI:2685810]	-
ENSMUSG00000055323	51.6405	24.9491	11.8805	12.9832	38.2948	12.4318	1.61332	0.0124644	0.127128	Gm9967	7	126768082	126776818	-	2193	processed_transcript	predicted gene 9967 [Source:MGI Symbol;Acc:MGI:3704300]	-
ENSMUSG00000045378	11.1724	32.9423	4.95026	4.99339	22.0574	4.97183	2.12151	0.0124684	0.127128	Pxt1	17	28933984	28943840	-	1100	protein_coding	peroxisomal, testis specific 1 [Source:MGI Symbol;Acc:MGI:1916557]	-
ENSMUSG00000097113	62.8113	60.8845	22.7696	27.9641	61.8479	25.3669	1.28162	0.0124763	0.127164	Gm19705	1	136670769	136690804	+	1558	lincRNA	predicted gene, 19705 [Source:MGI Symbol;Acc:MGI:5011890]	-
ENSMUSG00000104156	88.1298	70.8644	42.6046	15.9762	79.4971	29.2904	1.43652	0.0125066	0.127428	Gm38102	5	123133939	123137695	+	2006	lincRNA	predicted gene, 38102 [Source:MGI Symbol;Acc:MGI:5611330]	-
ENSMUSG00000092569	180.312	124.761	73.2776	70.9074	152.537	72.0925	1.07985	0.0125719	0.127774	Gm20544	18	75365332	75367088	-	690	processed_transcript	predicted gene 20544 [Source:MGI Symbol;Acc:MGI:5142009]	-
ENSMUSG00000046215	386.996	351.335	239.665	110.852	369.165	175.259	1.07419	0.0125823	0.127784	Rprml	11	103649570	103650579	+	1010	protein_coding	reprimo-like [Source:MGI Symbol;Acc:MGI:2144486]	-
ENSMUSG00000086202	13.1709	12.9753	2.97192	1.99703	13.0731	2.48448	2.3379	0.0125937	0.127822	1700019E08Rik	2	45696605	45698447	+	830	lincRNA	RIKEN cDNA 1700019E08 gene [Source:MGI Symbol;Acc:MGI:1916655]	-
ENSMUSG00000028610	60.8419	297.448	27.6994	76.9039	179.145	52.3017	1.7736	0.0127166	0.128619	Dmrtb1	4	107676290	107684230	-	2083	protein_coding	DMRT-like family B with proline-rich C-terminal, 1 [Source:MGI Symbol;Acc:MGI:1927125]	DM
ENSMUSG00000091272	114.466	84.8374	55.4845	16.9743	99.6516	36.2294	1.45659	0.0127547	0.128696	Gm17641	3	68867917	68870266	-	2350	TEC	predicted gene, 17641 [Source:MGI Symbol;Acc:MGI:4937275]	-
ENSMUSG00000089255	6.07697	4.99003	0	0	5.5335	0	5.50038	0.0128297	0.129045	Snora78	17	24719676	24719803	-	128	snoRNA	small nucleolar RNA, H/ACA box 7 [Source:MGI Symbol;Acc:MGI:4360056]	-
ENSMUSG00000105482	6.07697	4.99003	0	0	5.5335	0	5.50038	0.0128374	0.129045	Gm42596	5	110447989	110449946	+	1958	antisense	predicted gene 42596 [Source:MGI Symbol;Acc:MGI:5662733]	-
ENSMUSG00000074841	6.07697	4.99003	0	0	5.5335	0	5.50038	0.0128402	0.129045	Cbx3-ps1	13	65894215	65894759	-	545	processed_pseudogene	chromobox 3, pseudogene 1 [Source:MGI Symbol;Acc:MGI:1890538]	-
ENSMUSG00000080152	6.07697	4.99003	0	0	5.5335	0	5.50038	0.0128432	0.129045	Gm12260	11	58961812	58962222	+	411	unprocessed_pseudogene	predicted gene 12260 [Source:MGI Symbol;Acc:MGI:3651326]	-
ENSMUSG00000097104	5.06876	5.98884	0	0	5.5288	0	5.49912	0.0128919	0.129306	Gm26579	10	116674591	116679303	+	918	lincRNA	predicted gene, 26579 [Source:MGI Symbol;Acc:MGI:5477073]	-
ENSMUSG00000070803	226.952	328.382	160.43	114.849	277.667	137.639	1.0118	0.0129375	0.1295	Cited4	4	120666572	120667820	+	1249	protein_coding	Cbp/p300-interacting transactivator, with Glu/Asp-rich carboxy-terminal domain, 4 [Source:MGI Symbol;Acc:MGI:1861694]	-
ENSMUSG00000050821	531.86	415.213	310.971	113.847	473.536	212.409	1.15613	0.0129714	0.129705	Fam131a	16	20693241	20703048	+	2899	protein_coding	family with sequence similarity 131, member A [Source:MGI Symbol;Acc:MGI:1925658]	-
ENSMUSG00000086003	28.3511	16.9656	7.92839	3.99382	22.6583	5.9611	1.90401	0.0130273	0.130085	B230206L02Rik	11	94133485	94155776	+	1042	processed_transcript	RIKEN cDNA B230206L02 gene [Source:MGI Symbol;Acc:MGI:1924598]	-
ENSMUSG00000024670	6.0928	12.9775	0.989368	0.998588	9.53514	0.993978	3.10911	0.0130533	0.130299	Cd6	19	10789341	10830058	-	3404	protein_coding	CD6 antigen [Source:MGI Symbol;Acc:MGI:103566]	-
ENSMUSG00000071773	51.6868	79.8517	28.7206	23.9681	65.7693	26.3443	1.31583	0.0131311	0.130888	Rhox1	X	37213804	37222258	-	883	protein_coding	reproductive homeobox 1 [Source:MGI Symbol;Acc:MGI:3580237]	Homeobox
ENSMUSG00000100209	57.7194	28.9415	18.8414	1.99481	43.3305	10.4181	2.0437	0.0131348	0.130888	Gm28793	2	74696768	74697586	-	413	antisense	predicted gene 28793 [Source:MGI Symbol;Acc:MGI:5579499]	-
ENSMUSG00000059461	100.306	120.773	50.5003	51.9323	110.539	51.2163	1.10802	0.0131812	0.131226	Gm7331	X	162566857	162567243	+	387	processed_pseudogene	predicted gene 7331 [Source:MGI Symbol;Acc:MGI:3644702]	-
ENSMUSG00000040258	106.347	57.8867	39.6223	23.967	82.1169	31.7947	1.36533	0.0132793	0.131965	Nxph4	10	127525473	127534559	-	1675	protein_coding	neurexophilin 4 [Source:MGI Symbol;Acc:MGI:1336197]	-
ENSMUSG00000049396	14.2094	34.938	8.92748	0.997149	24.5737	4.96231	2.27908	0.0134313	0.133157	Gemin4	11	76210571	76217664	-	3734	protein_coding	gem nuclear organelle associated protein 4 [Source:MGI Symbol;Acc:MGI:2449313]	-
ENSMUSG00000094626	314.066	359.321	215.895	112.85	336.694	164.372	1.03387	0.0134383	0.133181	Tmem121b	6	120488939	120493807	-	4869	protein_coding	transmembrane protein 121B [Source:MGI Symbol;Acc:MGI:2136977]	-
ENSMUSG00000001901	11.1448	10.979	2.97697	0	11.0619	1.48848	2.79226	0.0135965	0.134199	Kcnh6	11	106008124	106034549	+	3549	protein_coding	potassium voltage-gated channel, subfamily H (eag-related), member 6 [Source:MGI Symbol;Acc:MGI:2684139]	-
ENSMUSG00000029638	69.9455	192.643	49.5083	53.93	131.294	51.7191	1.34194	0.0136273	0.134217	Glcci1	6	8509600	8597548	+	7756	protein_coding	glucocorticoid induced transcript 1 [Source:MGI Symbol;Acc:MGI:2179717]	-
ENSMUSG00000038508	640.263	523.009	386.235	117.842	581.636	252.038	1.20606	0.0136364	0.134217	Gdf15	8	70629393	70632456	-	1852	protein_coding	growth differentiation factor 15 [Source:MGI Symbol;Acc:MGI:1346047]	-
ENSMUSG00000010760	47.6258	59.888	25.7577	14.9789	53.7569	20.3683	1.39453	0.0136446	0.134217	Phlda2	7	143501545	143503150	-	1121	protein_coding	pleckstrin homology like domain, family A, member 2 [Source:MGI Symbol;Acc:MGI:1202307]	-
ENSMUSG00000085465	42.5266	21.9552	5.93052	12.9845	32.2409	9.45752	1.75621	0.0138209	0.135191	Gm15347	8	12860358	12877344	-	385	antisense	predicted gene 15347 [Source:MGI Symbol;Acc:MGI:3705310]	-
ENSMUSG00000055632	729.393	405.229	362.456	164.782	567.311	263.619	1.10529	0.0138712	0.135463	Hmcn2	2	31314415	31460738	+	16073	protein_coding	hemicentin 2 [Source:MGI Symbol;Acc:MGI:2677838]	-
ENSMUSG00000024987	40.5546	87.8387	16.8212	28.9639	64.1966	22.8926	1.48263	0.0139144	0.135631	Cyp26a1	19	37697808	37701528	+	1773	protein_coding	cytochrome P450, family 26, subfamily a, polypeptide 1 [Source:MGI Symbol;Acc:MGI:1096359]	-
ENSMUSG00000044086	58.6863	1.99007	4.95654	1.99659	30.3382	3.47656	3.08162	0.0139508	0.13591	Lmod3	6	97238534	97252759	-	2215	protein_coding	leiomodin 3 (fetal) [Source:MGI Symbol;Acc:MGI:2444169]	-
ENSMUSG00000052146	150.96	180.66	101.032	41.9419	165.81	71.4872	1.2123	0.0140486	0.13641	Rps10	17	27630418	27636669	-	2311	protein_coding	ribosomal protein S10 [Source:MGI Symbol;Acc:MGI:1914347]	-
ENSMUSG00000051149	199.634	772.549	242.632	124.834	486.091	183.733	1.40301	0.0141064	0.136614	Adnp	2	168180986	168207112	-	5350	protein_coding	activity-dependent neuroprotective protein [Source:MGI Symbol;Acc:MGI:1338758]	Homeobox
ENSMUSG00000108465	46.5847	28.9426	7.90936	16.9796	37.7637	12.4445	1.59201	0.0141188	0.136614	Gm45110	7	127455469	127456870	+	1402	TEC	predicted gene 45110 [Source:MGI Symbol;Acc:MGI:5753686]	-
ENSMUSG00000046056	199.556	124.761	85.1677	66.9116	162.158	76.0397	1.09122	0.014355	0.137842	Sbsn	7	30751471	30756134	+	3625	protein_coding	suprabasin [Source:MGI Symbol;Acc:MGI:2446326]	-
ENSMUSG00000117327	98.2734	103.804	58.4501	22.9669	101.039	40.7085	1.3088	0.0143647	0.13789	AC114990.3	16	21896506	21897116	+	609	pseudogene		-
ENSMUSG00000024160	332.286	282.464	199.069	81.8894	307.375	140.479	1.1289	0.0143822	0.137928	Spsb3	17	24886643	24892152	+	2719	protein_coding	splA/ryanodine receptor domain and SOCS box containing 3 [Source:MGI Symbol;Acc:MGI:1891471]	-
ENSMUSG00000097356	3.05278	8.98502	0	0	6.0189	0	5.61879	0.014422	0.138074	Gm26774	6	6952170	6955900	-	2401	lincRNA	predicted gene, 26774 [Source:MGI Symbol;Acc:MGI:5477268]	-
ENSMUSG00000086119	281.602	134.74	103.981	83.8896	208.171	93.9355	1.14691	0.014422	0.138074	Gm2415	9	118890075	118926455	-	3735	antisense	predicted gene 2415 [Source:MGI Symbol;Acc:MGI:3780582]	-
ENSMUSG00000073768	15.2124	25.9531	5.94232	4.99316	20.5828	5.46774	1.88838	0.0144267	0.138074	Olfr1330	4	118888597	118899597	+	5822	protein_coding	olfactory receptor 1330 [Source:MGI Symbol;Acc:MGI:3031164]	-
ENSMUSG00000038580	576.45	586.89	400.085	179.762	581.67	289.924	1.00418	0.0144693	0.138315	Sct	7	141278330	141279133	-	645	protein_coding	secretin [Source:MGI Symbol;Acc:MGI:99466]	-
ENSMUSG00000092812	4.06018	6.98769	0	0	5.52393	0	5.49782	0.0145854	0.138873	Gm23634	4	134468364	134468454	+	91	miRNA	predicted gene, 23634 [Source:MGI Symbol;Acc:MGI:5453411]	-
ENSMUSG00000054958	4.06018	6.98769	0	0	5.52393	0	5.49782	0.0145957	0.138873	Nt5c1a	4	123201504	123216275	+	1220	protein_coding	5'-nucleotidase, cytosolic IA [Source:MGI Symbol;Acc:MGI:2155700]	-
ENSMUSG00000008028	4.06018	6.98769	0	0	5.52393	0	5.49781	0.0146074	0.138873	1700008O03Rik	7	44360043	44385820	-	3675	protein_coding	RIKEN cDNA 1700008O03 gene [Source:MGI Symbol;Acc:MGI:1916599]	-
ENSMUSG00000074063	130.699	159.699	87.167	37.9473	145.199	62.5571	1.2131	0.0146212	0.138873	Osgin1	8	119434124	119446256	+	2674	protein_coding	oxidative stress induced growth inhibitor 1 [Source:MGI Symbol;Acc:MGI:1919089]	-
ENSMUSG00000009092	299.876	301.43	195.103	93.8743	300.653	144.489	1.05644	0.0148291	0.140306	Derl3	10	75893413	75895941	+	1993	protein_coding	Der1-like domain family, member 3 [Source:MGI Symbol;Acc:MGI:1917627]	-
ENSMUSG00000033007	507.501	162.685	180.26	61.915	335.093	121.087	1.46765	0.0148385	0.140349	Asic4	1	75450436	75474343	+	2727	protein_coding	acid-sensing (proton-gated) ion channel family member 4 [Source:MGI Symbol;Acc:MGI:2652846]	-
ENSMUSG00000044217	340.383	250.524	189.167	76.8959	295.453	133.031	1.15038	0.0149425	0.141115	Aqp5	15	99590782	99594829	+	2599	protein_coding	aquaporin 5 [Source:MGI Symbol;Acc:MGI:106215]	-
ENSMUSG00000071112	39.5148	42.9192	17.8297	12.9822	41.217	15.4059	1.41232	0.015131	0.142282	Spx	6	142413441	142419730	+	1773	protein_coding	spexin hormone [Source:MGI Symbol;Acc:MGI:2442262]	-
ENSMUSG00000116165	234.042	329.38	173.336	43.9378	281.711	108.637	1.37371	0.0152799	0.14318	Pdxp	15	78913919	78919517	+	2001	protein_coding	pyridoxal (pyridoxine, vitamin B6) phosphatase [Source:MGI Symbol;Acc:MGI:1919282]	-
ENSMUSG00000022580	258.369	479.099	210.932	151.8	368.734	181.366	1.02318	0.0154078	0.144137	Rhpn1	15	75704280	75715485	+	4302	protein_coding	rhophilin, Rho GTPase binding protein 1 [Source:MGI Symbol;Acc:MGI:1098783]	-
ENSMUSG00000016758	176.285	199.623	116.873	54.9252	187.954	85.8992	1.12847	0.0154144	0.144152	Bik	15	83526862	83544634	+	1591	protein_coding	BCL2-interacting killer [Source:MGI Symbol;Acc:MGI:1206591]	-
ENSMUSG00000115700	30.3812	20.9585	7.92094	7.98949	25.6698	7.95522	1.67446	0.0156621	0.145858	Gm7517	15	48888353	48890024	+	1672	processed_pseudogene	predicted gene 7517 [Source:MGI Symbol;Acc:MGI:3643004]	-
ENSMUSG00000073243	54.7132	61.8836	22.7714	25.9665	58.2984	24.369	1.25415	0.0156838	0.145873	Gm9	X	37209348	37211041	-	817	protein_coding	predicted gene 9 [Source:MGI Symbol;Acc:MGI:2684855]	-
ENSMUSG00000030411	94.2315	124.766	51.4917	50.9335	109.499	51.2126	1.0945	0.0157241	0.146107	Nova2	7	18925888	18965319	+	8372	protein_coding	neuro-oncological ventral antigen 2 [Source:MGI Symbol;Acc:MGI:104296]	-
ENSMUSG00000062028	56.7278	48.9065	26.7503	13.9799	52.8171	20.3651	1.36931	0.0157389	0.146152	Irgc1	7	24431922	24452297	-	2804	protein_coding	immunity-related GTPase family, cinema 1 [Source:MGI Symbol;Acc:MGI:2685948]	-
ENSMUSG00000061718	909.718	456.132	431.79	116.842	682.925	274.316	1.31552	0.0157775	0.146416	Ppp1r1b	11	98348404	98357796	+	2928	protein_coding	protein phosphatase 1, regulatory inhibitor subunit 1B [Source:MGI Symbol;Acc:MGI:94860]	-
ENSMUSG00000009214	68.8636	35.9283	25.7685	7.98696	52.3959	16.8777	1.62719	0.0159763	0.147726	Mymk	2	27061636	27072179	-	1511	protein_coding	myomaker, myoblast fusion factor [Source:MGI Symbol;Acc:MGI:1913389]	-
ENSMUSG00000072612	13.169	11.9769	2.97192	1.99703	12.573	2.48448	2.28216	0.0162172	0.149208	Gm10382	5	125389322	125390554	+	1233	protein_coding	predicted gene 10382 [Source:MGI Symbol;Acc:MGI:3647829]	-
ENSMUSG00000026573	27.3527	25.9505	1.96616	11.9868	26.6516	6.97646	1.91539	0.0163059	0.149788	Xcl1	1	164931644	164935527	-	523	protein_coding	chemokine (C motif) ligand 1 [Source:MGI Symbol;Acc:MGI:104593]	-
ENSMUSG00000067561	20.2169	0	0	0	10.1084	0	6.35734	0.0163466	0.150067	Dmrtc1c2	X	102847639	102854616	-	1637	protein_coding	DMRT-like family C1c2 [Source:MGI Symbol;Acc:MGI:3802967]	-
ENSMUSG00000030895	30.3781	18.9619	9.91225	3.99347	24.67	6.95286	1.80833	0.0163725	0.150161	Hpx	7	105591613	105600137	-	1499	protein_coding	hemopexin [Source:MGI Symbol;Acc:MGI:105112]	-
ENSMUSG00000024330	66.8468	43.9144	28.7438	6.98789	55.3806	17.8659	1.62545	0.0163812	0.150161	Col11a2	17	34039437	34066685	+	6831	protein_coding	collagen, type XI, alpha 2 [Source:MGI Symbol;Acc:MGI:88447]	-
ENSMUSG00000103227	12.139	3.99003	0	0.998892	8.06454	0.499446	3.71782	0.0164185	0.150393	Gm37733	1	74500340	74503301	-	2962	TEC	predicted gene, 37733 [Source:MGI Symbol;Acc:MGI:5610961]	-
ENSMUSG00000103670	54.6978	42.9173	21.7899	16.9771	48.8075	19.3835	1.32653	0.0164439	0.150531	Gm37622	1	155231304	155233159	+	285	antisense	predicted gene, 37622 [Source:MGI Symbol;Acc:MGI:5610850]	-
ENSMUSG00000024134	10.1374	12.9761	0.985779	2.99659	11.5567	1.99118	2.46534	0.0164515	0.150535	Six2	17	85684277	85688274	-	2119	protein_coding	sine oculis-related homeobox 2 [Source:MGI Symbol;Acc:MGI:102778]	Homeobox
ENSMUSG00000115509	11.1578	18.966	4.95903	0.997734	15.0619	2.97838	2.29008	0.0164935	0.150551	Gm49012	14	34591092	34605700	+	1558	antisense	predicted gene, 49012 [Source:MGI Symbol;Acc:MGI:6118370]	-
ENSMUSG00000053310	119.536	98.8117	62.4246	12.9789	109.174	37.7017	1.53095	0.0164982	0.150551	Nrgn	9	37544492	37552904	-	1453	protein_coding	neurogranin [Source:MGI Symbol;Acc:MGI:1927184]	-
ENSMUSG00000005983	181.312	95.8145	79.2492	28.9587	138.563	54.1039	1.35474	0.0166624	0.15155	1700037C18Rik	16	3895179	3908689	-	3227	protein_coding	RIKEN cDNA 1700037C18 gene [Source:MGI Symbol;Acc:MGI:1920511]	-
ENSMUSG00000097868	36.482	46.9126	15.8428	15.9791	41.6973	15.9109	1.38297	0.0166904	0.15155	A330069E16Rik	2	91237146	91238352	+	887	lincRNA	RIKEN cDNA A330069E16 gene [Source:MGI Symbol;Acc:MGI:3583899]	-
ENSMUSG00000024957	18.2295	13.9724	3.96004	3.99469	16.1009	3.97736	1.98354	0.0167018	0.151601	Kcnk4	19	6925710	6934515	-	1715	protein_coding	potassium channel, subfamily K, member 4 [Source:MGI Symbol;Acc:MGI:1298234]	-
ENSMUSG00000105977	36.4542	21.9559	9.90295	8.98799	29.2051	9.44547	1.61555	0.0168962	0.152925	Gm43555	3	55057347	55057656	-	310	processed_pseudogene	predicted gene 43555 [Source:MGI Symbol;Acc:MGI:5663692]	-
ENSMUSG00000086930	17.2078	8.98082	1.97764	2.99627	13.0943	2.48695	2.33951	0.016957	0.153041	Frs3os	17	47699971	47701996	-	1064	antisense	fibroblast growth factor receptor substrate 3, opposite strand [Source:MGI Symbol;Acc:MGI:3713047]	-
ENSMUSG00000085118	24.2884	8.97961	3.96205	2.99574	16.634	3.47889	2.21717	0.0169628	0.153041	Gm15774	7	120865509	120875298	-	2176	antisense	predicted gene 15774 [Source:MGI Symbol;Acc:MGI:3783215]	-
ENSMUSG00000038415	193.541	465.127	134.662	170.779	329.334	152.72	1.10807	0.0169974	0.153167	Foxq1	13	31556134	31560976	+	4843	protein_coding	forkhead box Q1 [Source:MGI Symbol;Acc:MGI:1298228]	Fork
ENSMUSG00000053113	668.633	589.883	442.67	176.765	629.258	309.718	1.02237	0.0171065	0.153783	Socs3	11	117966079	117970047	-	2891	protein_coding	suppressor of cytokine signaling 3 [Source:MGI Symbol;Acc:MGI:1201791]	-
ENSMUSG00000095852	35.4608	36.9302	12.8707	13.9819	36.1955	13.4263	1.42233	0.0171486	0.153953	Gm10256	Y	2830699	2873492	+	1780	protein_coding	predicted gene 10256 [Source:MGI Symbol;Acc:MGI:3710530]	-
ENSMUSG00000098449	29.3917	39.926	12.8735	11.9841	34.6589	12.4288	1.47026	0.0171519	0.153953	Gm7467	5	76304876	76305527	+	652	antisense	predicted gene 7467 [Source:MGI Symbol;Acc:MGI:3648350]	-
ENSMUSG00000011751	81.0458	76.8542	44.5827	18.9725	78.95	31.7776	1.30945	0.0173659	0.155019	Sptbn4	7	27356383	27447686	-	9563	protein_coding	spectrin beta, non-erythrocytic 4 [Source:MGI Symbol;Acc:MGI:1890574]	-
ENSMUSG00000055874	9.15936	52.9077	5.93717	7.98996	31.0335	6.96357	2.13566	0.0174697	0.155651	Foxi3	6	70956531	70961066	+	1281	protein_coding	forkhead box I3 [Source:MGI Symbol;Acc:MGI:3511278]	Fork
ENSMUSG00000110404	33.4266	27.9461	12.8798	7.98855	30.6863	10.4342	1.54469	0.0175576	0.156091	Rnf223	4	156130513	156133420	+	2908	protein_coding	ring finger 223 [Source:MGI Symbol;Acc:MGI:3588193]	-
ENSMUSG00000045620	7.0925	6.98659	0	0.998892	7.03955	0.499446	3.52453	0.0175921	0.156214	Odf3l1	9	56848659	56864679	-	1306	protein_coding	outer dense fiber of sperm tails 3-like 1 [Source:MGI Symbol;Acc:MGI:2681875]	-
ENSMUSG00000073787	92.1581	42.9144	18.8014	31.96	67.5362	25.3807	1.40755	0.0176184	0.156393	Gm10575	7	141461481	141467771	-	3871	processed_transcript	predicted gene 10575 [Source:MGI Symbol;Acc:MGI:3708765]	-
ENSMUSG00000097716	3.05978	13.9771	0.991657	0	8.51843	0.495829	3.79659	0.0178742	0.157533	1700026J14Rik	6	48536582	48537474	-	794	lincRNA	RIKEN cDNA 1700026J14 gene [Source:MGI Symbol;Acc:MGI:1916682]	-
ENSMUSG00000024223	8.09264	2.99259	0	0	5.54262	0	5.50313	0.0179108	0.157666	Armc12	17	28530806	28539110	+	1593	protein_coding	armadillo repeat containing 12 [Source:MGI Symbol;Acc:MGI:1914895]	-
ENSMUSG00000095134	11.1747	35.9371	2.96174	7.99078	23.5559	5.47626	2.07989	0.0179228	0.157703	Mid1-ps1	Y	90753057	90763485	+	1248	unprocessed_pseudogene	midline 1, pseudogene 1 [Source:MGI Symbol;Acc:MGI:5780070]	-
ENSMUSG00000026308	96.2459	98.8132	49.5153	42.9434	97.5295	46.2293	1.07493	0.0179387	0.157795	Klhl30	1	91351016	91362416	+	3089	protein_coding	kelch-like 30 [Source:MGI Symbol;Acc:MGI:1918038]	-
ENSMUSG00000031907	308.971	202.614	157.466	92.8765	255.792	125.171	1.03026	0.0180582	0.158282	Zfp90	8	106415327	106426598	+	7823	protein_coding	zinc finger protein 90 [Source:MGI Symbol;Acc:MGI:104786]	zf-C2H2
ENSMUSG00000048406	178.28	108.791	70.3075	66.9125	143.535	68.61	1.06346	0.0181317	0.158772	B330016D10Rik	4	141546189	141547892	+	1701	pseudogene	RIKEN cDNA B330016D10 gene [Source:MGI Symbol;Acc:MGI:2444063]	-
ENSMUSG00000038770	9.12447	11.978	0	2.99694	10.5513	1.49847	2.72152	0.0182033	0.159206	Kpna7	5	144983519	145084030	-	3135	protein_coding	karyopherin alpha 7 (importin alpha 8) [Source:MGI Symbol;Acc:MGI:2141165]	-
ENSMUSG00000086138	6.08387	7.98538	0.991657	0	7.03463	0.495829	3.52502	0.0182476	0.159482	4930471C06Rik	4	127474848	127476840	+	665	lincRNA	RIKEN cDNA 4930471C06 gene [Source:MGI Symbol;Acc:MGI:1925335]	-
ENSMUSG00000055826	4.0751	16.9718	0	1.99792	10.5234	0.998962	3.24763	0.0182702	0.159497	Tescl	7	24333082	24333936	-	855	protein_coding	tescalcin-like [Source:MGI Symbol;Acc:MGI:1916551]	-
ENSMUSG00000040287	108.352	34.9279	22.7696	27.9641	71.6401	25.3669	1.49331	0.018444	0.160297	Stac3	10	127501686	127508823	+	2543	protein_coding	SH3 and cysteine rich domain 3 [Source:MGI Symbol;Acc:MGI:3606571]	-
ENSMUSG00000025739	31.4086	32.9378	14.8649	6.98935	32.1732	10.9271	1.54687	0.0184599	0.160375	Gng13	17	25717171	25719406	+	773	protein_coding	guanine nucleotide binding protein (G protein), gamma 13 [Source:MGI Symbol;Acc:MGI:1925616]	-
ENSMUSG00000051373	291.766	264.499	184.213	80.891	278.132	132.552	1.06845	0.01864	0.16115	Plpp7	2	32095528	32110820	+	2078	protein_coding	phospholipid phosphatase 7 (inactive) [Source:MGI Symbol;Acc:MGI:2445183]	-
ENSMUSG00000041556	26.3541	37.9301	7.91262	13.9829	32.1421	10.9478	1.54323	0.0186532	0.16115	Fbxo2	4	148160621	148166424	+	1288	protein_coding	F-box protein 2 [Source:MGI Symbol;Acc:MGI:2446216]	-
ENSMUSG00000114190	21.2558	9.97843	2.96791	3.99496	15.6171	3.48143	2.12601	0.0188217	0.162039	4930556H04Rik	12	99569740	99571414	+	1675	TEC	RIKEN cDNA 4930556H04 gene [Source:MGI Symbol;Acc:MGI:1923092]	-
ENSMUSG00000048442	38.4826	24.9505	9.8985	11.9847	31.7165	10.9416	1.52464	0.0188231	0.162039	Smim5	11	115899966	115906269	+	1649	protein_coding	small integral membrane protein 5 [Source:MGI Symbol;Acc:MGI:1913778]	-
ENSMUSG00000079654	70.8905	37.9246	27.7545	5.98916	54.4076	16.8718	1.68208	0.0188393	0.162131	Prrt4	6	29169232	29179584	-	3411	protein_coding	proline-rich transmembrane protein 4 [Source:MGI Symbol;Acc:MGI:2141677]	-
ENSMUSG00000040740	129.693	180.661	89.1329	61.9176	155.177	75.5252	1.03764	0.0189263	0.162461	Slc25a34	4	141618824	141623821	-	2670	protein_coding	solute carrier family 25, member 34 [Source:MGI Symbol;Acc:MGI:2686215]	-
ENSMUSG00000013936	47.5466	0.992643	3.96944	0	24.2696	1.98472	3.53351	0.0189452	0.162512	Myl2	5	122100951	122113472	+	1950	protein_coding	myosin, light polypeptide 2, regulatory, cardiac, slow [Source:MGI Symbol;Acc:MGI:97272]	-
ENSMUSG00000041062	29.3898	37.9295	15.8565	6.98921	33.6597	11.4228	1.54852	0.0191062	0.16341	Mslnl	17	25736040	25748330	+	2628	protein_coding	mesothelin-like [Source:MGI Symbol;Acc:MGI:3607710]	-
ENSMUSG00000094608	18.233	15.9691	5.94643	2.99529	17.1011	4.47086	1.90565	0.0191192	0.163413	Gm25871	8	15413980	15414089	+	110	miRNA	predicted gene, 25871 [Source:MGI Symbol;Acc:MGI:5455648]	-
ENSMUSG00000049551	243.148	270.489	169.368	56.9215	256.819	113.145	1.18168	0.019211	0.163776	Fzd9	5	135248938	135251230	-	2293	protein_coding	frizzled class receptor 9 [Source:MGI Symbol;Acc:MGI:1313278]	-
ENSMUSG00000105860	5.06637	4.99038	0	0	5.02838	0	5.36543	0.0194921	0.165298	Gm42578	3	95352784	95352977	+	194	processed_pseudogene	predicted gene 42578 [Source:MGI Symbol;Acc:MGI:5662715]	-
ENSMUSG00000003379	15.222	35.936	9.91225	3.99347	25.579	6.95286	1.8603	0.0195292	0.165468	Cd79a	7	24897381	24902197	+	1457	protein_coding	CD79A antigen (immunoglobulin-associated alpha) [Source:MGI Symbol;Acc:MGI:101774]	-
ENSMUSG00000082998	43.543	24.9499	15.8584	5.99034	34.2464	10.9244	1.63711	0.0198386	0.167039	Gm11221	4	69691978	69692574	+	597	processed_pseudogene	predicted gene 11221 [Source:MGI Symbol;Acc:MGI:3651633]	-
ENSMUSG00000025194	11.1448	10.979	2.97429	0.998111	11.0619	1.9862	2.40464	0.01989	0.167207	Abcc2	19	43782192	43840740	+	8532	protein_coding	ATP-binding cassette, sub-family C (CFTR/MRP), member 2 [Source:MGI Symbol;Acc:MGI:1352447]	-
ENSMUSG00000006575	128.652	101.806	58.4256	53.9293	115.229	56.1774	1.03472	0.0199563	0.167474	Rundc3a	11	102393403	102402555	+	2941	protein_coding	RUN domain containing 3A [Source:MGI Symbol;Acc:MGI:1858752]	-
ENSMUSG00000068129	13.1406	0.995189	0	0	7.06789	0	5.84828	0.0199897	0.16756	Cst7	2	150570415	150578944	+	986	protein_coding	cystatin F (leukocystatin) [Source:MGI Symbol;Acc:MGI:1298217]	-
ENSMUSG00000081486	8.11825	14.9735	2.97429	0.998111	11.5459	1.9862	2.46579	0.0200107	0.167683	Gm14452	X	5859717	5861540	+	1632	processed_pseudogene	predicted gene 14452 [Source:MGI Symbol;Acc:MGI:3651429]	-
ENSMUSG00000115667	5.08299	13.9762	0	1.99792	9.52962	0.998962	3.10659	0.0201593	0.168253	Gm10389	15	10600293	10611651	+	4332	antisense	predicted gene 10389 [Source:MGI Symbol;Acc:MGI:3641773]	-
ENSMUSG00000001510	54.7201	72.8639	27.7255	27.9635	63.792	27.8445	1.19237	0.0202883	0.168747	Dlx3	11	95120119	95125296	+	2607	protein_coding	distal-less homeobox 3 [Source:MGI Symbol;Acc:MGI:94903]	Homeobox
ENSMUSG00000097158	37.4705	24.9507	11.8848	9.98651	31.2106	10.9357	1.50217	0.0204196	0.169451	Gm26516	4	130774817	130779246	-	1397	lincRNA	predicted gene, 26516 [Source:MGI Symbol;Acc:MGI:5477010]	-
ENSMUSG00000078965	5.07496	8.98419	0.991657	0	7.02958	0.495829	3.524	0.0204564	0.169508	Gm12033	11	20335012	20336013	-	1002	processed_pseudogene	predicted gene 12033 [Source:MGI Symbol;Acc:MGI:3650772]	-
ENSMUSG00000068397	16.2008	10.9778	3.96426	1.9968	13.5893	2.98053	2.14212	0.0204615	0.169508	Gm10240	15	68309819	68310301	+	483	processed_pseudogene	predicted gene 10240 [Source:MGI Symbol;Acc:MGI:3704454]	-
ENSMUSG00000056978	23.2584	1.992	0	1.99792	12.6252	0.998962	3.50911	0.0205161	0.169815	Hamp2	7	30922372	30924681	-	583	protein_coding	hepcidin antimicrobial peptide 2 [Source:MGI Symbol;Acc:MGI:2153530]	-
ENSMUSG00000028804	17.2357	25.9526	7.92634	4.99273	21.5941	6.45954	1.72155	0.0205916	0.170121	Csmd2	4	127987857	128567656	+	17077	protein_coding	CUB and Sushi multiple domains 2 [Source:MGI Symbol;Acc:MGI:2386401]	-
ENSMUSG00000056665	164.133	205.613	115.877	64.9128	184.873	90.395	1.03116	0.0205941	0.170121	Them6	15	74721204	74724639	+	1784	protein_coding	thioesterase superfamily member 6 [Source:MGI Symbol;Acc:MGI:1925301]	-
ENSMUSG00000097481	6.07433	3.99158	0	0	5.03295	0	5.36683	0.0206437	0.170337	D330020A13Rik	6	120294364	120295432	+	1069	protein_coding	RIKEN cDNA D330020A13 gene [Source:MGI Symbol;Acc:MGI:3642762]	-
ENSMUSG00000038067	6.07433	3.99158	0	0	5.03295	0	5.36683	0.020659	0.170366	Csf3	11	98701263	98703629	+	1413	protein_coding	colony stimulating factor 3 (granulocyte) [Source:MGI Symbol;Acc:MGI:1339751]	-
ENSMUSG00000100841	6.07433	3.99158	0	0	5.03295	0	5.36683	0.0206706	0.170366	Gm21115	7	38719956	38723756	-	2578	unprocessed_pseudogene	predicted gene, 21115 [Source:MGI Symbol;Acc:MGI:5434470]	-
ENSMUSG00000112798	4.05807	5.98922	0	0	5.02365	0	5.36404	0.020728	0.170603	Gm40685	10	69312139	69315376	+	580	lincRNA	predicted gene, 40685 [Source:MGI Symbol;Acc:MGI:5623570]	-
ENSMUSG00000113886	4.05807	5.98922	0	0	5.02365	0	5.36404	0.0207288	0.170603	Gm48905	12	28810138	28811191	+	380	sense_intronic	predicted gene, 48905 [Source:MGI Symbol;Acc:MGI:6098677]	-
ENSMUSG00000090671	88.1221	59.8842	27.7182	36.9528	74.0032	32.3355	1.19132	0.0208057	0.171042	Gm5067	5	26007027	26008035	+	1009	processed_pseudogene	predicted gene 5067 [Source:MGI Symbol;Acc:MGI:3644982]	-
ENSMUSG00000107325	14.1762	9.97986	3.96944	0	12.078	1.98472	2.53136	0.0210726	0.172357	Gm43425	18	44821769	44825059	+	3291	lincRNA	predicted gene 43425 [Source:MGI Symbol;Acc:MGI:5663562]	-
ENSMUSG00000102543	23.303	23.9547	4.94251	9.98806	23.6289	7.46529	1.64618	0.0211696	0.172615	Pcdhgc5	18	37819513	37841873	+	7627	protein_coding	protocadherin gamma subfamily C, 5 [Source:MGI Symbol;Acc:MGI:1935205]	-
ENSMUSG00000086506	19.2149	2.99058	0	1.99792	11.1028	0.998962	3.3255	0.0211777	0.172633	Gm15911	13	55602182	55604783	-	809	antisense	predicted gene 15911 [Source:MGI Symbol;Acc:MGI:3802139]	-
ENSMUSG00000053388	68.8871	62.8804	32.683	25.9653	65.8837	29.3242	1.16432	0.0213597	0.173726	Trim50	5	135353295	135368005	+	1807	protein_coding	tripartite motif-containing 50 [Source:MGI Symbol;Acc:MGI:2664992]	-
ENSMUSG00000078921	75.9191	11.9705	9.89717	12.9836	43.9448	11.4404	1.93038	0.0213675	0.173741	Tgtp2	11	49057194	49064206	-	2938	protein_coding	T cell specific GTPase 2 [Source:MGI Symbol;Acc:MGI:3710083]	-
ENSMUSG00000094695	18.1937	0	0	0	9.09686	0	6.20721	0.0216033	0.175157	Gm21953	4	42294267	42294855	+	264	protein_coding	predicted gene, 21953 [Source:MGI Symbol;Acc:MGI:5439404]	-
ENSMUSG00000050860	4.07397	15.9734	1.98437	0	10.0237	0.992186	3.18158	0.0216481	0.175335	Phospho1	11	95824499	95832140	+	2029	protein_coding	phosphatase, orphan 1 [Source:MGI Symbol;Acc:MGI:2447348]	-
ENSMUSG00000074256	10.1391	13.9745	1.97764	2.99627	12.0568	2.48695	2.22156	0.0217734	0.175971	Gm10655	9	61370797	61372193	-	1397	lincRNA	predicted gene 10655 [Source:MGI Symbol;Acc:MGI:3642575]	-
ENSMUSG00000052305	7282.14	20124	4089.64	9547.56	13703	6818.6	1.00694	0.0217869	0.175971	Hbb-bs	7	103826534	103828096	-	768	protein_coding	hemoglobin, beta adult s chain [Source:MGI Symbol;Acc:MGI:5474852]	-
ENSMUSG00000035370	91.159	58.8858	42.6072	13.9786	75.0224	28.2929	1.40294	0.0218716	0.176554	Gm49322	10	80606021	80615784	+	4520	protein_coding	predicted gene, 49322 [Source:MGI Symbol;Acc:MGI:6121503]	-
ENSMUSG00000070522	46.598	40.9217	15.8381	19.9745	43.7598	17.9063	1.28322	0.0219074	0.176745	Gm6505	3	28764713	28765360	-	648	processed_pseudogene	predicted pseudogene 6505 [Source:MGI Symbol;Acc:MGI:3648080]	-
ENSMUSG00000027297	27.354	26.9488	10.8964	7.98889	27.1514	9.44264	1.5112	0.0219619	0.176987	Ltk	2	119751320	119760431	-	3594	protein_coding	leukocyte tyrosine kinase [Source:MGI Symbol;Acc:MGI:96840]	-
ENSMUSG00000097915	56.7269	47.9082	23.7678	20.9722	52.3176	22.37	1.22102	0.021999	0.177189	A330009N23Rik	15	101221195	101225186	-	1772	antisense	RIKEN cDNA A330009N23 gene [Source:MGI Symbol;Acc:MGI:2443491]	-
ENSMUSG00000097640	167.151	138.736	98.0636	37.9469	152.944	68.0053	1.16777	0.0220343	0.177287	Gm20033	5	64708207	64804117	-	3124	processed_transcript	predicted gene, 20033 [Source:MGI Symbol;Acc:MGI:5012218]	-
ENSMUSG00000097168	15.2186	31.9429	1.96809	9.98895	23.5807	5.97852	1.95786	0.0220361	0.177287	C230088H06Rik	4	147018235	147492201	-	3492	lincRNA	RIKEN cDNA C230088H06 gene [Source:MGI Symbol;Acc:MGI:2444536]	-
ENSMUSG00000086432	0.0192272	17.972	0	0	8.9956	0	6.18835	0.0220469	0.177287	B430119L08Rik	12	103895897	103898784	+	1994	antisense	RIKEN cDNA B430119L08 gene [Source:MGI Symbol;Acc:MGI:2441857]	-
ENSMUSG00000048583	630.135	544.968	421.877	159.787	587.552	290.832	1.01419	0.0220498	0.177287	Igf2	7	142650766	142666816	-	5723	protein_coding	insulin-like growth factor 2 [Source:MGI Symbol;Acc:MGI:96434]	-
ENSMUSG00000090223	42.5677	64.8798	5.91789	28.9662	53.7237	17.442	1.61612	0.0220824	0.177417	Pcp4	16	96467606	96525793	+	1026	protein_coding	Purkinje cell protein 4 [Source:MGI Symbol;Acc:MGI:97509]	-
ENSMUSG00000022102	188.411	116.776	73.2745	77.8987	152.594	75.5866	1.01223	0.0221295	0.177747	Dok2	14	70766036	70778495	+	2902	protein_coding	docking protein 2 [Source:MGI Symbol;Acc:MGI:1332623]	-
ENSMUSG00000065126	215.74	79.8429	70.3128	56.9248	147.792	63.6188	1.21441	0.0222947	0.178291	Snord104	11	106500993	106501062	+	70	snoRNA	small nucleolar RNA, C/D box 104 [Source:MGI Symbol;Acc:MGI:3819515]	-
ENSMUSG00000046085	38.4752	19.9591	11.8899	6.98982	29.2172	9.43986	1.61697	0.0224424	0.179017	4931422A03Rik	2	103966943	104028361	-	1602	protein_coding	RIKEN cDNA 4931422A03 gene [Source:MGI Symbol;Acc:MGI:1918236]	-
ENSMUSG00000054994	73.9714	102.808	28.7012	49.937	88.3896	39.3191	1.16622	0.0225671	0.179719	AV320801	X	135494588	135504594	+	3698	protein_coding	expressed sequence AV320801 [Source:MGI Symbol;Acc:MGI:3035227]	-
ENSMUSG00000022159	240.106	252.523	79.1942	164.789	246.314	121.991	1.01304	0.0226395	0.180148	Rab2b	14	52261759	52279545	-	4163	protein_coding	RAB2B, member RAS oncogene family [Source:MGI Symbol;Acc:MGI:1923588]	-
ENSMUSG00000021070	141.804	76.8506	57.4427	41.944	109.327	49.6933	1.13546	0.0227211	0.180649	Bdkrb2	12	105563226	105595237	+	3792	protein_coding	bradykinin receptor, beta 2 [Source:MGI Symbol;Acc:MGI:102845]	-
ENSMUSG00000044312	42.5748	77.8564	19.795	28.9634	60.2156	24.3792	1.30019	0.0227361	0.180719	Neurog3	10	62133090	62134763	+	1674	protein_coding	neurogenin 3 [Source:MGI Symbol;Acc:MGI:893591]	bHLH
ENSMUSG00000107815	11.1427	9.98064	1.97959	1.99729	10.5617	1.98844	2.33776	0.0227618	0.180873	Gm44257	7	3378121	3390080	-	1446	lincRNA	predicted gene, 44257 [Source:MGI Symbol;Acc:MGI:5690649]	-
ENSMUSG00000099632	96.2413	89.8295	55.4717	28.9598	93.0354	42.2158	1.13756	0.0227893	0.181042	2900093K20Rik	2	163419795	163420361	+	567	antisense	RIKEN cDNA 2900093K20 gene [Source:MGI Symbol;Acc:MGI:1915287]	-
ENSMUSG00000042351	45.6086	71.8668	19.795	28.9634	58.7377	24.3792	1.26443	0.022961	0.182157	Grap2	15	80572594	80652854	+	6243	protein_coding	GRB2-related adaptor protein 2 [Source:MGI Symbol;Acc:MGI:1333842]	-
ENSMUSG00000098813	12.1692	18.9657	5.95404	0	15.5675	2.97702	2.33835	0.0229852	0.182159	Gm27326	11	97780182	97780276	-	95	snoRNA	predicted gene, 27326 [Source:MGI Symbol;Acc:MGI:5530708]	-
ENSMUSG00000071745	6.09706	15.9726	2.97697	0	11.0348	1.48848	2.78882	0.0230619	0.182459	DXBay18	X	73137232	73149450	-	2862	protein_coding	DNA segment, Chr X, Baylor 18 [Source:MGI Symbol;Acc:MGI:99870]	-
ENSMUSG00000070424	35.4492	26.9475	11.8833	10.9854	31.1984	11.4344	1.43802	0.0230974	0.18269	Art5	7	102096879	102109489	-	2058	protein_coding	ADP-ribosyltransferase 5 [Source:MGI Symbol;Acc:MGI:107948]	-
ENSMUSG00000014776	47.6157	46.911	25.7635	10.9835	47.2634	18.3735	1.35697	0.0234398	0.184073	Nol3	8	105276140	105281939	+	3176	protein_coding	nucleolar protein 3 (apoptosis repressor with CARD domain) [Source:MGI Symbol;Acc:MGI:1925938]	-
ENSMUSG00000022560	775.006	661.747	527.835	186.752	718.377	357.293	1.00736	0.0235519	0.184392	Slc52a2	15	76538832	76544608	+	5499	protein_coding	solute carrier protein 52, member 2 [Source:MGI Symbol;Acc:MGI:1289288]	-
ENSMUSG00000055027	172.193	88.8276	65.3592	56.9251	130.51	61.1422	1.09228	0.0236544	0.184879	Smyd1	6	71213940	71322233	-	4546	protein_coding	SET and MYND domain containing 1 [Source:MGI Symbol;Acc:MGI:104790]	-
ENSMUSG00000048967	71.9424	93.8242	42.6248	2.99218	82.8833	22.8085	1.85627	0.0239089	0.185817	Yjefn3	8	69887788	69902712	-	880	protein_coding	YjeF N-terminal domain containing 3 [Source:MGI Symbol;Acc:MGI:2681845]	-
ENSMUSG00000086077	117.503	82.8409	41.5813	53.9307	100.172	47.756	1.06673	0.0239585	0.186053	Gm14396	2	74695520	74697365	+	548	lincRNA	predicted gene 14396 [Source:MGI Symbol;Acc:MGI:3649369]	-
ENSMUSG00000051650	137.742	60.8798	55.4767	23.9659	99.3111	39.7213	1.31937	0.0244284	0.188092	B3gnt2	11	22759738	22860961	-	4180	protein_coding	UDP-GlcNAc:betaGal beta-1,3-N-acetylglucosaminyltransferase 2 [Source:MGI Symbol;Acc:MGI:1889505]	-
ENSMUSG00000038607	10.1564	27.9512	6.94089	1.99622	19.0538	4.46855	2.06131	0.0244398	0.18813	Gng10	4	59035088	59041903	+	1314	protein_coding	guanine nucleotide binding protein (G protein), gamma 10 [Source:MGI Symbol;Acc:MGI:1336169]	-
ENSMUSG00000098661	7.08201	2.99286	0	0	5.03743	0	5.36834	0.0244885	0.188262	Mir7052	7	44470347	44470411	+	65	miRNA	microRNA 7052 [Source:MGI Symbol;Acc:MGI:5530965]	-
ENSMUSG00000031898	104.343	91.8253	51.4956	44.9408	98.0843	48.2182	1.02247	0.0244975	0.188262	Dpep3	8	105973513	105979429	-	1698	protein_coding	dipeptidase 3 [Source:MGI Symbol;Acc:MGI:1919104]	-
ENSMUSG00000109232	7.08201	2.99286	0	0	5.03743	0	5.36834	0.0245102	0.188262	Gm44577	18	32462579	32509064	+	1284	bidirectional_promoter_lncRNA	predicted gene 44577 [Source:MGI Symbol;Acc:MGI:5753153]	-
ENSMUSG00000062846	57.7426	51.9011	27.7338	19.9728	54.8218	23.8533	1.19616	0.0245153	0.188262	Gm14176	2	157901536	157902012	+	477	processed_pseudogene	predicted gene 14176 [Source:MGI Symbol;Acc:MGI:3650021]	-
ENSMUSG00000032268	59.7826	73.8615	36.6515	21.9696	66.8221	29.3105	1.18537	0.0246316	0.188755	Tmprss5	9	49081260	49117587	+	3058	protein_coding	transmembrane protease, serine 5 (spinesin) [Source:MGI Symbol;Acc:MGI:1933407]	-
ENSMUSG00000087601	4.06567	9.98303	0.991657	0	7.02435	0.495829	3.52293	0.0246993	0.188925	Uchl1os	5	66626495	66676498	-	2190	antisense	ubiquitin carboxy-terminal hydrolase L1, opposite strand [Source:MGI Symbol;Acc:MGI:5446771]	-
ENSMUSG00000027107	61.7195	0	3.96426	1.9968	30.8598	2.98053	3.32001	0.0248595	0.189793	Chrna1	2	73563215	73580338	-	4386	protein_coding	cholinergic receptor, nicotinic, alpha polypeptide 1 (muscle) [Source:MGI Symbol;Acc:MGI:87885]	-
ENSMUSG00000021095	46.5821	26.9461	18.837	3.99232	36.7641	11.4146	1.67672	0.024896	0.189793	Gsc	12	104471209	104473330	-	1268	protein_coding	goosecoid homeobox [Source:MGI Symbol;Acc:MGI:95841]	Homeobox
ENSMUSG00000115149	3.04926	6.98811	0	0	5.01869	0	5.36253	0.0248966	0.189793	9330188P03Rik	14	105589476	105632054	+	4583	processed_transcript	RIKEN cDNA 9330188P03 gene [Source:MGI Symbol;Acc:MGI:2686435]	-
ENSMUSG00000083465	7.09014	5.98815	0	0.998892	6.53915	0.499446	3.42006	0.0248977	0.189793	Gm11652	11	105773518	105774784	+	1267	processed_pseudogene	predicted gene 11652 [Source:MGI Symbol;Acc:MGI:3651204]	-
ENSMUSG00000104694	3.04926	6.98811	0	0	5.01869	0	5.36253	0.024905	0.189798	Gm43797	5	123684775	123685306	+	532	TEC	predicted gene 43797 [Source:MGI Symbol;Acc:MGI:5663934]	-
ENSMUSG00000070489	13.1999	37.9331	9.92212	0	25.5665	4.96106	2.33687	0.0249584	0.190056	4930527J03Rik	1	178276047	178276641	-	595	processed_transcript	RIKEN cDNA 4930527J03 gene [Source:MGI Symbol;Acc:MGI:1922414]	-
ENSMUSG00000011349	16.2134	17.9663	4.95026	4.99339	17.0898	4.97183	1.75583	0.0250546	0.190264	Dmrtc2	7	24870057	24877651	+	1619	protein_coding	doublesex and mab-3 related transcription factor like family C2 [Source:MGI Symbol;Acc:MGI:1918491]	DM
ENSMUSG00000078300	24.2988	13.9713	6.93637	3.99401	19.135	5.46519	1.78427	0.0250616	0.190264	Gm2606	15	12574889	12575890	+	1002	processed_pseudogene	predicted pseudogene 2606 [Source:MGI Symbol;Acc:MGI:3780774]	-
ENSMUSG00000024471	67.7997	1.98983	4.94848	5.99234	34.8948	5.47041	2.64683	0.0250644	0.190264	Myot	18	44334074	44355724	+	2209	protein_coding	myotilin [Source:MGI Symbol;Acc:MGI:1889800]	-
ENSMUSG00000089736	87.1222	78.8501	34.6507	43.9436	82.9861	39.2971	1.07605	0.0251063	0.190344	Tgfbr3l	8	4248214	4251423	+	2930	protein_coding	transforming growth factor, beta receptor III-like [Source:MGI Symbol;Acc:MGI:3833469]	-
ENSMUSG00000103630	2.04122	8.98548	0	0	5.51335	0	5.49475	0.0251492	0.190383	Gm37242	1	52653808	52655892	-	2085	TEC	predicted gene, 37242 [Source:MGI Symbol;Acc:MGI:5610470]	-
ENSMUSG00000108466	2.04122	8.98548	0	0	5.51335	0	5.49475	0.0251537	0.190383	Gm44771	6	71831085	71831710	-	626	TEC	predicted gene 44771 [Source:MGI Symbol;Acc:MGI:5753347]	-
ENSMUSG00000065734	26.3396	24.9524	11.8938	4.99204	25.646	8.4429	1.5884	0.0251641	0.190383	Snord49a	11	62603450	62603521	+	72	snoRNA	small nucleolar RNA, C/D box 49A [Source:MGI Symbol;Acc:MGI:3819538]	-
ENSMUSG00000115262	2.04122	8.98548	0	0	5.51335	0	5.49475	0.0251654	0.190383	Gm49135	14	43131404	43146687	+	690	lincRNA	predicted gene, 49135 [Source:MGI Symbol;Acc:MGI:6118546]	-
ENSMUSG00000081998	50.6566	51.9018	28.7475	4.9903	51.2792	16.8689	1.597	0.025235	0.190603	Gm13245	4	146480667	146480926	+	260	processed_pseudogene	predicted gene 13245 [Source:MGI Symbol;Acc:MGI:3649656]	-
ENSMUSG00000030519	99.292	117.778	25.7206	67.9153	108.535	46.818	1.21093	0.0252504	0.190603	Apba2	7	64501706	64753878	+	3824	protein_coding	amyloid beta (A4) precursor protein-binding, family A, member 2 [Source:MGI Symbol;Acc:MGI:1261791]	-
ENSMUSG00000031972	2797.03	87.8245	123.739	481.379	1442.43	302.559	2.25273	0.025476	0.191529	Acta1	8	123891769	123894751	-	1536	protein_coding	actin, alpha 1, skeletal muscle [Source:MGI Symbol;Acc:MGI:87902]	-
ENSMUSG00000110052	14.1974	22.9585	5.94232	4.99316	18.5779	5.46774	1.74147	0.0258382	0.193265	1700020G03Rik	8	70488181	70489069	+	889	TEC	RIKEN cDNA 1700020G03 gene [Source:MGI Symbol;Acc:MGI:1921485]	-
ENSMUSG00000084166	28.3575	20.9588	7.91935	8.98841	24.6582	8.45388	1.5304	0.0258879	0.193556	Gm6451	X	151413668	151414384	-	717	processed_pseudogene	predicted gene 6451 [Source:MGI Symbol;Acc:MGI:3648305]	-
ENSMUSG00000093388	34.4332	23.9528	0.974461	13.9849	29.193	7.47968	1.94754	0.0260037	0.193845	Gm22655	7	101881184	101881279	+	96	miRNA	predicted gene, 22655 [Source:MGI Symbol;Acc:MGI:5452432]	-
ENSMUSG00000115810	49.6427	49.9055	21.7841	21.9713	49.7741	21.8777	1.18129	0.0260488	0.193933	Gm49066	15	73423311	73424109	+	799	bidirectional_promoter_lncRNA	predicted gene, 49066 [Source:MGI Symbol;Acc:MGI:6118447]	-
ENSMUSG00000100334	12.1361	2.9917	0	0.998892	7.56388	0.499446	3.62695	0.0261105	0.194171	C230024C17Rik	1	153721240	153737829	-	3337	lincRNA	RIKEN cDNA C230024C17 gene [Source:MGI Symbol;Acc:MGI:5439413]	-
ENSMUSG00000080916	12.1361	2.9917	0	0.998892	7.56388	0.499446	3.62695	0.0261142	0.194171	Gm12463	4	44752277	44753125	-	849	processed_pseudogene	predicted gene 12463 [Source:MGI Symbol;Acc:MGI:3650648]	-
ENSMUSG00000037649	93.2081	98.8134	53.4801	40.9455	96.0107	47.2128	1.02202	0.0262015	0.194372	H2-DMa	17	34135182	34139101	+	1641	protein_coding	histocompatibility 2, class II, locus DMa [Source:MGI Symbol;Acc:MGI:95921]	-
ENSMUSG00000025226	303.925	286.458	195.128	38.9438	295.191	117.036	1.33385	0.0262213	0.194469	Fbxl15	19	46328184	46330446	+	1348	protein_coding	F-box and leucine-rich repeat protein 15 [Source:MGI Symbol;Acc:MGI:1915681]	-
ENSMUSG00000015957	188.423	146.721	106.965	59.9194	167.572	83.4421	1.00475	0.0263516	0.195024	Wnt11	7	98835112	98855195	+	4137	protein_coding	wingless-type MMTV integration site family, member 11 [Source:MGI Symbol;Acc:MGI:101948]	-
ENSMUSG00000040489	35.4766	55.8968	21.7925	14.9793	45.6867	18.3859	1.30727	0.0266291	0.196098	Sox30	11	45980310	46017994	+	2997	protein_coding	SRY (sex determining region Y)-box 30 [Source:MGI Symbol;Acc:MGI:1341157]	HMG
ENSMUSG00000079494	5.07303	7.98575	0.991657	0	6.52939	0.495829	3.41947	0.0268435	0.19707	Nat8f5	6	85817218	85820972	-	986	protein_coding	N-acetyltransferase 8 (GCN5-related) family member 5 [Source:MGI Symbol;Acc:MGI:1916299]	-
ENSMUSG00000106484	5.07303	7.98575	0.991657	0	6.52939	0.495829	3.41947	0.0268526	0.197082	Gm17833	5	114108926	114109990	+	1065	processed_pseudogene	predicted gene, 17833 [Source:MGI Symbol;Acc:MGI:5010018]	-
ENSMUSG00000109017	23.2988	20.9597	3.95083	9.98834	22.1293	6.96958	1.64962	0.026897	0.197263	Gm38979	7	29029023	29030250	+	698	antisense	predicted gene, 38979 [Source:MGI Symbol;Acc:MGI:5621864]	-
ENSMUSG00000047953	6.09572	14.9742	2.97697	0	10.535	1.48848	2.72272	0.0269224	0.197382	Gp5	16	30307685	30310779	-	2197	protein_coding	glycoprotein 5 (platelet) [Source:MGI Symbol;Acc:MGI:1096363]	-
ENSMUSG00000019834	8.09832	4.98941	0.991657	0	6.54387	0.495829	3.42278	0.0271191	0.19814	Slc22a16	10	40570336	40604132	+	2416	protein_coding	solute carrier family 22 (organic cation transporter), member 16 [Source:MGI Symbol;Acc:MGI:1918090]	-
ENSMUSG00000096006	18.2363	17.9658	6.93637	3.99401	18.101	5.46519	1.70462	0.0272194	0.198465	Gm21596	2	113919247	113920562	-	1316	processed_pseudogene	predicted gene, 21596 [Source:MGI Symbol;Acc:MGI:5434951]	-
ENSMUSG00000046834	27.3527	25.9505	11.8899	6.98982	26.6516	9.43986	1.48488	0.0273496	0.198848	Krt1	15	101845426	101850794	-	4415	protein_coding	keratin 1 [Source:MGI Symbol;Acc:MGI:96698]	-
ENSMUSG00000026418	599.704	254.513	266.395	146.806	427.109	206.601	1.04728	0.0273744	0.198955	Tnni1	1	135779434	135810989	+	3600	protein_coding	troponin I, skeletal, slow 1 [Source:MGI Symbol;Acc:MGI:105073]	-
ENSMUSG00000026500	68.8407	17.9601	16.8636	0	43.4004	8.43179	2.34844	0.0274519	0.199272	Cox20	1	178319130	178322693	+	883	protein_coding	cytochrome c oxidase assembly protein 20 [Source:MGI Symbol;Acc:MGI:1913609]	-
ENSMUSG00000020660	57.7418	50.9028	29.7198	16.9761	54.3223	23.348	1.2137	0.0276633	0.200202	Pomc	12	3954951	3960642	+	1318	protein_coding	pro-opiomelanocortin-alpha [Source:MGI Symbol;Acc:MGI:97742]	-
ENSMUSG00000044576	188.476	455.146	176.269	140.815	321.811	158.542	1.02079	0.027824	0.200793	Garem2	5	30105161	30118378	+	3865	protein_coding	GRB2 associated regulator of MAPK1 subtype 2 [Source:MGI Symbol;Acc:MGI:2685290]	-
ENSMUSG00000110218	83.0602	60.8828	38.6283	26.9635	71.9715	32.7959	1.13079	0.0279935	0.201426	Gm20219	17	56551414	56554387	-	1269	protein_coding	predicted gene, 20219 [Source:MGI Symbol;Acc:MGI:5012404]	-
ENSMUSG00000058498	90.1417	52.8966	37.6393	24.966	71.5192	31.3026	1.18869	0.0282265	0.202417	Rnf207	4	152307019	152318993	-	6331	protein_coding	ring finger protein 207 [Source:MGI Symbol;Acc:MGI:2684989]	-
ENSMUSG00000050612	29.3908	38.9278	13.8637	12.9828	34.1593	13.4232	1.33941	0.0282303	0.202417	Txndc2	17	65637507	65642168	-	1987	protein_coding	thioredoxin domain containing 2 (spermatozoa) [Source:MGI Symbol;Acc:MGI:2389312]	-
ENSMUSG00000015337	183.394	298.439	157.495	35.9481	240.917	96.7213	1.31557	0.0282318	0.202417	Endog	2	30171493	30174069	+	1063	protein_coding	endonuclease G [Source:MGI Symbol;Acc:MGI:1261433]	-
ENSMUSG00000101493	100.282	72.86	52.5032	24.9648	86.5709	38.734	1.15762	0.0283268	0.202849	2810405F17Rik	4	137387266	137388382	-	1117	lincRNA	RIKEN cDNA 2810405F17 gene [Source:MGI Symbol;Acc:MGI:1917225]	-
ENSMUSG00000087216	15.1953	13.9731	3.96004	3.99469	14.5842	3.97736	1.84197	0.0283384	0.202863	E130111B04Rik	11	102030268	102035084	-	450	antisense	RIKEN cDNA E130111B04 gene [Source:MGI Symbol;Acc:MGI:1925104]	-
ENSMUSG00000100548	13.169	11.9769	3.96426	1.9968	12.573	2.98053	2.03101	0.0284396	0.203236	Gm29585	10	128522263	128545359	+	1447	antisense	predicted gene 29585 [Source:MGI Symbol;Acc:MGI:5580291]	-
ENSMUSG00000085129	3.06308	16.9722	1.98437	0	10.0176	0.992186	3.18074	0.0284605	0.203285	5031425F14Rik	2	166447451	166459232	+	2098	lincRNA	RIKEN cDNA 5031425F14 gene [Source:MGI Symbol;Acc:MGI:2442533]	-
ENSMUSG00000086266	156.999	83.8373	73.3026	31.9552	120.418	52.6289	1.19218	0.0286715	0.20434	Igf2os	7	142659693	142670356	+	5337	antisense	insulin-like growth factor 2, opposite strand [Source:MGI Symbol;Acc:MGI:1195257]	-
ENSMUSG00000024619	15.1915	11.9764	2.96791	3.99496	13.584	3.48143	1.92641	0.0288	0.204723	Cdx1	18	61018862	61036199	-	1750	protein_coding	caudal type homeobox 1 [Source:MGI Symbol;Acc:MGI:88360]	Homeobox
ENSMUSG00000078123	15.2204	33.9395	2.95819	10.9876	24.5799	6.97287	1.79952	0.0288146	0.204723	Gm5071	X	91931946	91932980	-	1035	processed_pseudogene	predicted pseudogene 5071 [Source:MGI Symbol;Acc:MGI:3645128]	-
ENSMUSG00000024675	13.1605	7.98333	2.97429	0.998111	10.5719	1.9862	2.34015	0.0290585	0.205734	Ms4a4c	19	11404770	11427246	+	1751	protein_coding	membrane-spanning 4-domains, subfamily A, member 4C [Source:MGI Symbol;Acc:MGI:1927656]	-
ENSMUSG00000037578	100.292	89.8292	53.4801	40.9455	95.0605	47.2128	1.00765	0.0290929	0.205827	Pkd2l1	19	44147637	44192442	-	3530	protein_coding	polycystic kidney disease 2-like 1 [Source:MGI Symbol;Acc:MGI:1352448]	-
ENSMUSG00000104737	15.1852	8.98125	3.9667	0.997913	12.0832	2.48231	2.22644	0.0291502	0.206132	Gm42937	3	101580304	101581055	-	752	sense_intronic	predicted gene 42937 [Source:MGI Symbol;Acc:MGI:5663074]	-
ENSMUSG00000040610	9.12068	9.98123	2.97697	0	9.55095	1.48848	2.58301	0.0292005	0.206286	Tlx3	11	33200752	33203589	-	1533	protein_coding	T cell leukemia, homeobox 3 [Source:MGI Symbol;Acc:MGI:1351209]	Homeobox
ENSMUSG00000069265	46.6121	57.8917	27.7375	16.9763	52.2519	22.3569	1.22006	0.0292402	0.206412	Hist1h3a	13	23761853	23762386	-	534	protein_coding	histone cluster 1, H3a [Source:MGI Symbol;Acc:MGI:2668828]	-
ENSMUSG00000090399	100.286	78.8492	43.5686	44.9415	89.5674	44.255	1.01501	0.0292944	0.206548	Gm38399	1	135606447	135688105	-	1645	lincRNA	predicted gene, 38399 [Source:MGI Symbol;Acc:MGI:5620007]	-
ENSMUSG00000071637	832.728	460.125	454.566	121.836	646.427	288.201	1.16508	0.0294358	0.207243	Cebpd	16	15887286	15891031	+	3746	protein_coding	CCAAT/enhancer binding protein (C/EBP), delta [Source:MGI Symbol;Acc:MGI:103573]	-
ENSMUSG00000074832	46.6043	47.9094	26.7672	3.99167	47.2569	15.3795	1.61183	0.0294763	0.20729	2410141K09Rik	13	66418114	66441118	-	3325	protein_coding	RIKEN cDNA 2410141K09 gene [Source:MGI Symbol;Acc:MGI:1924053]	zf-C2H2
ENSMUSG00000081544	30.3812	20.9585	6.92468	10.9865	25.6698	8.95557	1.50628	0.0297407	0.208178	Gm13077	4	152157007	152157490	-	484	processed_pseudogene	predicted gene 13077 [Source:MGI Symbol;Acc:MGI:3649703]	-
ENSMUSG00000081049	80.0086	43.9133	29.7117	23.968	61.961	26.8398	1.20307	0.0297733	0.208305	Rps24-ps3	X	79195047	79195448	+	402	processed_pseudogene	ribosomal protein S24, pseudogene 3 [Source:MGI Symbol;Acc:MGI:3644407]	-
ENSMUSG00000096712	37.46	17.9626	8.90963	9.9871	27.7113	9.44837	1.53982	0.0298213	0.20849	Gm15454	1	134518081	134518563	+	483	processed_pseudogene	predicted gene 15454 [Source:MGI Symbol;Acc:MGI:3644262]	-
ENSMUSG00000046607	135.788	279.477	71.2773	126.837	207.632	99.0573	1.0668	0.0298583	0.208548	Hrk	5	118164648	118189478	+	5677	protein_coding	harakiri, BCL2 interacting protein (contains only BH3 domain) [Source:MGI Symbol;Acc:MGI:1201608]	-
ENSMUSG00000107956	4.05579	4.99075	0	0	4.52327	0	5.21656	0.0298912	0.208621	Speer9-ps1	7	3128146	3144992	+	775	lincRNA	spermatogenesis associated glutamate (E)-rich protein 9, pseudogene 1 [Source:MGI Symbol;Acc:MGI:1921199]	-
ENSMUSG00000113876	17.2248	17.966	5.94232	4.99316	17.5954	5.46774	1.66354	0.0298944	0.208621	Gm48042	12	22906038	22906163	-	126	processed_pseudogene	predicted gene, 48042 [Source:MGI Symbol;Acc:MGI:6097359]	-
ENSMUSG00000025468	19.2624	28.947	10.902	4.99219	24.1047	7.94709	1.58548	0.0300153	0.208891	Caly	7	140069880	140082548	-	2401	protein_coding	calcyon neuron-specific vesicular protein [Source:MGI Symbol;Acc:MGI:1915816]	-
ENSMUSG00000113294	185.4	199.623	130.752	35.9485	192.512	83.3505	1.20648	0.0300398	0.208985	Gm49326	12	17882197	17882322	+	126	unprocessed_pseudogene	predicted gene, 49326 [Source:MGI Symbol;Acc:MGI:6121511]	-
ENSMUSG00000088856	1.03108	10.9828	0	0	6.00696	0	5.61556	0.0300709	0.209028	Gm24727	8	33691801	33691944	+	144	snoRNA	predicted gene, 24727 [Source:MGI Symbol;Acc:MGI:5454504]	-
ENSMUSG00000020857	36.4738	37.9283	15.844	14.9802	37.2011	15.4121	1.26439	0.0301307	0.209327	Nme2	11	93949814	93956259	-	1171	protein_coding	NME/NM23 nucleoside diphosphate kinase 2 [Source:MGI Symbol;Acc:MGI:97356]	-
ENSMUSG00000020135	249.229	288.456	189.169	72.901	268.842	131.035	1.03608	0.0301542	0.209384	Apc2	10	80295977	80318263	+	11281	protein_coding	adenomatosis polyposis coli 2 [Source:MGI Symbol;Acc:MGI:1346052]	-
ENSMUSG00000084925	48.6493	78.8538	25.7406	30.9602	63.7516	28.3504	1.16565	0.0302789	0.20982	1810062O18Rik	14	20546079	20570687	+	1816	antisense	RIKEN cDNA 1810062O18 gene [Source:MGI Symbol;Acc:MGI:1922852]	-
ENSMUSG00000025498	195.503	121.766	60.388	97.8746	158.635	79.1313	1.00225	0.0303659	0.210222	Irf7	7	141262706	141266481	-	3776	protein_coding	interferon regulatory factor 7 [Source:MGI Symbol;Acc:MGI:1859212]	IRF
ENSMUSG00000030055	198.563	186.646	131.74	39.9435	192.605	85.8418	1.16474	0.0304314	0.210625	Rab43	6	87788853	87812164	-	5526	protein_coding	RAB43, member RAS oncogene family [Source:MGI Symbol;Acc:MGI:1917084]	-
ENSMUSG00000105397	11.1384	7.98383	2.97697	0	9.56111	1.48848	2.58466	0.0307358	0.211732	Gm43471	3	53401731	53402197	-	467	processed_pseudogene	predicted gene 43471 [Source:MGI Symbol;Acc:MGI:5663608]	-
ENSMUSG00000086916	11.1384	7.98383	2.97697	0	9.56111	1.48848	2.58467	0.0307444	0.211732	Gm15903	5	129727046	129731689	+	3614	sense_intronic	predicted gene 15903 [Source:MGI Symbol;Acc:MGI:3802037]	-
ENSMUSG00000055413	12.1559	10.9788	0.984289	3.99558	11.5673	2.48993	2.16152	0.0308241	0.211928	H2-Q5	17	35394126	35397800	+	1591	polymorphic_pseudogene	histocompatibility 2, Q region locus 5 [Source:MGI Symbol;Acc:MGI:95934]	-
ENSMUSG00000057191	96.2276	66.8711	31.6771	44.9427	81.5493	38.3099	1.08746	0.0309804	0.212557	AB124611	9	21526176	21545333	+	1447	protein_coding	cDNA sequence AB124611 [Source:MGI Symbol;Acc:MGI:3043001]	-
ENSMUSG00000048617	26.3396	24.9524	8.90963	9.9871	25.646	9.44837	1.42859	0.0310093	0.212573	Rtbdn	8	84946991	84956603	+	3393	protein_coding	retbindin [Source:MGI Symbol;Acc:MGI:2443686]	-
ENSMUSG00000085053	10.1226	5.98728	0	1.99792	8.05493	0.998962	2.86798	0.031013	0.212573	Gm14809	X	99409571	99418895	-	695	lincRNA	predicted gene 14809 [Source:MGI Symbol;Acc:MGI:3705177]	-
ENSMUSG00000074178	50.6783	87.8373	40.6268	12.9799	69.2578	26.8033	1.36545	0.0312478	0.213376	Gm10638	8	86745699	86746603	+	905	protein_coding	predicted gene 10638 [Source:MGI Symbol;Acc:MGI:3704316]	-
ENSMUSG00000104616	4.06396	8.98459	0.991657	0	6.52428	0.495829	3.41835	0.0313186	0.213759	Gm6069	3	41485733	41486195	+	463	processed_pseudogene	predicted gene 6069 [Source:MGI Symbol;Acc:MGI:3648422]	-
ENSMUSG00000108871	6.10071	18.9677	2.97192	1.99703	12.5342	2.48448	2.27772	0.0315843	0.214915	Gm45102	7	67759317	67760173	+	857	TEC	predicted gene 45102 [Source:MGI Symbol;Acc:MGI:5753678]	-
ENSMUSG00000091133	15.2049	19.9632	4.94848	5.99234	17.584	5.47041	1.66218	0.0316222	0.215022	Gm17108	13	69610498	69614901	-	2877	sense_overlapping	predicted gene 17108 [Source:MGI Symbol;Acc:MGI:4937935]	-
ENSMUSG00000023781	16.2177	20.9613	5.94049	5.99209	18.5895	5.96629	1.61925	0.0316579	0.215051	Hes7	11	69120404	69124055	+	1809	protein_coding	hes family bHLH transcription factor 7 [Source:MGI Symbol;Acc:MGI:2135679]	bHLH
ENSMUSG00000089704	69.9326	134.75	60.4486	8.98388	102.341	34.7162	1.55649	0.0318749	0.216032	Galnt2	8	124231391	124345724	+	4282	protein_coding	polypeptide N-acetylgalactosaminyltransferase 2 [Source:MGI Symbol;Acc:MGI:894694]	-
ENSMUSG00000040164	113.494	200.625	94.086	61.9174	157.059	78.0017	1.00857	0.0319354	0.216207	Kcns1	2	164163619	164171113	-	2712	protein_coding	K+ voltage-gated channel, subfamily S, 1 [Source:MGI Symbol;Acc:MGI:1197019]	-
ENSMUSG00000078252	8.08948	1.99425	0	0	5.04186	0	5.37004	0.0319628	0.21623	Krtap17-1	11	99993234	99993994	-	761	protein_coding	keratin associated protein 17-1 [Source:MGI Symbol;Acc:MGI:1925164]	-
ENSMUSG00000054191	53.6805	37.9262	23.7751	14.9791	45.8033	19.3771	1.23557	0.0321238	0.216858	Klf1	8	84901928	84905291	+	1530	protein_coding	Kruppel-like factor 1 (erythroid) [Source:MGI Symbol;Acc:MGI:1342771]	zf-C2H2
ENSMUSG00000092887	37.4632	19.9592	6.92216	12.9843	28.7112	9.95321	1.51677	0.0321513	0.216993	Snord53	17	71640879	71640956	+	78	snoRNA	small nucleolar RNA, C/D box 53 [Source:MGI Symbol;Acc:MGI:3819542]	-
ENSMUSG00000054206	45.6019	60.8865	22.7724	24.9677	53.2442	23.87	1.15332	0.0321611	0.217009	Gzmm	10	79689020	79695261	+	1472	protein_coding	granzyme M (lymphocyte met-ase 1) [Source:MGI Symbol;Acc:MGI:99549]	-
ENSMUSG00000097439	30.3856	23.9534	3.94647	13.984	27.1695	8.96521	1.58658	0.0321965	0.217046	Gm16754	9	21225371	21233046	+	2611	antisense	predicted gene, 16754 [Source:MGI Symbol;Acc:MGI:4439678]	-
ENSMUSG00000051169	84.0981	105.801	57.4481	34.9525	94.9497	46.2003	1.0372	0.0322725	0.217306	Rpusd3	6	113415319	113419340	-	2159	protein_coding	RNA pseudouridylate synthase domain containing 3 [Source:MGI Symbol;Acc:MGI:2141440]	-
ENSMUSG00000038754	54.7015	46.9102	25.7514	19.9731	50.8058	22.8622	1.14757	0.0323633	0.217628	Elovl3	19	46131897	46135307	+	1494	protein_coding	elongation of very long chain fatty acids (FEN1/Elo2, SUR4/Elo3, yeast)-like 3 [Source:MGI Symbol;Acc:MGI:1195976]	-
ENSMUSG00000044024	46.6068	50.9041	26.7489	14.9788	48.7555	20.8638	1.21949	0.0324433	0.21785	Rell2	18	37955079	37959179	+	3340	protein_coding	RELT-like 2 [Source:MGI Symbol;Acc:MGI:1918044]	-
ENSMUSG00000083977	31.4311	60.8886	17.8209	19.9742	46.1599	18.8976	1.28287	0.0327897	0.219212	Mageb8-ps	X	86327903	86328935	-	1033	unprocessed_pseudogene	melanoma antigen, family B, 8, pseudogene [Source:MGI Symbol;Acc:MGI:2148172]	-
ENSMUSG00000082985	14.1961	21.9601	0	7.9918	18.0781	3.9959	2.14606	0.032849	0.219457	Gm14042	2	130400437	130401269	+	833	processed_pseudogene	predicted gene 14042 [Source:MGI Symbol;Acc:MGI:3650956]	-
ENSMUSG00000068226	17.2345	24.9543	8.91828	4.99254	21.0944	6.95541	1.5832	0.032919	0.2197	Gm6723	15	78554408	78554848	-	441	processed_pseudogene	predicted pseudogene 6723 [Source:MGI Symbol;Acc:MGI:3648054]	-
ENSMUSG00000061099	68.8899	66.8732	27.7182	36.9528	67.8815	32.3355	1.06703	0.0330795	0.220251	Gapdhs	7	30729775	30743681	-	1610	protein_coding	glyceraldehyde-3-phosphate dehydrogenase, spermatogenic [Source:MGI Symbol;Acc:MGI:95653]	-
ENSMUSG00000071719	10.1422	15.9712	4.95903	0.997734	13.0567	2.97838	2.08583	0.0334336	0.221882	Tmem28	X	99821021	99848790	+	3909	protein_coding	transmembrane protein 28 [Source:MGI Symbol;Acc:MGI:3648377]	-
ENSMUSG00000035551	44.6023	83.8453	29.7087	26.9644	64.2238	28.3366	1.17692	0.0334593	0.222002	Igfbpl1	4	45809468	45826923	-	3250	protein_coding	insulin-like growth factor binding protein-like 1 [Source:MGI Symbol;Acc:MGI:1933198]	-
ENSMUSG00000107755	7.10232	11.9787	2.97697	0	9.54051	1.48848	2.58145	0.033557	0.222396	Mageb16-ps2	6	60769967	60771059	-	1093	processed_pseudogene	melanoma antigen family B, 16, pseudogene 2 [Source:MGI Symbol;Acc:MGI:3701602]	-
ENSMUSG00000089768	52.7053	92.828	29.7004	36.9526	72.7667	33.3265	1.12376	0.0335953	0.222599	Tmsb15b1	X	136974022	136976874	-	439	protein_coding	thymosin beta 15b1 [Source:MGI Symbol;Acc:MGI:3843059]	-
ENSMUSG00000081170	6.07147	2.99314	0	0	4.5323	0	5.21967	0.0338096	0.223394	Gm12922	4	123709219	123710027	-	809	processed_pseudogene	predicted gene 12922 [Source:MGI Symbol;Acc:MGI:3651537]	-
ENSMUSG00000113123	6.07147	2.99314	0	0	4.5323	0	5.21967	0.0338215	0.223394	Gm40864	12	22585889	22623345	-	734	processed_transcript	predicted gene, 40864 [Source:MGI Symbol;Acc:MGI:5623749]	-
ENSMUSG00000026226	6.07147	2.99314	0	0	4.5323	0	5.21967	0.0338307	0.223394	Spata3	1	86016816	86029958	+	2666	protein_coding	spermatogenesis associated 3 [Source:MGI Symbol;Acc:MGI:1917310]	-
ENSMUSG00000082128	6.07147	2.99314	0	0	4.5323	0	5.21967	0.0338506	0.223395	Gm11824	4	14170066	14170911	+	846	processed_pseudogene	predicted gene 11824 [Source:MGI Symbol;Acc:MGI:3651313]	-
ENSMUSG00000026450	6.09122	11.9791	1.9818	0.998333	9.03514	1.49007	2.50279	0.0339138	0.223534	Chit1	1	134111242	134151540	+	1815	protein_coding	chitinase 1 (chitotriosidase) [Source:MGI Symbol;Acc:MGI:1919134]	-
ENSMUSG00000060377	29.3889	36.9312	13.8637	12.9828	33.1601	13.4232	1.29673	0.0339278	0.223534	Rpl36a-ps1	14	98993870	98994318	-	449	protein_coding	ribosomal protein L36A, pseudogene 1 [Source:MGI Symbol;Acc:MGI:3642585]	-
ENSMUSG00000030703	62.7881	34.9306	19.8015	21.9716	48.8594	20.8866	1.22106	0.0340077	0.223755	Gdpd3	7	126766334	126775649	+	2186	protein_coding	glycerophosphodiester phosphodiesterase domain containing 3 [Source:MGI Symbol;Acc:MGI:1915866]	-
ENSMUSG00000098771	3.04729	5.98964	0	0	4.51846	0	5.21496	0.0340904	0.22414	Mir6538	12	26414901	26415010	-	110	miRNA	microRNA 6538 [Source:MGI Symbol;Acc:MGI:5530821]	-
ENSMUSG00000113880	3.04729	5.98964	0	0	4.51846	0	5.21496	0.0341098	0.224165	A030005L19Rik	1	82913325	82914130	+	806	protein_coding	RIKEN cDNA A030005L19 gene [Source:MGI Symbol;Acc:MGI:1925172]	-
ENSMUSG00000115969	9.12622	12.9764	1.97764	2.99627	11.0513	2.48695	2.09727	0.0343475	0.225064	Gm46519	15	75631969	75635910	-	2847	lincRNA	predicted gene, 46519 [Source:MGI Symbol;Acc:MGI:5826156]	-
ENSMUSG00000086560	31.3732	9.97699	2.96174	7.99078	20.6751	5.47626	1.89328	0.0344473	0.225312	Gm13372	2	28025417	28030437	-	688	processed_transcript	predicted gene 13372 [Source:MGI Symbol;Acc:MGI:3650806]	-
ENSMUSG00000034891	6.11426	35.9387	4.95026	4.99339	21.0265	4.97183	2.0526	0.0344675	0.225394	Sncb	13	54758860	54766595	-	2145	protein_coding	synuclein, beta [Source:MGI Symbol;Acc:MGI:1889011]	-
ENSMUSG00000092216	4.06877	11.9799	0.989368	0.998588	8.02432	0.993978	2.86365	0.0345315	0.22571	Gm19345	7	19852003	19858350	+	993	protein_coding	predicted gene, 19345 [Source:MGI Symbol;Acc:MGI:5011530]	-
ENSMUSG00000109602	12.1615	13.9739	2.96791	3.99496	13.0677	3.48143	1.87108	0.0346964	0.226431	Gm31597	7	45742049	45750257	+	515	antisense	predicted gene, 31597 [Source:MGI Symbol;Acc:MGI:5590756]	-
ENSMUSG00000108930	14.1803	11.9766	2.96791	3.99496	13.0784	3.48143	1.87221	0.0348009	0.226716	Gm10648	7	28859587	28876331	-	2902	antisense	predicted gene 10648 [Source:MGI Symbol;Acc:MGI:3642037]	-
ENSMUSG00000028825	60.7978	78.8524	39.6203	25.9646	69.8251	32.7924	1.08741	0.0349411	0.227061	Rhd	4	134864536	134896172	+	1594	protein_coding	Rh blood group, D antigen [Source:MGI Symbol;Acc:MGI:1202882]	-
ENSMUSG00000021040	90.1005	14.9646	21.8016	8.9862	52.5325	15.3939	1.76324	0.0349433	0.227061	Slirp	12	87443896	87452206	+	3104	protein_coding	SRA stem-loop interacting RNA binding protein [Source:MGI Symbol;Acc:MGI:1916394]	-
ENSMUSG00000097323	26.324	14.9693	3.9521	8.98942	20.6466	6.47076	1.65526	0.0349459	0.227061	4930426I24Rik	12	76402751	76403982	-	1232	lincRNA	RIKEN cDNA 4930426I24 gene [Source:MGI Symbol;Acc:MGI:1921125]	-
ENSMUSG00000040904	13.1501	3.98983	1.98437	0	8.56996	0.992186	2.95954	0.0349461	0.227061	Gm21988	11	70235206	70239830	-	1692	protein_coding	predicted gene 21988 [Source:MGI Symbol;Acc:MGI:5439457]	-
ENSMUSG00000071767	28.359	21.9571	11.8918	5.99092	25.1581	8.94135	1.47927	0.0350259	0.227313	Rhox7a	X	37831686	37841275	+	1229	protein_coding	reproductive homeobox 7A [Source:MGI Symbol;Acc:MGI:3580246]	Homeobox
ENSMUSG00000031936	21.238	2.99033	0	2.99694	12.1142	1.49847	2.91917	0.0351178	0.22757	Hephl1	9	15051841	15112108	-	5261	protein_coding	hephaestin-like 1 [Source:MGI Symbol;Acc:MGI:2685355]	-
ENSMUSG00000112977	13.1439	1.99327	0	0.998892	7.56861	0.499446	3.62811	0.0352118	0.22795	Gm34081	12	109493529	109516740	-	690	lincRNA	predicted gene, 34081 [Source:MGI Symbol;Acc:MGI:5593240]	-
ENSMUSG00000086603	5.07846	10.981	1.98437	0	8.02975	0.992186	2.86608	0.0354306	0.228856	Gm13620	2	60125096	60125819	+	511	lincRNA	predicted gene 13620 [Source:MGI Symbol;Acc:MGI:3650077]	-
ENSMUSG00000057729	32.4367	50.9062	22.7913	9.98495	41.6715	16.3881	1.33965	0.03545	0.228904	Prtn3	10	79874476	79883174	+	1732	protein_coding	proteinase 3 [Source:MGI Symbol;Acc:MGI:893580]	-
ENSMUSG00000114558	9.11645	7.9844	1.9818	0.998333	8.55042	1.49007	2.42433	0.0354653	0.228927	Gm9570	14	66967182	66969867	+	2372	processed_pseudogene	predicted gene 9570 [Source:MGI Symbol;Acc:MGI:3779980]	-
ENSMUSG00000109448	7.08762	4.98971	0	0.998892	6.03866	0.499446	3.30741	0.0355619	0.229296	Gm45224	8	4652064	4652477	+	414	processed_pseudogene	predicted gene 45224 [Source:MGI Symbol;Acc:MGI:5753800]	-
ENSMUSG00000058975	11.1309	4.98863	0	1.99792	8.05975	0.998962	2.8689	0.0357149	0.230036	Kcnc1	7	46396497	46438704	+	9458	protein_coding	potassium voltage gated channel, Shaw-related subfamily, member 1 [Source:MGI Symbol;Acc:MGI:96667]	-
ENSMUSG00000050022	60.7788	50.9025	29.7139	21.9703	55.8407	25.8421	1.10772	0.0358906	0.230615	Amz1	5	140724127	140761439	+	6697	protein_coding	archaelysin family metallopeptidase 1 [Source:MGI Symbol;Acc:MGI:2442258]	-
ENSMUSG00000043795	322.119	134.739	140.635	74.8996	228.429	107.767	1.08293	0.0358936	0.230615	Prr33	7	142491074	142506771	-	2348	lincRNA	proline rich 33 [Source:MGI Symbol;Acc:MGI:3642289]	-
ENSMUSG00000058625	186.374	90.8235	72.2899	64.9148	138.599	68.6024	1.01319	0.0359596	0.230733	Gm17383	18	82338774	82339816	+	1041	pseudogene	predicted gene, 17383 [Source:MGI Symbol;Acc:MGI:4937017]	-
ENSMUSG00000107502	11.1485	12.9758	3.96426	1.9968	12.0622	2.98053	1.97182	0.0360661	0.231134	Gm44065	6	97148194	97151720	+	3527	TEC	predicted gene, 44065 [Source:MGI Symbol;Acc:MGI:5690457]	-
ENSMUSG00000031519	44.5685	35.9307	16.8318	17.9767	40.2496	17.4042	1.20361	0.0361018	0.231185	Asb5	8	54529580	54587842	+	1843	protein_coding	ankyrin repeat and SOCs box-containing 5 [Source:MGI Symbol;Acc:MGI:1923544]	-
ENSMUSG00000057948	180.304	105.796	89.138	52.9288	143.05	71.0334	1.00859	0.0361256	0.231236	Unc13d	11	116062095	116077961	-	4679	protein_coding	unc-13 homolog D [Source:MGI Symbol;Acc:MGI:1917700]	-
ENSMUSG00000059159	250.178	78.8441	71.2935	76.9	164.511	74.0968	1.14938	0.0362232	0.231656	Gm8129	6	52346730	52346942	-	213	processed_pseudogene	predicted pseudogene 8129 [Source:MGI Symbol;Acc:MGI:3646863]	-
ENSMUSG00000095648	110.348	9.97341	20.807	10.984	60.1607	15.8955	1.91265	0.0368908	0.234821	Gm2004	2	176141591	176149825	-	1753	protein_coding	predicted gene 2004 [Source:MGI Symbol;Acc:MGI:3780174]	zf-C2H2
ENSMUSG00000027603	130.703	170.679	103.014	40.943	150.691	71.9787	1.06462	0.0369224	0.234821	Ggt7	2	155490379	155518237	-	3264	protein_coding	gamma-glutamyltransferase 7 [Source:MGI Symbol;Acc:MGI:1913385]	-
ENSMUSG00000064366	73.9449	56.8906	33.6712	28.9616	65.4178	31.3164	1.05965	0.0369521	0.234821	mt-Tl2	MT	11671	11741	+	71	Mt_tRNA	mitochondrially encoded tRNA leucine 2 [Source:MGI Symbol;Acc:MGI:102481]	-
ENSMUSG00000103900	20.2465	10.977	3.95819	4.99365	15.6117	4.47592	1.77407	0.0370242	0.234986	Gm37500	3	95356130	95357572	+	1443	TEC	predicted gene, 37500 [Source:MGI Symbol;Acc:MGI:5610728]	-
ENSMUSG00000113212	21.2822	25.9517	5.93294	10.9867	23.617	8.45983	1.46778	0.0370434	0.234986	Gm47435	13	74440166	74440532	+	367	processed_pseudogene	predicted gene, 47435 [Source:MGI Symbol;Acc:MGI:6096386]	-
ENSMUSG00000002228	95.2189	72.8603	54.4902	19.9707	84.0396	37.2304	1.17186	0.0373393	0.236038	Ppm1j	3	104781056	104786018	+	1814	protein_coding	protein phosphatase 1J [Source:MGI Symbol;Acc:MGI:1919137]	-
ENSMUSG00000085255	27.3236	8.97919	3.95649	5.9926	18.1514	4.97455	1.84178	0.0379505	0.238499	Taco1os	11	106065077	106066305	-	644	antisense	translational activator of mitochondrially encoded cytochrome c oxidase I, opposite strand [Source:MGI Symbol;Acc:MGI:1915441]	-
ENSMUSG00000114515	61.7967	57.89	37.6583	9.98368	59.8433	23.821	1.32444	0.0382341	0.239763	Aldoa	7	126800790	126809108	-	799	protein_coding	aldolase A, fructose-bisphosphate [Source:MGI Symbol;Acc:MGI:87994]	-
ENSMUSG00000018752	45.5848	39.9236	16.8285	20.9732	42.7542	18.9009	1.17231	0.0383893	0.240113	Tnfsfm13	11	69682577	69696098	-	2235	protein_coding	tumor necrosis factor (ligand) superfamily, membrane-bound member 13 [Source:MGI Symbol;Acc:MGI:3845075]	-
ENSMUSG00000071414	16.2149	18.9646	7.93058	2.99492	17.5897	5.46275	1.66415	0.038503	0.240632	Gm6736	12	13455023	13455970	-	948	processed_pseudogene	predicted gene 6736 [Source:MGI Symbol;Acc:MGI:3643048]	-
ENSMUSG00000038738	86.0948	56.8897	32.6743	35.9534	71.4922	34.3138	1.0562	0.0385459	0.24066	Shank1	7	44310253	44360572	+	10514	protein_coding	SH3 and multiple ankyrin repeat domains 1 [Source:MGI Symbol;Acc:MGI:3613677]	-
ENSMUSG00000060461	52.7089	101.812	35.6474	35.9531	77.2603	35.8002	1.10711	0.0386638	0.241073	Dppa5a	9	78367052	78368177	-	619	protein_coding	developmental pluripotency associated 5A [Source:MGI Symbol;Acc:MGI:101800]	-
ENSMUSG00000035711	90.1494	62.8787	46.559	23.9664	76.514	35.2627	1.11472	0.0391922	0.243196	Dok3	13	55523231	55529296	-	2459	protein_coding	docking protein 3 [Source:MGI Symbol;Acc:MGI:1351490]	-
ENSMUSG00000064179	654.401	222.572	172.285	260.662	438.486	216.474	1.01792	0.0394361	0.244031	Tnnt1	7	4504570	4516382	-	2204	protein_coding	troponin T1, skeletal, slow [Source:MGI Symbol;Acc:MGI:1333868]	-
ENSMUSG00000081769	69.877	36.9265	28.7287	16.9762	53.4018	22.8524	1.21994	0.0395438	0.244494	Gm12216	11	53783418	53859256	-	2647	protein_coding	predicted gene 12216 [Source:MGI Symbol;Acc:MGI:3650088]	-
ENSMUSG00000071540	27.3085	2.98971	3.9667	0.997913	15.1491	2.48231	2.55134	0.0396316	0.244712	3425401B19Rik	14	32659119	32685293	-	5572	protein_coding	RIKEN cDNA 3425401B19 gene [Source:MGI Symbol;Acc:MGI:3588196]	-
ENSMUSG00000106224	17.2122	10.9776	0.981706	5.99353	14.0949	3.48762	1.97774	0.0396781	0.244837	Gm43823	3	121721595	121723402	-	1808	TEC	predicted gene 43823 [Source:MGI Symbol;Acc:MGI:5663960]	-
ENSMUSG00000027833	9.12447	11.978	0	3.99594	10.5513	1.99797	2.33414	0.0398737	0.245639	Shox2	3	66971727	66981771	-	3311	protein_coding	short stature homeobox 2 [Source:MGI Symbol;Acc:MGI:1201673]	Homeobox
ENSMUSG00000107512	8.09558	3.99099	0	0.998892	6.04329	0.499446	3.30859	0.0400206	0.246179	Gm44433	6	77428678	77433509	-	4832	TEC	predicted gene, 44433 [Source:MGI Symbol;Acc:MGI:5690825]	-
ENSMUSG00000084353	209.635	35.9239	39.6012	50.9346	122.78	45.2679	1.43715	0.0404249	0.248059	Gm15452	1	8791923	8792162	-	240	processed_pseudogene	predicted gene 15452 [Source:MGI Symbol;Acc:MGI:3768636]	-
ENSMUSG00000087064	20.2465	10.977	5.94643	2.99529	15.6117	4.47086	1.77532	0.0404288	0.248059	Sap30bpos	11	115946450	115952105	-	2352	antisense	SAP30 binding protein, opposite strand [Source:MGI Symbol;Acc:MGI:3650575]	-
ENSMUSG00000114309	4.06213	7.98615	0.991657	0	6.02414	0.495829	3.30557	0.040483	0.24813	Gm48295	13	58155141	58157575	-	1142	bidirectional_promoter_lncRNA	predicted gene, 48295 [Source:MGI Symbol;Acc:MGI:6097735]	-
ENSMUSG00000092241	42.5398	31.9379	10.8809	19.9755	37.2388	15.4282	1.26453	0.0405891	0.248622	Gm20522	17	35122738	35126440	-	784	antisense	predicted gene 20522 [Source:MGI Symbol;Acc:MGI:5141987]	-
ENSMUSG00000038193	85.0815	55.8916	20.7767	42.9466	70.4865	31.8616	1.1425	0.0407004	0.249029	Hand2	8	57320983	57324633	+	2351	protein_coding	heart and neural crest derivatives expressed 2 [Source:MGI Symbol;Acc:MGI:103580]	bHLH
ENSMUSG00000042766	96.2321	73.8585	54.4828	26.9623	85.0453	40.7226	1.06	0.0409548	0.249966	Trim46	3	89234177	89246309	-	3792	protein_coding	tripartite motif-containing 46 [Source:MGI Symbol;Acc:MGI:2673000]	-
ENSMUSG00000096753	25.3175	17.9644	2.95819	10.9876	21.641	6.97287	1.61706	0.0412217	0.250804	Fam181a	12	103310975	103317065	+	1537	protein_coding	family with sequence similarity 181, member A [Source:MGI Symbol;Acc:MGI:3647570]	-
ENSMUSG00000105429	10.1296	8.98252	2.97429	0.998111	9.55606	1.9862	2.1961	0.0413602	0.251335	Gm43692	5	32799904	32800965	-	1062	TEC	predicted gene 43692 [Source:MGI Symbol;Acc:MGI:5663829]	-
ENSMUSG00000074240	11.1335	5.98702	0.987451	1.99758	8.56027	1.49252	2.425	0.0413697	0.251335	Cib3	8	72204335	72212837	-	2014	protein_coding	calcium and integrin binding family member 3 [Source:MGI Symbol;Acc:MGI:2685953]	-
ENSMUSG00000086283	69.8877	47.907	36.6643	11.9814	58.8974	24.3228	1.27155	0.0414849	0.251894	2810433D01Rik	11	102619796	102624416	-	1205	lincRNA	RIKEN cDNA 2810433D01 gene [Source:MGI Symbol;Acc:MGI:1924382]	-
ENSMUSG00000108528	28.3683	28.9452	8.90426	13.9827	28.6568	11.4435	1.31506	0.0415029	0.251894	Gm8319	7	96202896	96203536	-	641	processed_pseudogene	predicted gene 8319 [Source:MGI Symbol;Acc:MGI:3646693]	-
ENSMUSG00000093639	8.10089	5.98784	0.989368	0.998588	7.04437	0.993978	2.67898	0.0415132	0.251894	Lim2	7	43427670	43435996	+	2185	protein_coding	lens intrinsic membrane protein 2 [Source:MGI Symbol;Acc:MGI:104698]	-
ENSMUSG00000023052	37.4529	13.9695	11.8959	3.99316	25.7112	7.94452	1.67898	0.041595	0.252071	Npff	15	102523839	102524942	-	1002	protein_coding	neuropeptide FF-amide peptide precursor [Source:MGI Symbol;Acc:MGI:1891708]	-
ENSMUSG00000087198	10.1451	17.968	3.96004	3.99469	14.0565	3.97736	1.78935	0.0416802	0.252324	Gm13097	4	149477378	149483549	+	747	protein_coding	predicted gene 13097 [Source:MGI Symbol;Acc:MGI:3701129]	-
ENSMUSG00000006649	15.1988	15.9698	4.95026	4.99339	15.5843	4.97183	1.62379	0.041815	0.252718	Nphs1	7	30458315	30487223	+	6620	protein_coding	nephrosis 1, nephrin [Source:MGI Symbol;Acc:MGI:1859637]	-
ENSMUSG00000074026	27.3339	13.9708	1.96809	9.98895	20.6523	5.97852	1.76793	0.041932	0.253372	Gm6091	8	126476248	126476412	-	165	processed_pseudogene	predicted pseudogene 6091 [Source:MGI Symbol;Acc:MGI:3648068]	-
ENSMUSG00000047197	31.4128	36.9309	19.8263	4.99104	34.1718	12.4087	1.45217	0.0421172	0.254069	Gjd3	11	98982180	98983016	-	837	protein_coding	gap junction protein, delta 3 [Source:MGI Symbol;Acc:MGI:2384150]	-
ENSMUSG00000100794	7.07887	1.99449	0	0	4.53668	0	5.22147	0.0424338	0.255149	Gm29667	1	100282791	100283280	+	490	processed_pseudogene	predicted gene 29667 [Source:MGI Symbol;Acc:MGI:5580373]	-
ENSMUSG00000059064	16.1942	7.98266	2.96981	2.99599	12.0884	2.9829	1.97425	0.0424352	0.255149	Gm10059	5	33759366	33759536	+	171	processed_pseudogene	predicted pseudogene 10059 [Source:MGI Symbol;Acc:MGI:3642158]	-
ENSMUSG00000104145	7.07887	1.99449	0	0	4.53668	0	5.22147	0.0424546	0.255149	D130019J16Rik	1	137935189	137937346	+	2158	TEC	RIKEN cDNA D130019J16 gene [Source:MGI Symbol;Acc:MGI:2443523]	-
ENSMUSG00000059690	7.07887	1.99449	0	0	4.53668	0	5.22147	0.0424779	0.255237	1700020N15Rik	X	69945300	69945978	+	525	protein_coding	RIKEN cDNA 1700020N15 gene [Source:MGI Symbol;Acc:MGI:1922759]	-
ENSMUSG00000006235	61.8107	79.8505	45.5761	16.9748	70.8306	31.2755	1.17609	0.0428222	0.256556	Epor	9	21958897	21963506	-	1989	protein_coding	erythropoietin receptor [Source:MGI Symbol;Acc:MGI:95408]	-
ENSMUSG00000067571	12.139	3.99003	0	1.99792	8.06454	0.998962	2.86985	0.0428525	0.256585	Ms4a15	19	10978307	10993250	-	1777	protein_coding	membrane-spanning 4-domains, subfamily A, member 15 [Source:MGI Symbol;Acc:MGI:3617853]	-
ENSMUSG00000087578	24.3105	20.9595	2.95716	11.9865	22.635	7.47181	1.58347	0.0428785	0.256634	Ccdc142os	6	83106608	83109054	-	1083	antisense	coiled-coil domain containing 142, opposite strand [Source:MGI Symbol;Acc:MGI:3783052]	-
ENSMUSG00000095941	3.06308	16.9722	1.9818	0.998333	10.0176	1.49007	2.64958	0.0429992	0.257198	Gm21964	8	110101207	110111961	+	1847	protein_coding	predicted gene, 21964 [Source:MGI Symbol;Acc:MGI:5439433]	-
ENSMUSG00000055976	44.5652	32.9359	18.8184	14.9798	38.7506	16.8991	1.19111	0.0430245	0.257247	Cldn23	8	35824712	35826559	-	1848	protein_coding	claudin 23 [Source:MGI Symbol;Acc:MGI:1919158]	-
ENSMUSG00000094132	2.03803	6.98857	0	0	4.5133	0	5.21315	0.0432677	0.258308	Gm3264	14	4855576	4875851	+	882	protein_coding	predicted gene 3264 [Source:MGI Symbol;Acc:MGI:3781442]	-
ENSMUSG00000095042	2.03803	6.98857	0	0	4.5133	0	5.21315	0.0432739	0.258308	Gm12537	4	57370953	57371954	-	1002	processed_pseudogene	predicted gene 12537 [Source:MGI Symbol;Acc:MGI:3650720]	-
ENSMUSG00000061991	2.03803	6.98857	0	0	4.5133	0	5.21315	0.0432894	0.258348	Hist1h2af	13	23533906	23534304	+	399	protein_coding	histone cluster 1, H2af [Source:MGI Symbol;Acc:MGI:2448309]	-
ENSMUSG00000098868	2.03803	6.98857	0	0	4.5133	0	5.21315	0.0433055	0.258391	Gm27466	Y	40684181	40684290	+	110	miRNA	predicted gene, 27466 [Source:MGI Symbol;Acc:MGI:5530848]	-
ENSMUSG00000087443	13.1744	14.972	1.97286	5.99319	14.0732	3.98302	1.78969	0.0434041	0.258813	Ppp1r18os	17	35860918	35866886	-	784	antisense	protein phosphatase 1, regulatory subunit 18, opposite strand [Source:MGI Symbol;Acc:MGI:1918627]	-
ENSMUSG00000036855	34.3868	0.993267	0	3.99594	17.69	1.99797	3.0735	0.0434759	0.258982	Gjd4	18	9278607	9282809	-	2661	protein_coding	gap junction protein, delta 4 [Source:MGI Symbol;Acc:MGI:2444990]	-
ENSMUSG00000024565	43.5718	52.901	24.7602	19.9732	48.2364	22.3667	1.10441	0.0437046	0.259705	Sall3	18	80966376	80986578	-	6886	protein_coding	spalt like transcription factor 3 [Source:MGI Symbol;Acc:MGI:109295]	zf-C2H2
ENSMUSG00000081274	43.5387	21.9551	11.8791	13.9821	32.7469	12.9306	1.33214	0.0437883	0.260011	Gm15727	5	117348907	117349343	-	437	processed_pseudogene	predicted gene 15727 [Source:MGI Symbol;Acc:MGI:3783170]	-
ENSMUSG00000055045	52.6616	31.9368	14.8447	21.9724	42.2992	18.4085	1.19475	0.0439761	0.260784	Gm11190	11	77912127	77929288	-	3414	lincRNA	predicted gene 11190 [Source:MGI Symbol;Acc:MGI:3651694]	-
ENSMUSG00000080002	4.05332	3.99227	0	0	4.02279	0	5.05223	0.0443742	0.262283	Gm5566	5	149660765	149661223	-	459	processed_pseudogene	predicted pseudogene 5566 [Source:MGI Symbol;Acc:MGI:3648428]	-
ENSMUSG00000093124	4.05332	3.99227	0	0	4.02279	0	5.05223	0.0443844	0.262283	Gm24366	8	122471627	122471712	-	86	miRNA	predicted gene, 24366 [Source:MGI Symbol;Acc:MGI:5454143]	-
ENSMUSG00000055159	4.05332	3.99227	0	0	4.02279	0	5.05223	0.0444005	0.262283	4930583K01Rik	7	118243865	118245551	+	925	bidirectional_promoter_lncRNA	RIKEN cDNA 4930583K01 gene [Source:MGI Symbol;Acc:MGI:1914995]	-
ENSMUSG00000044751	62.7982	44.9129	28.7227	21.9704	53.8556	25.3466	1.0834	0.0445012	0.262338	Gm12231	11	55118101	55118795	-	695	processed_pseudogene	predicted gene 12231 [Source:MGI Symbol;Acc:MGI:3651344]	-
ENSMUSG00000093919	8.11672	13.9751	3.9667	0.997913	11.0459	2.48231	2.09825	0.0445081	0.262338	Gm20760	4	146932742	146933389	+	648	processed_pseudogene	predicted gene, 20760 [Source:MGI Symbol;Acc:MGI:5434116]	-
ENSMUSG00000022416	51.66	41.9194	23.7689	19.9733	46.7897	21.8711	1.09266	0.0445364	0.262338	Cacna1i	15	80287238	80398279	+	9862	protein_coding	calcium channel, voltage-dependent, alpha 1I subunit [Source:MGI Symbol;Acc:MGI:2178051]	-
ENSMUSG00000053821	34.4445	32.9373	19.8284	3.99223	33.6909	11.9103	1.49043	0.0447259	0.263134	Gm9922	14	101729380	101729814	-	435	protein_coding	predicted gene 9922 [Source:MGI Symbol;Acc:MGI:3642123]	-
ENSMUSG00000068859	12.1578	11.9771	0.98294	4.99456	12.0675	2.98875	1.97013	0.0448364	0.263572	Sp9	2	73271925	73284706	+	5044	protein_coding	trans-acting transcription factor 9 [Source:MGI Symbol;Acc:MGI:3574660]	zf-C2H2
ENSMUSG00000107240	14.2019	26.9517	8.91828	4.99254	20.5768	6.95541	1.54761	0.0449721	0.264101	Gm43231	5	115427218	115429475	-	2258	TEC	predicted gene 43231 [Source:MGI Symbol;Acc:MGI:5663368]	-
ENSMUSG00000015890	5.08299	13.9762	2.97697	0	9.52962	1.48848	2.57987	0.0450585	0.264341	Amdhd1	10	93523338	93540033	-	2421	protein_coding	amidohydrolase domain containing 1 [Source:MGI Symbol;Acc:MGI:1919011]	-
ENSMUSG00000027868	38.4506	6.98153	7.92839	3.99382	22.7161	5.9611	1.90861	0.0454019	0.265229	Tbx15	3	99240381	99354259	+	3747	protein_coding	T-box 15 [Source:MGI Symbol;Acc:MGI:1277234]	T-box
ENSMUSG00000112365	9.09678	0.995839	0	0	5.04631	0	5.37196	0.0454535	0.265384	AC117232.1	10	128651259	128669315	-	338	lincRNA	novel transcript	-
ENSMUSG00000029306	9.09678	0.995839	0	0	5.04631	0	5.37196	0.0454766	0.265453	Ibsp	5	104299171	104311469	+	2068	protein_coding	integrin binding sialoprotein [Source:MGI Symbol;Acc:MGI:96389]	-
ENSMUSG00000072572	33.3991	10.9751	9.91447	2.99459	22.1871	6.45453	1.762	0.0460525	0.267188	Slc39a2	14	51892889	51896745	+	3447	protein_coding	solute carrier family 39 (zinc transporter), member 2 [Source:MGI Symbol;Acc:MGI:2684326]	-
ENSMUSG00000109455	29.3662	18.962	12.8898	2.99418	24.1641	7.94201	1.59011	0.0460899	0.267219	Gm44710	7	28378980	28392514	+	471	antisense	predicted gene 44710 [Source:MGI Symbol;Acc:MGI:5753286]	-
ENSMUSG00000098946	4.07618	17.9701	2.97429	0.998111	11.0232	1.9862	2.39963	0.0462656	0.267712	Gm27636	2	105123062	105123183	-	122	misc_RNA	predicted gene, 27636 [Source:MGI Symbol;Acc:MGI:5531018]	-
ENSMUSG00000041287	30.3841	22.9551	14.8731	2.99394	26.6696	8.93354	1.56455	0.0463313	0.267963	Sox15	11	69655314	69656727	+	861	protein_coding	SRY (sex determining region Y)-box 15 [Source:MGI Symbol;Acc:MGI:98363]	HMG
ENSMUSG00000088036	15.2146	27.9497	9.91016	4.99236	21.5822	7.45126	1.51837	0.0465291	0.268655	Gm24993	X	104076971	104077061	+	91	miRNA	predicted gene, 24993 [Source:MGI Symbol;Acc:MGI:5454770]	-
ENSMUSG00000078552	62.8179	70.8666	38.6273	27.9623	66.8423	33.2948	1.00268	0.0468569	0.269638	Dcdc2b	4	129608331	129614257	-	1371	protein_coding	doublecortin domain containing 2b [Source:MGI Symbol;Acc:MGI:2686212]	-
ENSMUSG00000027887	71.8636	8.97618	13.8681	9.98616	40.4199	11.9271	1.75087	0.0468569	0.269638	Sypl2	3	108211472	108226648	-	4377	protein_coding	synaptophysin-like 2 [Source:MGI Symbol;Acc:MGI:1328311]	-
ENSMUSG00000103932	5.06101	2.99345	0	0	4.02723	0	5.05394	0.0472908	0.271196	Gm36963	16	77539882	77542205	+	2324	TEC	predicted gene, 36963 [Source:MGI Symbol;Acc:MGI:5610191]	-
ENSMUSG00000072962	19.2259	6.98374	4.95903	0.997734	13.1048	2.97838	2.09171	0.0472985	0.271196	Gm16401	5	44100442	44102515	+	2074	antisense	predicted gene 16401 [Source:MGI Symbol;Acc:MGI:3648398]	-
ENSMUSG00000001566	5.06101	2.99345	0	0	4.02723	0	5.05394	0.0473074	0.271196	Mnx1	5	29473034	29478470	-	2250	protein_coding	motor neuron and pancreas homeobox 1 [Source:MGI Symbol;Acc:MGI:109160]	Homeobox
ENSMUSG00000094650	5.06101	2.99345	0	0	4.02723	0	5.05394	0.0473175	0.271196	Gm25361	10	128402758	128402833	+	76	miRNA	predicted gene, 25361 [Source:MGI Symbol;Acc:MGI:5455138]	-
ENSMUSG00000101634	5.06101	2.99345	0	0	4.02723	0	5.05394	0.0473385	0.271196	1700066B17Rik	1	39839175	39847334	-	1068	lincRNA	RIKEN cDNA 1700066B17 gene [Source:MGI Symbol;Acc:MGI:1920676]	-
ENSMUSG00000020836	70.8916	38.9229	26.7382	23.9683	54.9072	25.3533	1.1109	0.0473824	0.271196	Coro6	11	77462411	77470484	+	3011	protein_coding	coronin 6 [Source:MGI Symbol;Acc:MGI:2183448]	-
ENSMUSG00000102047	3.04515	4.99115	0	0	4.01815	0	5.05052	0.0473826	0.271196	2010010A06Rik	18	75288655	75297329	-	1223	transcribed_processed_pseudogene	RIKEN cDNA 2010010A06 gene [Source:MGI Symbol;Acc:MGI:1913686]	-
ENSMUSG00000072109	3.04515	4.99115	0	0	4.01815	0	5.05052	0.0473905	0.271196	A530040E14Rik	1	85105946	85114035	+	2323	antisense	RIKEN cDNA A530040E14 gene [Source:MGI Symbol;Acc:MGI:3612703]	-
ENSMUSG00000038704	3.04515	4.99115	0	0	4.01815	0	5.05052	0.0473943	0.271196	Aspdh	7	44465391	44467758	+	1470	protein_coding	aspartate dehydrogenase domain containing [Source:MGI Symbol;Acc:MGI:1915602]	-
ENSMUSG00000046145	3.04515	4.99115	0	0	4.01815	0	5.05052	0.0474008	0.271196	1700018M17Rik	4	59549154	59549625	+	456	pseudogene	RIKEN cDNA 1700018M17 gene [Source:MGI Symbol;Acc:MGI:1919495]	-
ENSMUSG00000048155	3.04515	4.99115	0	0	4.01815	0	5.05052	0.0474073	0.271196	H2bfm	X	136927325	136928376	+	1052	protein_coding	H2B histone family, member M [Source:MGI Symbol;Acc:MGI:1916639]	-
ENSMUSG00000051008	7.10553	13.9755	0	3.99594	10.5405	1.99797	2.33239	0.047519	0.271425	4930412M03Rik	11	60112219	60115230	-	1111	lincRNA	RIKEN cDNA 4930412M03 gene [Source:MGI Symbol;Acc:MGI:2443570]	-
ENSMUSG00000116558	13.1761	15.9704	5.94643	2.99529	14.5732	4.47086	1.67677	0.0475892	0.271665	AC165157.1	12	20312515	20312640	+	126	unprocessed_pseudogene	ArfGAP with SH3 domain, ankyrin repeat and PH domain 2 (Asap2) pseudogene	-
ENSMUSG00000103711	61.7936	53.8971	36.6587	15.9767	57.8454	26.3177	1.13233	0.0476028	0.271665	Tstd1	1	171418872	171420352	+	867	protein_coding	thiosulfate sulfurtransferase (rhodanese)-like domain containing 1 [Source:MGI Symbol;Acc:MGI:3648482]	-
ENSMUSG00000065037	20.2373	6.98358	3.96205	2.99574	13.6105	3.47889	1.93019	0.047914	0.272317	Rn7sk	9	78175303	78175633	-	331	misc_RNA	RNA, 7SK, nuclear [Source:MGI Symbol;Acc:MGI:103186]	-
ENSMUSG00000090812	60.7913	67.8722	25.7353	37.9519	64.3317	31.8436	1.01176	0.0480119	0.272481	Samd15	12	87199723	87213541	+	2498	protein_coding	sterile alpha motif domain containing 15 [Source:MGI Symbol;Acc:MGI:2685109]	-
ENSMUSG00000085886	37.506	63.8823	15.83	28.9641	50.6941	22.397	1.17415	0.0481604	0.27294	D030047H15Rik	7	4126340	4136926	-	2536	antisense	RIKEN cDNA D030047H15 gene [Source:MGI Symbol;Acc:MGI:3698136]	-
ENSMUSG00000045518	6.07697	4.99003	0	0.998892	5.5335	0.499446	3.18398	0.0483428	0.273549	Onecut3	10	80494835	80517276	+	4776	protein_coding	one cut domain, family member 3 [Source:MGI Symbol;Acc:MGI:1891409]	CUT
ENSMUSG00000029882	5.06876	5.98884	0	0.998892	5.5288	0.499446	3.18273	0.0483861	0.273632	2210010C04Rik	6	41030268	41035509	-	2142	protein_coding	RIKEN cDNA 2210010C04 gene [Source:MGI Symbol;Acc:MGI:1914623]	-
ENSMUSG00000084323	34.457	45.9147	11.8696	22.9718	40.1858	17.4207	1.20021	0.0484219	0.273781	Gm14438	2	175270556	175271179	+	624	processed_pseudogene	predicted gene 14438 [Source:MGI Symbol;Acc:MGI:3652091]	-
ENSMUSG00000083714	35.4691	45.9145	10.8773	23.9709	40.6918	17.4241	1.21793	0.0487385	0.274473	Fthl17-ps1	X	9043727	9044242	+	516	unprocessed_pseudogene	ferritin, heavy polypeptide-like 17, pseudogene 1 [Source:MGI Symbol;Acc:MGI:3705856]	-
ENSMUSG00000084329	30.4088	45.9153	21.8	9.98506	38.1621	15.8925	1.25708	0.0487522	0.274473	Gm6733	11	72833461	72835380	+	1920	processed_pseudogene	predicted gene 6733 [Source:MGI Symbol;Acc:MGI:3645402]	-
ENSMUSG00000106223	41.5277	31.9381	11.8724	19.9753	36.7329	15.9238	1.19957	0.048991	0.27523	2400006E01Rik	3	41521247	41528474	-	874	lincRNA	RIKEN cDNA 2400006E01 gene [Source:MGI Symbol;Acc:MGI:1925898]	-
ENSMUSG00000003341	50.6718	74.8608	33.6722	27.9628	62.7663	30.8175	1.02327	0.0493373	0.276319	Atp8b3	10	80519584	80539124	-	4713	protein_coding	ATPase, class I, type 8B, member 3 [Source:MGI Symbol;Acc:MGI:1914581]	-
ENSMUSG00000043448	427.508	310.41	281.271	81.8884	368.959	181.58	1.02236	0.0496325	0.277015	Gjc2	11	59175568	59183213	-	2250	protein_coding	gap junction protein, gamma 2 [Source:MGI Symbol;Acc:MGI:2153060]	-
ENSMUSG00000041911	18.2736	61.8894	8.89796	19.9759	40.0815	14.4369	1.46507	0.049898	0.277798	Dlx1	2	71528113	71533981	+	5396	protein_coding	distal-less homeobox 1 [Source:MGI Symbol;Acc:MGI:94901]	Homeobox
ENSMUSG00000105945	32.3892	11.9735	6.92906	7.98972	22.1813	7.45939	1.55641	0.0499873	0.278103	Gm43570	3	59002471	59006158	-	3688	antisense	predicted gene 43570 [Source:MGI Symbol;Acc:MGI:5663707]	-

## Sheet: RNA-seq-deg-down
gene_id	CWFKO1PD6	CWFKO2PD6	CWFWT1PD6	CWFWT2PD6	CWFKOPD6	CWFWTPD6	log2FoldChange	pvalue	padj		gene_chr	gene_start	gene_end	gene_strand	gene_length	gene_biotype	gene_description	tf_family
ENSMUSG00000070692	17.2216	15.9693	141.595	174.773	16.5955	158.184	-3.24316	8.37e-11	9e-08	Rps12-ps10	2	122219993	122220391	+	399	processed_pseudogene	ribosomal protein S12, pseudogene 10 [Source:MGI Symbol;Acc:MGI:3649508]	-
ENSMUSG00000085556	0	0	35.6444	39.9483	0	37.7963	-8.245	2.7e-10	2.53e-07	Gm15020	X	135122878	135152596	-	636	processed_transcript	predicted gene 15020 [Source:MGI Symbol;Acc:MGI:3708106]	-
ENSMUSG00000050520	477.179	606.854	1554.66	2009.38	542.017	1782.02	-1.71682	1.09e-09	7.94e-07	Cldn8	16	88560828	88563183	-	2356	protein_coding	claudin 8 [Source:MGI Symbol;Acc:MGI:1859286]	-
ENSMUSG00000031112	972.543	632.8	2266.63	3031.05	802.672	2648.84	-1.72237	1.23e-09	8.72e-07	Stk26	X	50841047	50893097	+	5271	protein_coding	serine/threonine kinase 26 [Source:MGI Symbol;Acc:MGI:1917665]	-
ENSMUSG00000029086	1134.64	811.463	2579.55	2959.14	973.053	2769.35	-1.50888	3.81e-09	2.3e-06	Prom1	5	43993620	44102032	-	7175	protein_coding	prominin 1 [Source:MGI Symbol;Acc:MGI:1100886]	-
ENSMUSG00000021390	5963.05	6554.61	13695.9	18508.9	6258.83	16102.4	-1.36329	4.14e-09	2.45e-06	Ogn	13	49608046	49624501	+	2566	protein_coding	osteoglycin [Source:MGI Symbol;Acc:MGI:109278]	-
ENSMUSG00000067780	2225.75	1964.28	4672.9	6339.74	2095.02	5506.32	-1.39408	5.3e-09	3.02e-06	Pi15	1	17601901	17630939	+	6923	protein_coding	peptidase inhibitor 15 [Source:MGI Symbol;Acc:MGI:1934659]	-
ENSMUSG00000031438	578.472	547.963	1461.58	1789.67	563.218	1625.62	-1.52902	1.54e-08	7.32e-06	Rnf128	X	139563316	139673145	+	3464	protein_coding	ring finger protein 128 [Source:MGI Symbol;Acc:MGI:1914139]	-
ENSMUSG00000074527	8.10089	5.98784	107.956	57.9218	7.04437	82.9391	-3.53471	3.56e-08	1.46e-05	Gm14296	2	176892509	176927809	-	9870	protein_coding	predicted gene 14296 [Source:MGI Symbol;Acc:MGI:3708667]	-
ENSMUSG00000113948	6663.1	7547.73	14694.1	19203	7105.41	16948.5	-1.25415	4.18e-08	1.66e-05	Rpl17-ps3	12	67510756	67511311	+	556	processed_pseudogene	ribosomal protein L17, pseudogene 3 [Source:MGI Symbol;Acc:MGI:3642206]	-
ENSMUSG00000029212	178.302	167.682	613.941	672.125	172.992	643.033	-1.89344	4.42e-08	1.67e-05	Gabrb1	5	71658113	72149037	+	13838	protein_coding	gamma-aminobutyric acid (GABA) A receptor, subunit beta 1 [Source:MGI Symbol;Acc:MGI:95619]	-
ENSMUSG00000018211	454.865	358.32	1068.45	1571.95	406.593	1320.2	-1.69882	8.07e-08	2.72e-05	Wfdc15b	2	164214454	164221660	-	572	protein_coding	WAP four-disulfide core domain 15B [Source:MGI Symbol;Acc:MGI:2445041]	-
ENSMUSG00000064365	21.277	21.9585	103.947	235.697	21.6177	169.822	-2.96648	8.82e-08	2.91e-05	mt-Ts2	MT	11613	11671	+	59	Mt_tRNA	mitochondrially encoded tRNA serine 2 [Source:MGI Symbol;Acc:MGI:102474]	-
ENSMUSG00000047996	1215.71	1259.62	2725.12	3014.07	1237.66	2869.6	-1.21314	1.15e-07	3.42e-05	Prrg1	X	78449613	78583896	-	11614	protein_coding	proline rich Gla (G-carboxyglutamic acid) 1 [Source:MGI Symbol;Acc:MGI:1917364]	-
ENSMUSG00000054702	268.45	183.65	727.812	930.788	226.05	829.3	-1.87475	1.32e-07	3.74e-05	Ap1s3	1	79606876	79671972	-	2878	protein_coding	adaptor-related protein complex AP-1, sigma 3 [Source:MGI Symbol;Acc:MGI:1891304]	-
ENSMUSG00000068122	4318.8	4070.3	8793.28	9362.8	4194.55	9078.04	-1.11384	1.48e-07	4.09e-05	Agtr2	X	21484544	21489164	+	3326	protein_coding	angiotensin II receptor, type 2 [Source:MGI Symbol;Acc:MGI:87966]	-
ENSMUSG00000030359	56.7278	48.9065	203.969	334.567	52.8171	269.268	-2.34727	1.69e-07	4.41e-05	Pzp	6	128483567	128526720	-	6414	protein_coding	PZP, alpha-2-macroglobulin like [Source:MGI Symbol;Acc:MGI:87854]	-
ENSMUSG00000055489	126.624	95.8168	426.79	433.435	111.22	430.112	-1.9502	2.73e-07	6.68e-05	Ano5	7	51511029	51598709	+	7820	protein_coding	anoctamin 5 [Source:MGI Symbol;Acc:MGI:3576659]	-
ENSMUSG00000029211	299.878	312.409	921.907	931.786	306.144	926.847	-1.59772	2.81e-07	6.79e-05	Gabra4	5	71569749	71658308	-	6083	protein_coding	gamma-aminobutyric acid (GABA) A receptor, subunit alpha 4 [Source:MGI Symbol;Acc:MGI:95616]	-
ENSMUSG00000000058	974.604	1180.77	2243.86	2935.18	1077.69	2589.52	-1.26462	5.01e-07	0.000103944	Cav2	6	17281185	17289115	+	3335	protein_coding	caveolin 2 [Source:MGI Symbol;Acc:MGI:107571]	-
ENSMUSG00000035000	571.38	529.997	1203.11	1997.4	550.688	1600.26	-1.53878	5.11e-07	0.000104497	Dpp4	2	62330073	62412231	-	6319	protein_coding	dipeptidylpeptidase 4 [Source:MGI Symbol;Acc:MGI:94919]	-
ENSMUSG00000031298	1085.99	464.116	2299.31	3029.05	775.052	2664.18	-1.78121	5.11e-07	0.000104497	Adgrg2	X	160390690	160498070	+	5278	protein_coding	adhesion G protein-coupled receptor G2 [Source:MGI Symbol;Acc:MGI:2446854]	-
ENSMUSG00000028024	2095.07	1965.28	4041.14	4789.76	2030.17	4415.45	-1.12091	6.01e-07	0.000119497	Enpep	3	129269175	129332720	-	4706	protein_coding	glutamyl aminopeptidase [Source:MGI Symbol;Acc:MGI:106645]	-
ENSMUSG00000000402	1783.03	1441.27	3639.11	3435.52	1612.15	3537.32	-1.13363	8.25e-07	0.000151553	Egfl6	X	166523007	166585720	-	2704	protein_coding	EGF-like-domain, multiple 6 [Source:MGI Symbol;Acc:MGI:1858599]	-
ENSMUSG00000105602	18.2214	9.97899	76.2309	124.84	14.1002	100.535	-2.82335	8.86e-07	0.000160746	Gm10636	3	146367153	146378944	-	2419	lincRNA	predicted gene 10636 [Source:MGI Symbol;Acc:MGI:3641739]	-
ENSMUSG00000024479	499.44	385.269	1103.11	1364.22	442.355	1233.67	-1.47946	1.02e-06	0.000182035	Mal2	15	54571192	54602847	+	2950	protein_coding	mal, T cell differentiation protein 2 [Source:MGI Symbol;Acc:MGI:2146021]	-
ENSMUSG00000031613	1767.83	1308.52	3101.4	4193.54	1538.17	3647.47	-1.24563	1.09e-06	0.000191128	Hpgd	8	56294585	56321043	+	1683	protein_coding	hydroxyprostaglandin dehydrogenase 15 (NAD) [Source:MGI Symbol;Acc:MGI:108085]	-
ENSMUSG00000052430	421.437	351.334	997.159	1163.48	386.385	1080.32	-1.48308	1.12e-06	0.000194866	Bmpr1b	3	141837136	142169425	-	5962	protein_coding	bone morphogenetic protein receptor, type 1B [Source:MGI Symbol;Acc:MGI:107191]	-
ENSMUSG00000055373	8.09832	4.98941	52.478	58.9236	6.54387	55.7008	-3.06606	1.27e-06	0.000213856	Fut9	4	25609332	25800244	-	13824	protein_coding	fucosyltransferase 9 [Source:MGI Symbol;Acc:MGI:1330859]	-
ENSMUSG00000050074	1025.26	1344.46	2356.74	3469.48	1184.86	2913.11	-1.29772	1.3e-06	0.000217469	Spink8	9	109812280	109826633	+	821	protein_coding	serine peptidase inhibitor, Kazal type 8 [Source:MGI Symbol;Acc:MGI:1925959]	-
ENSMUSG00000106037	1477.11	2496.28	5424.51	4467.18	1986.7	4945.85	-1.31576	1.57e-06	0.000252984	Gm4332	3	119709516	119709861	+	346	processed_pseudogene	predicted gene 4332 [Source:MGI Symbol;Acc:MGI:3782515]	-
ENSMUSG00000001260	75.9894	87.8347	329.753	284.628	81.9121	307.191	-1.90534	1.6e-06	0.000254833	Gabrg1	5	70751047	70842617	-	7869	protein_coding	gamma-aminobutyric acid (GABA) A receptor, subunit gamma 1 [Source:MGI Symbol;Acc:MGI:103156]	-
ENSMUSG00000037942	108.41	129.756	345.573	551.284	119.083	448.429	-1.91174	1.96e-06	0.000301249	Crp	1	172698055	172833031	+	3444	protein_coding	C-reactive protein, pentraxin-related [Source:MGI Symbol;Acc:MGI:88512]	-
ENSMUSG00000036446	4401.88	4361.75	7771.35	11298.3	4381.81	9534.81	-1.12165	2.58e-06	0.000377018	Lum	10	97565128	97572703	+	2448	protein_coding	lumican [Source:MGI Symbol;Acc:MGI:109347]	-
ENSMUSG00000079224	60.7851	58.8883	170.283	552.286	59.8367	361.285	-2.59153	2.78e-06	0.00039886	Gm6565	6	100604683	100605120	+	438	processed_pseudogene	predicted gene 6565 [Source:MGI Symbol;Acc:MGI:3644755]	-
ENSMUSG00000031367	1846.85	1532.1	3170.72	4226.49	1689.48	3698.61	-1.13036	3.28e-06	0.000447074	Ap1s2	X	163909017	163933666	+	4965	protein_coding	adaptor-related protein complex 1, sigma 2 subunit [Source:MGI Symbol;Acc:MGI:1889383]	-
ENSMUSG00000021614	6073.46	4425.63	10271.7	12136.2	5249.54	11203.9	-1.09373	3.64e-06	0.000482803	Vcan	13	89655312	89742509	-	14462	protein_coding	versican [Source:MGI Symbol;Acc:MGI:102889]	-
ENSMUSG00000027792	657.504	764.555	1456.62	1938.48	711.03	1697.55	-1.25529	4.26e-06	0.000538779	Bche	3	73635808	73708415	-	6741	protein_coding	butyrylcholinesterase [Source:MGI Symbol;Acc:MGI:894278]	-
ENSMUSG00000019929	30537.6	29103	51572.4	79465.5	29820.3	65518.9	-1.13562	4.53e-06	0.000559619	Dcn	10	97479609	97518143	+	5838	protein_coding	decorin [Source:MGI Symbol;Acc:MGI:94872]	-
ENSMUSG00000025626	2073.8	2209.82	3917.36	4892.63	2141.81	4404.99	-1.04026	4.74e-06	0.000583498	Phf6	X	52912266	52956943	+	6946	protein_coding	PHD finger protein 6 [Source:MGI Symbol;Acc:MGI:1918248]	-
ENSMUSG00000033577	2522.59	2515.24	4689.74	5393.97	2518.92	5041.86	-1.00111	4.81e-06	0.000586571	Myo6	9	80165031	80311729	+	12078	protein_coding	myosin VI [Source:MGI Symbol;Acc:MGI:104785]	-
ENSMUSG00000017057	1180.25	1242.65	2283.47	2908.21	1211.45	2595.84	-1.09937	4.94e-06	0.000597296	Il13ra1	X	36112110	36171259	+	3712	protein_coding	interleukin 13 receptor, alpha 1 [Source:MGI Symbol;Acc:MGI:105052]	-
ENSMUSG00000019838	757.776	560.937	1650.72	1504.04	659.356	1577.38	-1.2583	4.99e-06	0.000599474	Slc16a10	10	40033532	40142258	-	7356	protein_coding	solute carrier family 16 (monocarboxylic acid transporters), member 10 [Source:MGI Symbol;Acc:MGI:1919722]	-
ENSMUSG00000082884	4.04767	1.99533	27.7118	46.9408	3.0215	37.3263	-3.57434	5.16e-06	0.000611424	Gm13339	2	22590024	22590533	-	510	unprocessed_pseudogene	predicted gene 13339 [Source:MGI Symbol;Acc:MGI:3650221]	-
ENSMUSG00000084284	15.1829	7.98287	81.2061	64.9143	11.5829	73.0602	-2.64462	5.18e-06	0.000611575	Tpt1-ps6	X	101768535	101769057	+	523	processed_pseudogene	tumor protein, translationally-controlled, pseudogene 6 [Source:MGI Symbol;Acc:MGI:2665000]	-
ENSMUSG00000012350	915.795	450.144	1651.7	2371.91	682.969	2011.8	-1.55847	5.37e-06	0.000629619	Ehf	2	103263433	103303278	-	5576	protein_coding	ets homologous factor [Source:MGI Symbol;Acc:MGI:1270840]	ETS
ENSMUSG00000038071	137.781	135.743	363.398	574.254	136.762	468.826	-1.77644	5.4e-06	0.00062991	Npy6r	18	44270127	44277700	+	2567	protein_coding	neuropeptide Y receptor Y6 [Source:MGI Symbol;Acc:MGI:1098590]	-
ENSMUSG00000028228	2563.13	3139.07	5320.52	6136.01	2851.1	5728.26	-1.00653	8.28e-06	0.000900121	Cpne3	4	19519254	19570108	-	7131	protein_coding	copine III [Source:MGI Symbol;Acc:MGI:1917818]	-
ENSMUSG00000052861	14.174	8.98148	51.4711	99.8728	11.5777	75.6719	-2.6956	1.13e-05	0.00113227	Dnah6	6	73017606	73221651	-	13247	protein_coding	dynein, axonemal, heavy chain 6 [Source:MGI Symbol;Acc:MGI:107744]	-
ENSMUSG00000061144	254.29	271.487	701.084	722.059	262.888	711.572	-1.43611	1.18e-05	0.0011581	Spink12	18	44104407	44108543	+	1007	protein_coding	serine peptidase inhibitor, Kazal type 12 [Source:MGI Symbol;Acc:MGI:1925492]	-
ENSMUSG00000021879	16.2048	12.9745	70.3011	80.8951	14.5896	75.5981	-2.3637	1.2e-05	0.00117309	Dnah12	14	26693274	26891703	+	12009	protein_coding	dynein, axonemal, heavy chain 12 [Source:MGI Symbol;Acc:MGI:107720]	-
ENSMUSG00000036853	69.8911	51.8999	199.028	246.68	60.8955	222.854	-1.86966	1.2e-05	0.00117402	Mcoln3	3	146117450	146141806	+	3467	protein_coding	mucolipin 3 [Source:MGI Symbol;Acc:MGI:1890500]	-
ENSMUSG00000019880	366.722	262.501	685.218	1291.32	314.611	988.269	-1.65097	1.31e-05	0.00126309	Rspo3	10	29452416	29535867	-	3090	protein_coding	R-spondin 3 [Source:MGI Symbol;Acc:MGI:1920030]	-
ENSMUSG00000029272	125.644	188.646	421.825	603.216	157.145	512.521	-1.70462	1.38e-05	0.00130699	Sult1e1	5	87575969	87591594	-	1242	protein_coding	sulfotransferase family 1E, member 1 [Source:MGI Symbol;Acc:MGI:98431]	-
ENSMUSG00000002633	165.111	103.8	436.693	435.433	134.456	436.063	-1.69659	1.38e-05	0.00130699	Shh	5	28456815	28467256	-	2847	protein_coding	sonic hedgehog [Source:MGI Symbol;Acc:MGI:98297]	-
ENSMUSG00000024924	1161.99	738.6	1948.77	2455.8	950.295	2202.29	-1.21249	1.5e-05	0.00140581	Vldlr	19	27216484	27254231	+	10068	protein_coding	very low density lipoprotein receptor [Source:MGI Symbol;Acc:MGI:98935]	-
ENSMUSG00000059588	970.531	809.468	1697.25	2150.2	889.999	1923.73	-1.11194	1.62e-05	0.00149493	Calcrl	2	84330626	84425411	-	4882	protein_coding	calcitonin receptor-like [Source:MGI Symbol;Acc:MGI:1926944]	-
ENSMUSG00000032057	4.04439	0.996956	32.6821	26.9641	2.52068	29.8231	-3.50278	1.78e-05	0.00162024	4833427G06Rik	9	51081115	51102078	-	973	protein_coding	RIKEN cDNA 4833427G06 gene [Source:MGI Symbol;Acc:MGI:1921013]	-
ENSMUSG00000026822	1766.8	1024.06	3091.51	3259.75	1395.43	3175.63	-1.1863	1.81e-05	0.00163013	Lcn2	2	32384633	32388252	-	2623	protein_coding	lipocalin 2 [Source:MGI Symbol;Acc:MGI:96757]	-
ENSMUSG00000042271	691.949	795.497	1520	1706.78	743.723	1613.39	-1.1171	1.9e-05	0.00169278	Nxt2	X	142226770	142239692	+	3176	protein_coding	nuclear transport factor 2-like export factor 2 [Source:MGI Symbol;Acc:MGI:2147914]	-
ENSMUSG00000028175	805.41	850.392	1593.28	1926.49	827.901	1759.88	-1.08782	1.97e-05	0.00173781	Depdc1a	3	159495433	159529955	+	3323	protein_coding	DEP domain containing 1a [Source:MGI Symbol;Acc:MGI:1923381]	-
ENSMUSG00000041633	648.378	637.794	1302.15	1551.98	643.086	1427.06	-1.14981	2.12e-05	0.00182441	Kctd12b	X	153685154	153696391	-	4906	protein_coding	potassium channel tetramerisation domain containing 12b [Source:MGI Symbol;Acc:MGI:2444667]	-
ENSMUSG00000026365	2181.18	2119.99	3486.59	6129.02	2150.59	4807.81	-1.1606	2.35e-05	0.0019497	Cfh	1	140084708	140183764	-	8383	protein_coding	complement component factor h [Source:MGI Symbol;Acc:MGI:88385]	-
ENSMUSG00000025431	1396.05	1828.54	2653.8	5866.36	1612.3	4260.08	-1.40168	2.4e-05	0.00196719	Crisp1	17	40293758	40319207	-	1416	protein_coding	cysteine-rich secretory protein 1 [Source:MGI Symbol;Acc:MGI:102553]	-
ENSMUSG00000025059	647.348	474.101	1111.03	1689.8	560.725	1400.41	-1.32032	2.46e-05	0.00199995	Gk	X	85701937	85776819	-	7743	protein_coding	glycerol kinase [Source:MGI Symbol;Acc:MGI:106594]	-
ENSMUSG00000000560	49.641	47.909	330.774	126.83	48.775	228.802	-2.22701	2.49e-05	0.00202077	Gabra2	5	70957597	71095849	-	7640	protein_coding	gamma-aminobutyric acid (GABA) A receptor, subunit alpha 2 [Source:MGI Symbol;Acc:MGI:95614]	-
ENSMUSG00000050108	58.745	40.9204	169.325	191.751	49.8327	180.538	-1.85468	2.62e-05	0.00211306	Bpifc	10	85959340	86011895	-	2848	protein_coding	BPI fold containing family C [Source:MGI Symbol;Acc:MGI:3026884]	-
ENSMUSG00000025433	3.04926	6.98811	47.5413	32.9556	5.01869	40.2484	-2.97169	2.63e-05	0.00211306	Crisp3	17	40221777	40242288	-	1417	protein_coding	cysteine-rich secretory protein 3 [Source:MGI Symbol;Acc:MGI:102552]	-
ENSMUSG00000001773	279.578	139.731	582.245	785.977	209.654	684.111	-1.7057	2.89e-05	0.00227419	Folh1	7	86718977	86775943	-	3210	protein_coding	folate hydrolase 1 [Source:MGI Symbol;Acc:MGI:1858193]	-
ENSMUSG00000022034	1168.1	1434.29	2365.66	2876.25	1301.2	2620.96	-1.01016	3.14e-05	0.00239176	Esco2	14	65819038	65833994	-	6648	protein_coding	establishment of sister chromatid cohesion N-acetyltransferase 2 [Source:MGI Symbol;Acc:MGI:1919238]	-
ENSMUSG00000028571	39.496	25.9487	104.947	171.779	32.7223	138.363	-2.07606	3.39e-05	0.00253655	Cyp2j13	4	96027534	96077546	-	4690	protein_coding	cytochrome P450, family 2, subfamily j, polypeptide 13 [Source:MGI Symbol;Acc:MGI:2385197]	-
ENSMUSG00000025898	637.233	623.82	1314.04	1415.16	630.527	1364.6	-1.11369	3.41e-05	0.00253855	Cwf19l2	9	3403592	3479236	+	10536	protein_coding	CWF19-like 2, cell cycle control (S. pombe) [Source:MGI Symbol;Acc:MGI:1918023]	-
ENSMUSG00000026638	362.68	317.399	776.336	916.806	340.039	846.571	-1.31563	3.54e-05	0.00260353	Irf6	1	193153111	193172023	+	7069	protein_coding	interferon regulatory factor 6 [Source:MGI Symbol;Acc:MGI:1859211]	IRF
ENSMUSG00000040969	69.8831	42.9159	155.442	313.595	56.3995	234.518	-2.0536	3.71e-05	0.00268359	Arhgef38	3	133112278	133234949	-	8190	protein_coding	Rho guanine nucleotide exchange factor (GEF) 38 [Source:MGI Symbol;Acc:MGI:1924919]	-
ENSMUSG00000023828	109.413	104.801	305.979	326.575	107.107	316.277	-1.56104	3.75e-05	0.00268956	Slc22a3	17	12418960	12507704	-	4513	protein_coding	solute carrier family 22 (organic cation transporter), member 3 [Source:MGI Symbol;Acc:MGI:1333817]	-
ENSMUSG00000031283	745.648	943.218	1447.7	2525.71	844.433	1986.71	-1.23417	4.39e-05	0.00304427	Chrdl1	X	143285674	143394262	-	6758	protein_coding	chordin-like 1 [Source:MGI Symbol;Acc:MGI:1933172]	-
ENSMUSG00000096726	10.1407	14.9729	94.0943	47.9347	12.5568	71.0145	-2.48772	4.58e-05	0.00314636	Gm5558	5	91806579	91807073	-	495	processed_pseudogene	predicted gene 5558 [Source:MGI Symbol;Acc:MGI:3644616]	-
ENSMUSG00000040998	2569.18	1762.66	3988.66	4728.84	2165.92	4358.75	-1.00891	5.33e-05	0.00356009	Npnt	3	132881745	132950291	-	5026	protein_coding	nephronectin [Source:MGI Symbol;Acc:MGI:2148811]	-
ENSMUSG00000101249	284.701	435.18	883.286	940.774	359.94	912.03	-1.34095	5.52e-05	0.00364199	Gm29216	1	24615706	24616197	-	492	unprocessed_pseudogene	predicted gene 29216 [Source:MGI Symbol;Acc:MGI:5579922]	-
ENSMUSG00000022376	385.968	264.497	770.395	899.828	325.232	835.112	-1.36022	5.65e-05	0.00366988	Adcy8	15	64697084	64922296	-	8152	protein_coding	adenylate cyclase 8 [Source:MGI Symbol;Acc:MGI:1341110]	-
ENSMUSG00000095762	18.2276	12.9741	75.2615	65.9134	15.6008	70.5875	-2.16913	6.17e-05	0.00393332	Gm16378	8	122841731	122842072	+	342	processed_pseudogene	predicted gene 16378 [Source:MGI Symbol;Acc:MGI:3646886]	-
ENSMUSG00000047139	2223.72	1730.73	3264.79	4873.65	1977.22	4069.22	-1.04124	6.28e-05	0.00398584	Cd24a	10	43578284	43584265	+	2580	protein_coding	CD24a antigen [Source:MGI Symbol;Acc:MGI:88323]	-
ENSMUSG00000066097	6.07697	4.99003	25.7236	59.9252	5.5335	42.8244	-2.92444	6.98e-05	0.00427598	Cyp2j11	4	96294508	96348662	-	1917	protein_coding	cytochrome P450, family 2, subfamily j, polypeptide 11 [Source:MGI Symbol;Acc:MGI:2140224]	-
ENSMUSG00000043760	329.216	154.702	666.419	811.943	241.959	739.181	-1.61074	7.34e-05	0.00445026	Pkhd1	1	20057779	20618064	-	14310	protein_coding	polycystic kidney and hepatic disease 1 [Source:MGI Symbol;Acc:MGI:2155808]	-
ENSMUSG00000009376	800.338	741.597	1447.72	1711.77	770.967	1579.74	-1.03483	7.46e-05	0.00448702	Met	6	17463800	17573980	+	7679	protein_coding	met proto-oncogene [Source:MGI Symbol;Acc:MGI:96969]	-
ENSMUSG00000113061	278.625	453.147	729.778	1379.21	365.886	1054.49	-1.52671	8.13e-05	0.00475567	Gm11361	13	28257528	28258134	+	607	protein_coding	predicted pseudogene 11361 [Source:MGI Symbol;Acc:MGI:3649931]	-
ENSMUSG00000054667	299.867	254.517	690.194	674.121	277.192	682.158	-1.29887	8.48e-05	0.00492106	Irs4	X	141710998	141725263	-	6294	protein_coding	insulin receptor substrate 4 [Source:MGI Symbol;Acc:MGI:1338009]	-
ENSMUSG00000100968	5.06637	4.99038	321.906	5.98642	5.02838	163.946	-4.99254	8.72e-05	0.00502982	Gm2098	Y	670179	695777	-	1763	unprocessed_pseudogene	predicted gene 2098 [Source:MGI Symbol;Acc:MGI:3780265]	-
ENSMUSG00000032940	64.8512	85.8394	211.903	253.67	75.3453	232.786	-1.6257	8.88e-05	0.00509282	Rbm11	16	75592844	75602829	+	2754	protein_coding	RNA binding motif protein 11 [Source:MGI Symbol;Acc:MGI:2447622]	-
ENSMUSG00000055639	398.127	282.463	748.607	946.768	340.295	847.687	-1.31648	9.3e-05	0.00522366	Dach1	14	97786853	98169765	-	7317	protein_coding	dachshund family transcription factor 1 [Source:MGI Symbol;Acc:MGI:1277991]	-
ENSMUSG00000069372	3.04027	2.99416	22.7679	29.9618	3.01721	26.3648	-3.07583	9.71e-05	0.00538671	Ctxn3	18	57468516	57478133	+	1605	protein_coding	cortexin 3 [Source:MGI Symbol;Acc:MGI:3642816]	-
ENSMUSG00000029369	14.174	8.98148	47.519	68.9117	11.5777	58.2154	-2.318	9.9e-05	0.00547249	Afm	5	90518932	90553543	+	3038	protein_coding	afamin [Source:MGI Symbol;Acc:MGI:2429409]	-
ENSMUSG00000100228	6.07943	5.98848	61.4193	25.9631	6.03396	43.6912	-2.83079	0.00010095	0.0055605	Gm29257	1	133025801	133026439	+	639	processed_pseudogene	predicted gene 29257 [Source:MGI Symbol;Acc:MGI:5579963]	-
ENSMUSG00000072680	19.2783	47.914	789.294	51.9258	33.5962	420.61	-3.64145	0.000108462	0.00585212	Tmem254c	14	26063919	26067355	-	1582	protein_coding	transmembrane protein 254c [Source:MGI Symbol;Acc:MGI:3711260]	-
ENSMUSG00000021388	2174.06	1141.84	3106.35	4531.1	1657.95	3818.72	-1.20366	0.000110397	0.00593443	Aspn	13	49544443	49567565	+	2354	protein_coding	asporin [Source:MGI Symbol;Acc:MGI:1913945]	-
ENSMUSG00000089838	66.8398	36.9267	139.601	255.67	51.8833	197.635	-1.92704	0.000118831	0.00623687	Gm2962	1	170925309	170925644	-	336	processed_pseudogene	predicted pseudogene 2962 [Source:MGI Symbol;Acc:MGI:3781140]	-
ENSMUSG00000003477	96.2302	70.8639	274.302	226.704	83.547	250.503	-1.58285	0.000119748	0.00624415	Inmt	6	55170626	55175043	-	1600	protein_coding	indolethylamine N-methyltransferase [Source:MGI Symbol;Acc:MGI:102963]	-
ENSMUSG00000048834	225.905	167.681	556.517	475.38	196.793	515.949	-1.39006	0.0001198	0.00624415	Vstm2a	11	16257724	16427310	+	4765	protein_coding	V-set and transmembrane domain containing 2A [Source:MGI Symbol;Acc:MGI:2384826]	-
ENSMUSG00000031517	298.866	317.4	625.813	896.833	308.133	761.323	-1.30458	0.000120033	0.0062443	Gpm6a	8	54954843	55060871	+	3215	protein_coding	glycoprotein m6a [Source:MGI Symbol;Acc:MGI:107671]	-
ENSMUSG00000110386	3.03069	0	1.94038	253.68	1.51535	127.81	-6.28639	0.00012031	0.00624751	Gm42031	8	85125872	85132289	-	1885	lincRNA	predicted gene, 42031 [Source:MGI Symbol;Acc:MGI:5624916]	-
ENSMUSG00000114994	43.5519	31.9378	116.839	146.81	37.7448	131.824	-1.801	0.000122508	0.00630525	Gm49097	15	38933071	38938622	-	3815	antisense	predicted gene, 49097 [Source:MGI Symbol;Acc:MGI:6118490]	-
ENSMUSG00000028497	501.484	530.996	999.137	1245.38	516.24	1122.26	-1.12008	0.000126545	0.00645539	Hacd4	4	88396144	88438928	-	6756	protein_coding	3-hydroxyacyl-CoA dehydratase 4 [Source:MGI Symbol;Acc:MGI:1914025]	-
ENSMUSG00000115593	3.04515	4.99115	32.683	25.9653	4.01815	29.3242	-2.82896	0.000138401	0.00678633	Gm4824	15	25840120	25840611	-	492	processed_pseudogene	predicted gene 4824 [Source:MGI Symbol;Acc:MGI:3643521]	-
ENSMUSG00000037370	755.761	684.704	1266.5	1723.76	720.232	1495.13	-1.05361	0.000139598	0.0068127	Enpp1	10	24637914	24712159	-	10257	protein_coding	ectonucleotide pyrophosphatase/phosphodiesterase 1 [Source:MGI Symbol;Acc:MGI:97370]	-
ENSMUSG00000074505	1267.34	716.641	1926.99	2415.85	991.993	2171.42	-1.13018	0.000140535	0.00684469	Fat3	9	15910189	16501285	-	21478	protein_coding	FAT atypical cadherin 3 [Source:MGI Symbol;Acc:MGI:2444314]	-
ENSMUSG00000097730	17.2162	12.9743	63.3734	64.9154	15.0952	64.1444	-2.0784	0.000141767	0.00688062	Gm26588	6	88716422	88725860	-	4433	antisense	predicted gene, 26588 [Source:MGI Symbol;Acc:MGI:5477082]	-
ENSMUSG00000021678	491.341	417.21	922.891	1085.59	454.275	1004.24	-1.14427	0.000147421	0.00708848	F2rl1	13	95511732	95525227	-	2741	protein_coding	coagulation factor II (thrombin) receptor-like 1 [Source:MGI Symbol;Acc:MGI:101910]	-
ENSMUSG00000058443	34.4915	127.766	234.654	587.24	81.129	410.947	-2.33892	0.000147494	0.00708848	Rpl10-ps3	9	50344201	50344968	-	768	protein_coding	ribosomal protein L10, pseudogene 3 [Source:MGI Symbol;Acc:MGI:3704336]	-
ENSMUSG00000078887	57.7337	41.9187	293.145	113.847	49.8262	203.496	-2.02734	0.00015122	0.00720314	Gm6710	2	175869219	175881248	+	3440	protein_coding	predicted gene 6710 [Source:MGI Symbol;Acc:MGI:3779623]	zf-C2H2
ENSMUSG00000053897	337.353	297.436	738.714	738.038	317.395	738.376	-1.21778	0.000151285	0.00720314	Slc39a8	3	135825279	135888572	+	7664	protein_coding	solute carrier family 39 (metal ion transporter), member 8 [Source:MGI Symbol;Acc:MGI:1914797]	-
ENSMUSG00000019893	50.6639	61.8841	153.476	198.742	56.274	176.109	-1.64366	0.000158194	0.00744257	Ros1	10	52045721	52195244	-	7776	protein_coding	Ros1 proto-oncogene [Source:MGI Symbol;Acc:MGI:97999]	-
ENSMUSG00000019828	11.1309	4.98863	43.5699	42.9439	8.05975	43.2569	-2.40681	0.000171718	0.00789958	Grm1	10	10686059	11082356	-	7648	protein_coding	glutamate receptor, metabotropic 1 [Source:MGI Symbol;Acc:MGI:1351338]	-
ENSMUSG00000038349	365.721	328.378	759.506	816.936	347.049	788.221	-1.18319	0.000178739	0.00813654	Plcl1	1	55405921	55754285	+	6687	protein_coding	phospholipase C-like 1 [Source:MGI Symbol;Acc:MGI:3036262]	-
ENSMUSG00000033446	434.621	469.113	868.424	1131.53	451.867	999.976	-1.14575	0.000179604	0.00813654	Lpar6	14	73237895	73243294	+	5400	protein_coding	lysophosphatidic acid receptor 6 [Source:MGI Symbol;Acc:MGI:1914418]	-
ENSMUSG00000060487	362.686	355.328	723.851	922.799	359.007	823.325	-1.19716	0.000179672	0.00813654	Samd5	10	9622936	9675208	-	6922	protein_coding	sterile alpha motif domain containing 5 [Source:MGI Symbol;Acc:MGI:2444815]	-
ENSMUSG00000113836	411.317	422.202	753.549	1211.42	416.759	982.487	-1.23696	0.000195345	0.0086572	Gm3325	13	62015605	62050986	+	2775	transcribed_processed_pseudogene	predicted gene 3325 [Source:MGI Symbol;Acc:MGI:3781503]	-
ENSMUSG00000019779	536.92	379.28	913.976	1177.47	458.1	1045.72	-1.19059	0.000197037	0.00867813	Frk	10	34483399	34611278	+	5256	protein_coding	fyn-related kinase [Source:MGI Symbol;Acc:MGI:103265]	-
ENSMUSG00000070271	10.1535	24.9563	86.1568	69.9079	17.5549	78.0323	-2.14387	0.000200984	0.00878639	Gm13268	2	14626889	14627321	-	433	processed_pseudogene	predicted gene 13268 [Source:MGI Symbol;Acc:MGI:3651947]	-
ENSMUSG00000032561	85.1174	122.77	244.572	371.518	103.944	308.045	-1.56609	0.00020663	0.00895231	Acpp	9	104288251	104337748	-	7330	protein_coding	acid phosphatase, prostate [Source:MGI Symbol;Acc:MGI:1928480]	-
ENSMUSG00000022899	347.495	376.289	767.427	852.889	361.892	810.158	-1.16235	0.000207705	0.0089721	Slc15a2	16	36750177	36784962	-	7361	protein_coding	solute carrier family 15 (H+/peptide transporter), member 2 [Source:MGI Symbol;Acc:MGI:1890457]	-
ENSMUSG00000015401	95.1977	44.9106	222.8	235.693	70.0542	229.246	-1.70873	0.000221802	0.00949627	Cltrn	X	164088830	164118860	+	1544	protein_coding	collectrin, amino acid transport regulator [Source:MGI Symbol;Acc:MGI:1926234]	-
ENSMUSG00000108823	13.1556	5.98655	54.4702	41.9442	9.57107	48.2072	-2.31812	0.000241066	0.0100831	Gm18959	7	99945062	99945716	+	655	processed_pseudogene	predicted gene, 18959 [Source:MGI Symbol;Acc:MGI:5011144]	-
ENSMUSG00000084230	36.5148	119.781	256.458	354.54	78.1479	305.499	-1.96509	0.000246559	0.0102538	Gm14388	7	122442023	122442499	+	477	processed_pseudogene	predicted gene 14388 [Source:MGI Symbol;Acc:MGI:3650926]	-
ENSMUSG00000022056	2.03431	4.99159	21.7751	31.9596	3.51295	26.8673	-2.89035	0.000255956	0.0105388	Adam7	14	68497336	68533741	-	4330	protein_coding	a disintegrin and metallopeptidase domain 7 [Source:MGI Symbol;Acc:MGI:107247]	-
ENSMUSG00000040254	812.487	650.768	1204.11	1932.48	731.627	1568.3	-1.0999	0.000259283	0.0105857	Sema3d	5	12383385	12588948	+	8595	protein_coding	sema domain, immunoglobulin domain (Ig), short basic domain, secreted, (semaphorin) 3D [Source:MGI Symbol;Acc:MGI:1860118]	-
ENSMUSG00000034607	6.07943	5.98848	27.7148	41.9468	6.03396	34.8308	-2.50489	0.000262436	0.0106695	Pof1b	X	112638431	112698651	-	3886	protein_coding	premature ovarian failure 1B [Source:MGI Symbol;Acc:MGI:1916943]	-
ENSMUSG00000114579	70.9514	158.705	384.216	331.567	114.828	357.892	-1.63886	0.000265416	0.0107454	Gm4130	13	91261449	91262418	-	970	processed_pseudogene	predicted gene 4130 [Source:MGI Symbol;Acc:MGI:3782306]	-
ENSMUSG00000023070	141.829	128.756	404.026	305.6	135.292	354.813	-1.39021	0.000266845	0.0107583	Rgn	X	20549787	20562089	+	1607	protein_coding	regucalcin [Source:MGI Symbol;Acc:MGI:108024]	-
ENSMUSG00000062151	112.443	89.8285	266.371	277.638	101.136	272.005	-1.4263	0.000276427	0.010951	Unc13c	9	73479422	73968966	-	8796	protein_coding	unc-13 homolog C [Source:MGI Symbol;Acc:MGI:2149021]	-
ENSMUSG00000114993	91.1861	105.801	184.149	512.338	98.4935	348.244	-1.82067	0.0002889	0.0112717	Gm6363	16	94242274	94243347	-	1074	processed_pseudogene	predicted gene 6363 [Source:MGI Symbol;Acc:MGI:3645989]	-
ENSMUSG00000026768	1130.61	1098.92	1646.74	3025.06	1114.76	2335.9	-1.06714	0.000293738	0.011388	Itga8	2	12106632	12301922	-	7368	protein_coding	integrin alpha 8 [Source:MGI Symbol;Acc:MGI:109442]	-
ENSMUSG00000028252	714.233	760.562	1231.84	1741.73	737.397	1486.78	-1.01154	0.000295218	0.011388	Ccnc	4	21727701	21759922	+	5115	protein_coding	cyclin C [Source:MGI Symbol;Acc:MGI:1858199]	-
ENSMUSG00000070880	23.2695	5.98482	64.3569	80.8955	14.6272	72.6262	-2.30237	0.000295411	0.011388	Gad1	2	70553072	70602014	+	7639	protein_coding	glutamate decarboxylase 1 [Source:MGI Symbol;Acc:MGI:95632]	-
ENSMUSG00000025592	77.9924	53.8957	177.244	211.725	65.944	194.485	-1.55866	0.000295955	0.0113939	Dach2	X	113297510	113836386	+	9868	protein_coding	dachshund family transcription factor 2 [Source:MGI Symbol;Acc:MGI:1890446]	-
ENSMUSG00000044258	192.473	144.724	406.983	439.428	168.599	423.205	-1.32719	0.000298633	0.0114665	Ctla2a	13	60934155	60936625	-	2108	protein_coding	cytotoxic T lymphocyte-associated protein 2 alpha [Source:MGI Symbol;Acc:MGI:88554]	-
ENSMUSG00000047786	148.94	200.623	461.453	414.459	174.781	437.956	-1.32455	0.000305829	0.0116504	Lix1	17	17402672	17459387	+	3434	protein_coding	limb and CNS expressed 1 [Source:MGI Symbol;Acc:MGI:1913893]	-
ENSMUSG00000038732	295.815	251.523	592.154	673.124	273.669	632.639	-1.20861	0.000312829	0.0118394	Mboat1	13	30136489	30246717	+	3659	protein_coding	membrane bound O-acyltransferase domain containing 1 [Source:MGI Symbol;Acc:MGI:2387184]	-
ENSMUSG00000050931	373.827	343.35	739.699	835.911	358.588	787.805	-1.13525	0.000321101	0.0120115	Sgms2	3	131318985	131491411	-	6227	protein_coding	sphingomyelin synthase 2 [Source:MGI Symbol;Acc:MGI:1921692]	-
ENSMUSG00000114940	117.522	122.768	203.95	690.107	120.145	447.028	-1.89449	0.000328436	0.0122543	Gm21378	13	120099087	120100332	-	1246	processed_pseudogene	predicted gene, 21378 [Source:MGI Symbol;Acc:MGI:5434733]	-
ENSMUSG00000083863	22.2975	28.9464	90.1122	85.8878	25.6219	88	-1.77504	0.000344702	0.0126247	Gm13341	2	22587291	22587962	-	672	unprocessed_pseudogene	predicted gene 13341 [Source:MGI Symbol;Acc:MGI:3650228]	-
ENSMUSG00000110462	7.0925	6.98659	45.5631	28.9605	7.03955	37.2618	-2.38372	0.000345343	0.0126247	Gm35572	8	71752026	71781322	-	2310	lincRNA	predicted gene, 35572 [Source:MGI Symbol;Acc:MGI:5594731]	-
ENSMUSG00000036834	175.233	90.8239	331.717	437.431	133.028	384.574	-1.53074	0.000348913	0.012708	Plch1	3	63696234	63899472	-	8637	protein_coding	phospholipase C, eta 1 [Source:MGI Symbol;Acc:MGI:2683547]	-
ENSMUSG00000039116	262.381	216.589	478.268	698.092	239.485	588.18	-1.2959	0.000351371	0.0127336	Adgrg6	10	14402583	14545659	-	12228	protein_coding	adhesion G protein-coupled receptor G6 [Source:MGI Symbol;Acc:MGI:1916151]	-
ENSMUSG00000001865	317.074	200.617	489.151	952.762	258.846	720.956	-1.4774	0.000355481	0.0128187	Cpa3	3	20215620	20242181	-	1517	protein_coding	carboxypeptidase A3, mast cell [Source:MGI Symbol;Acc:MGI:88479]	-
ENSMUSG00000048960	381.924	307.417	642.645	976.73	344.671	809.687	-1.23187	0.000361946	0.0129871	Prex2	1	10993465	11303681	+	16609	protein_coding	phosphatidylinositol-3,4,5-trisphosphate-dependent Rac exchange factor 2 [Source:MGI Symbol;Acc:MGI:1923385]	-
ENSMUSG00000030650	186.405	171.675	413.914	444.421	179.04	429.168	-1.2607	0.000370528	0.0131919	Tmc5	7	118597297	118675086	+	4470	protein_coding	transmembrane channel-like gene family 5 [Source:MGI Symbol;Acc:MGI:1921674]	-
ENSMUSG00000072575	153.986	140.733	295.069	504.346	147.36	399.707	-1.43883	0.000370765	0.0131919	Eddm3b	14	51114426	51117807	+	1412	protein_coding	epididymal protein 3B [Source:MGI Symbol;Acc:MGI:2684921]	-
ENSMUSG00000019913	55.7018	34.9312	150.519	134.824	45.3165	142.671	-1.65207	0.000370834	0.0131919	Sim1	10	50894754	50989152	+	8621	protein_coding	single-minded family bHLH transcription factor 1 [Source:MGI Symbol;Acc:MGI:98306]	bHLH
ENSMUSG00000028940	0	0	10.8931	9.9867	0	10.4399	-6.40131	0.000378747	0.0134205	Hes2	4	152158867	152162469	+	2638	protein_coding	hes family bHLH transcription factor 2 [Source:MGI Symbol;Acc:MGI:1098624]	bHLH
ENSMUSG00000112269	0	0	9.89991	10.9858	0	10.4429	-6.40173	0.000379573	0.0134205	Gm6906	10	25836687	25837255	+	569	processed_pseudogene	predicted gene 6906 [Source:MGI Symbol;Acc:MGI:3644963]	-
ENSMUSG00000051497	132.674	54.8909	266.363	337.561	93.7827	301.962	-1.68575	0.000402001	0.0140256	Kcnj16	11	110968033	111027968	+	3936	protein_coding	potassium inwardly-rectifying channel, subfamily J, member 16 [Source:MGI Symbol;Acc:MGI:1314842]	-
ENSMUSG00000104777	9.0931	0	30.6855	45.9416	4.54655	38.3135	-3.04204	0.000410213	0.0141589	Gm4865	5	27999998	28001306	-	1309	processed_pseudogene	predicted gene 4865 [Source:MGI Symbol;Acc:MGI:3647137]	-
ENSMUSG00000027070	453.817	179.654	704.037	1149.5	316.735	926.771	-1.5486	0.000465372	0.0152938	Lrp2	2	69424340	69586065	-	16701	protein_coding	low density lipoprotein receptor-related protein 2 [Source:MGI Symbol;Acc:MGI:95794]	-
ENSMUSG00000032358	29.379	27.9467	83.1716	102.867	28.6628	93.0192	-1.69404	0.000498361	0.0160204	Fam83b	9	76490054	76567116	-	3879	protein_coding	family with sequence similarity 83, member B [Source:MGI Symbol;Acc:MGI:2685362]	-
ENSMUSG00000044772	0.0044937	2.99555	12.8584	25.9681	1.50002	19.4133	-3.5831	0.000506829	0.0161887	Sntn	14	13670876	13683148	+	1240	protein_coding	sentan, cilia apical structure protein [Source:MGI Symbol;Acc:MGI:3045373]	-
ENSMUSG00000039552	31.3793	12.9719	60.3783	136.825	22.1756	98.6019	-2.14646	0.000513296	0.0163377	Rsph4a	10	33905111	33916021	+	3650	protein_coding	radial spoke head 4 homolog A (Chlamydomonas) [Source:MGI Symbol;Acc:MGI:3027894]	-
ENSMUSG00000110332	14.1667	5.98634	39.5995	53.9309	10.0765	46.7652	-2.20105	0.000522863	0.0165514	Gm19935	8	90816145	90817393	-	979	protein_coding	predicted gene, 19935 [Source:MGI Symbol;Acc:MGI:5012120]	-
ENSMUSG00000061802	8.08238	0	28.7093	36.9527	4.04119	32.831	-2.98551	0.000543332	0.0169408	Armc4	18	7088233	7297901	-	3477	protein_coding	armadillo repeat containing 4 [Source:MGI Symbol;Acc:MGI:1922184]	-
ENSMUSG00000056772	2.03803	6.98857	28.7167	27.9634	4.5133	28.34	-2.61626	0.000548297	0.0169945	Rps6-ps2	8	88806391	88807137	+	747	processed_pseudogene	ribosomal protein S6, pseudogene 2 [Source:MGI Symbol;Acc:MGI:3646827]	-
ENSMUSG00000108437	8.1151	12.9768	83.2117	28.9585	10.5459	56.0851	-2.39696	0.000610302	0.0185701	Gm19366	7	128013029	128013184	-	156	processed_pseudogene	predicted gene, 19366 [Source:MGI Symbol;Acc:MGI:5011551]	-
ENSMUSG00000112825	433.595	368.302	655.511	1245.38	400.948	950.446	-1.24493	0.000614259	0.0186514	Gm9118	10	56497341	56498094	+	754	processed_pseudogene	predicted gene 9118 [Source:MGI Symbol;Acc:MGI:3648185]	-
ENSMUSG00000024810	791.195	463.12	1224.91	1428.14	627.157	1326.53	-1.08066	0.000621756	0.0187749	Il33	19	29925114	29960718	+	2886	protein_coding	interleukin 33 [Source:MGI Symbol;Acc:MGI:1924375]	-
ENSMUSG00000048368	50.6702	71.8662	159.421	184.76	61.2682	172.091	-1.48794	0.0006237	0.0187749	Omd	13	49582462	49592822	+	2249	protein_coding	osteomodulin [Source:MGI Symbol;Acc:MGI:1350918]	-
ENSMUSG00000060044	508.552	349.336	759.492	1185.46	428.944	972.475	-1.18067	0.000652625	0.0193705	Tmem26	10	68723646	68782650	+	5282	protein_coding	transmembrane protein 26 [Source:MGI Symbol;Acc:MGI:2143537]	-
ENSMUSG00000040505	36.4625	27.9456	82.174	126.837	32.2041	104.505	-1.69449	0.000670928	0.0197276	Abcg5	17	84658234	84683011	-	2712	protein_coding	ATP binding cassette subfamily G member 5 [Source:MGI Symbol;Acc:MGI:1351659]	-
ENSMUSG00000042064	108.403	111.789	240.616	315.59	110.096	278.103	-1.33585	0.000679648	0.0198479	Myo3b	2	70039126	70429198	+	7039	protein_coding	myosin IIIB [Source:MGI Symbol;Acc:MGI:2448580]	-
ENSMUSG00000039578	67.8853	79.8499	226.774	170.776	73.8676	198.775	-1.42657	0.000683481	0.0199398	Ccser1	6	61180324	62382865	+	9635	protein_coding	coiled-coil serine rich 1 [Source:MGI Symbol;Acc:MGI:3045354]	-
ENSMUSG00000113255	16.2134	17.9663	67.3418	54.9275	17.0898	61.1346	-1.83129	0.0007084	0.0204611	Tes3-ps	13	49493318	49496589	+	3272	protein_coding	testis derived transcript 3, pseudogene [Source:MGI Symbol;Acc:MGI:3582925]	-
ENSMUSG00000061311	0.00158299	0.998387	9.89469	14.9814	0.499985	12.438	-4.32393	0.000723955	0.0208069	Rag1	2	101638282	101649501	-	6608	protein_coding	recombination activating gene 1 [Source:MGI Symbol;Acc:MGI:97848]	-
ENSMUSG00000055415	17.2439	33.9389	98.0396	79.8949	25.5914	88.9672	-1.79236	0.000726231	0.0208517	Atp10b	11	43149877	43262285	+	9816	protein_coding	ATPase, class V, type 10B [Source:MGI Symbol;Acc:MGI:2442688]	-
ENSMUSG00000020014	22.2952	26.9498	64.3483	105.864	24.6225	85.1063	-1.78402	0.000732466	0.0209892	Cfap54	10	92775619	93081618	-	14645	protein_coding	cilia and flagella associated protein 54 [Source:MGI Symbol;Acc:MGI:1922208]	-
ENSMUSG00000081344	395.147	946.217	1150.62	2468.79	670.682	1809.71	-1.43185	0.000789069	0.0220878	Gm14303	2	172509521	172509691	-	171	processed_pseudogene	predicted gene 14303 [Source:MGI Symbol;Acc:MGI:3651379]	-
ENSMUSG00000027375	468.037	380.279	770.391	1008.69	424.158	889.539	-1.06826	0.000798864	0.0222296	Mal	2	127633226	127656695	-	2778	protein_coding	myelin and lymphocyte protein, T cell differentiation protein [Source:MGI Symbol;Acc:MGI:892970]	-
ENSMUSG00000115684	23.3269	48.9114	101.983	137.822	36.1192	119.902	-1.72733	0.000809249	0.0224324	Gm6087	14	119278424	119279086	+	663	processed_pseudogene	predicted gene 6087 [Source:MGI Symbol;Acc:MGI:3644467]	-
ENSMUSG00000112794	20.2693	24.9536	81.2045	67.9106	22.6115	74.5576	-1.7157	0.000815253	0.0225383	Gm48878	10	122454132	122456809	+	2678	TEC	predicted gene, 48878 [Source:MGI Symbol;Acc:MGI:6098630]	-
ENSMUSG00000050315	689.892	452.142	981.306	1449.11	571.017	1215.21	-1.08947	0.000816557	0.0225528	Synpo2	3	123076519	123236149	-	13138	protein_coding	synaptopodin 2 [Source:MGI Symbol;Acc:MGI:2153070]	-
ENSMUSG00000031434	450.817	385.27	795.152	919.802	418.044	857.477	-1.03625	0.00083363	0.0229371	Morc4	X	139821632	139871677	-	6051	protein_coding	microrchidia 4 [Source:MGI Symbol;Acc:MGI:1922996]	-
ENSMUSG00000112160	150.957	167.684	358.462	381.503	159.32	369.982	-1.21486	0.000841954	0.0231004	BC024063	10	82083353	82111216	+	2726	protein_coding	cDNA sequence BC024063 [Source:MGI Symbol;Acc:MGI:2670978]	-
ENSMUSG00000116757	121.57	117.777	249.526	341.557	119.674	295.541	-1.30335	0.000859578	0.023473	AC121151.1	17	16557246	16558043	+	798	processed_pseudogene	ribosomal protein L7A (Rpl7a) pseudogene	-
ENSMUSG00000043020	12.1295	0.995337	27.7031	65.9175	6.56242	46.8103	-2.81151	0.000874427	0.0236849	Wdr63	3	146040526	146108130	-	3311	protein_coding	WD repeat domain 63 [Source:MGI Symbol;Acc:MGI:3045269]	-
ENSMUSG00000026303	324.173	237.548	710.998	554.276	280.861	632.637	-1.17123	0.000874681	0.0236849	Mlph	1	90915085	90951142	+	5357	protein_coding	melanophilin [Source:MGI Symbol;Acc:MGI:2176380]	-
ENSMUSG00000117093	3.03428	0.997246	10.8723	30.9627	2.01576	20.9175	-3.29868	0.000885235	0.0238373	CT573017.2	17	68844025	68846527	+	2503	TEC	TEC	-
ENSMUSG00000017978	379.899	311.409	696.131	760.01	345.654	728.07	-1.07451	0.000899454	0.0240418	Cadps2	6	23262773	23839421	-	9566	protein_coding	Ca2+-dependent activator protein for secretion 2 [Source:MGI Symbol;Acc:MGI:2443963]	-
ENSMUSG00000032357	45.5462	11.9722	98.0208	136.823	28.7592	117.422	-2.02491	0.000952116	0.0251255	Tinag	9	76951693	77045794	-	1735	protein_coding	tubulointerstitial nephritis antigen [Source:MGI Symbol;Acc:MGI:1349477]	-
ENSMUSG00000110266	2.02426	0.99757	19.8141	11.983	1.51092	15.8985	-3.29353	0.00100764	0.0261393	Gm32742	9	51130307	51165517	-	8516	protein_coding	predicted gene, 32742 [Source:MGI Symbol;Acc:MGI:5591901]	-
ENSMUSG00000048022	158.011	81.8409	388.186	267.649	119.926	327.918	-1.45035	0.00103312	0.0265971	Tmem229a	6	24951141	24956297	-	5157	protein_coding	transmembrane protein 229A [Source:MGI Symbol;Acc:MGI:2442812]	-
ENSMUSG00000041216	9.12447	11.978	37.6223	45.9408	10.5513	41.7816	-1.9726	0.00104121	0.0267235	Clvs1	4	9269293	9451691	+	7566	protein_coding	clavesin 1 [Source:MGI Symbol;Acc:MGI:1921688]	-
ENSMUSG00000090602	52.6604	30.9385	114.861	133.826	41.7995	124.344	-1.5701	0.00107525	0.0272121	Gm5611	9	17030045	17030896	+	852	processed_pseudogene	predicted gene 5611 [Source:MGI Symbol;Acc:MGI:3647121]	-
ENSMUSG00000001657	390.042	398.247	942.715	692.096	394.144	817.406	-1.0521	0.00107748	0.0272211	Hoxc8	15	102990607	102994111	+	2832	protein_coding	homeobox C8 [Source:MGI Symbol;Acc:MGI:96198]	Homeobox
ENSMUSG00000112252	17.242	31.9424	74.2603	89.8837	24.5922	82.072	-1.73331	0.00108185	0.027284	Gm32802	10	118258688	118261096	+	2409	protein_coding	predicted gene, 32802 [Source:MGI Symbol;Acc:MGI:5591961]	-
ENSMUSG00000021696	163.072	77.848	327.768	320.582	120.46	324.175	-1.42739	0.00110536	0.0276847	Elovl7	13	108214404	108285683	+	4013	protein_coding	ELOVL family member 7, elongation of long chain fatty acids (yeast) [Source:MGI Symbol;Acc:MGI:1921809]	-
ENSMUSG00000102051	1.01112	0	9.89717	12.9836	0.505558	11.4404	-4.20243	0.00114584	0.0283559	I830127L07Rik	15	75131377	75135128	-	798	transcribed_unprocessed_pseudogene	RIKEN cDNA I830127L07 gene [Source:MGI Symbol;Acc:MGI:3612406]	-
ENSMUSG00000087125	1.01112	0	9.89717	12.9836	0.505558	11.4404	-4.20243	0.00114722	0.0283659	A230108P19Rik	2	6193251	6321611	+	2500	antisense	RIKEN cDNA A230108P19 gene [Source:MGI Symbol;Acc:MGI:2443444]	-
ENSMUSG00000041886	40.5287	44.9155	88.1069	177.772	42.7221	132.939	-1.63481	0.00115872	0.0285657	Macc1	12	119314270	119469987	+	8406	protein_coding	metastasis associated in colon cancer 1 [Source:MGI Symbol;Acc:MGI:2685113]	-
ENSMUSG00000010136	16.2028	11.9761	50.5009	50.9336	14.0895	50.7172	-1.83893	0.00118313	0.0290066	Pifo	3	105996957	106014646	-	1127	protein_coding	primary cilia formation [Source:MGI Symbol;Acc:MGI:1923670]	-
ENSMUSG00000030077	17.2078	8.98082	39.5941	64.9174	13.0943	52.2558	-1.98671	0.00119733	0.0292279	Chl1	6	103510586	103750211	+	12293	protein_coding	cell adhesion molecule L1-like [Source:MGI Symbol;Acc:MGI:1098266]	-
ENSMUSG00000044748	33.4302	30.9409	75.2405	123.841	32.1856	99.5407	-1.62511	0.00120539	0.0293636	Defb1	8	21776599	21795185	+	872	protein_coding	defensin beta 1 [Source:MGI Symbol;Acc:MGI:1096878]	-
ENSMUSG00000035498	227.933	176.664	464.422	438.428	202.298	451.425	-1.15757	0.00121366	0.029432	Cdcp1	9	123170824	123216038	-	6765	protein_coding	CUB domain containing protein 1 [Source:MGI Symbol;Acc:MGI:2442010]	-
ENSMUSG00000102030	2.03218	3.99309	18.8112	20.9729	3.01263	19.8921	-2.67275	0.00121547	0.0294513	Gm29106	1	118176542	118202307	+	4012	protein_coding	predicted gene 29106 [Source:MGI Symbol;Acc:MGI:5579812]	-
ENSMUSG00000021719	156.022	171.676	288.135	537.303	163.849	412.719	-1.3321	0.00123213	0.0296947	Rgs7bp	13	104945904	105054930	-	7077	protein_coding	regulator of G-protein signalling 7 binding protein [Source:MGI Symbol;Acc:MGI:106334]	-
ENSMUSG00000020077	178.289	129.752	309.93	430.441	154.02	370.185	-1.2645	0.00123409	0.0297041	Srgn	10	62493833	62527451	-	2196	protein_coding	serglycin [Source:MGI Symbol;Acc:MGI:97756]	-
ENSMUSG00000040537	334.314	293.444	560.458	794.966	313.879	677.712	-1.11017	0.00126994	0.0303156	Adam22	5	8072352	8368160	-	14348	protein_coding	a disintegrin and metallopeptidase domain 22 [Source:MGI Symbol;Acc:MGI:1340046]	-
ENSMUSG00000090957	17.2078	8.98082	32.6511	84.8933	13.0943	58.7722	-2.15574	0.00127715	0.0304377	Gm7535	17	17911040	17912816	-	1777	processed_pseudogene	predicted gene 7535 [Source:MGI Symbol;Acc:MGI:3644434]	-
ENSMUSG00000019851	264.394	169.676	410.93	636.173	217.035	523.552	-1.26997	0.00128304	0.0305529	Perp	10	18845020	18857073	+	1952	protein_coding	PERP, TP53 apoptosis effector [Source:MGI Symbol;Acc:MGI:1929938]	-
ENSMUSG00000022510	202.615	187.644	365.382	524.319	195.13	444.85	-1.18837	0.00128681	0.0305926	Trp63	16	25683763	25892102	+	8391	protein_coding	transformation related protein 63 [Source:MGI Symbol;Acc:MGI:1330810]	P53
ENSMUSG00000095912	0.00307853	1.99698	9.89038	18.9768	1.00003	14.4336	-3.68887	0.0013032	0.0308709	Gm3317	14	5164535	5169233	+	519	protein_coding	predicted gene 3317 [Source:MGI Symbol;Acc:MGI:3781495]	-
ENSMUSG00000085826	4.04767	1.99533	13.8467	29.9633	3.0215	21.905	-2.80862	0.00130383	0.0308709	Gm15638	16	45945606	45971370	+	4906	antisense	predicted gene 15638 [Source:MGI Symbol;Acc:MGI:3783082]	-
ENSMUSG00000000049	6.06128	0	17.8102	31.9602	3.03064	24.8852	-2.9887	0.00132483	0.0313001	Apoh	11	108343354	108414396	+	1594	protein_coding	apolipoprotein H [Source:MGI Symbol;Acc:MGI:88058]	-
ENSMUSG00000111283	12.147	6.98517	31.6747	48.9378	9.56611	40.3063	-2.06114	0.0013252	0.0313001	E230034D01Rik	9	43993984	44000673	+	3488	processed_transcript	RIKEN cDNA E230034D01 gene [Source:MGI Symbol;Acc:MGI:2445211]	-
ENSMUSG00000069011	195.527	192.635	470.369	386.495	194.081	428.432	-1.14192	0.00132704	0.031318	Gm10254	3	54810384	54811250	-	867	processed_pseudogene	predicted gene 10254 [Source:MGI Symbol;Acc:MGI:3708673]	-
ENSMUSG00000070533	360.657	333.369	638.692	792.968	347.013	715.83	-1.04437	0.00133413	0.0314344	Wfdc8	2	164596458	164613626	-	3580	protein_coding	WAP four-disulfide core domain 8 [Source:MGI Symbol;Acc:MGI:2685552]	-
ENSMUSG00000062826	0	0	4.93688	14.9826	0	9.95972	-6.33434	0.00136363	0.0318836	Ces2f	8	104947356	104960047	+	4925	protein_coding	carboxylesterase 2F [Source:MGI Symbol;Acc:MGI:1919153]	-
ENSMUSG00000055312	14.1667	5.98634	32.6625	54.9304	10.0765	43.7965	-2.10659	0.00136869	0.0319032	Them7	2	105224320	105379796	+	1556	protein_coding	thioesterase superfamily member 7 [Source:MGI Symbol;Acc:MGI:1921338]	-
ENSMUSG00000039488	37.4491	11.9729	104.975	77.897	24.711	91.4359	-1.88244	0.0014099	0.0324838	Cntn5	9	9660891	10904775	-	4531	protein_coding	contactin 5 [Source:MGI Symbol;Acc:MGI:3042287]	-
ENSMUSG00000031410	1.02445	5.99058	15.8258	34.957	3.50751	25.3914	-2.81089	0.00147559	0.0333831	Nxf7	X	135579555	135598777	-	2710	protein_coding	nuclear RNA export factor 7 [Source:MGI Symbol;Acc:MGI:2159343]	-
ENSMUSG00000095990	111.442	112.787	221.798	322.582	112.114	272.19	-1.27868	0.00148187	0.0334753	Zfp97	17	17121415	17146831	+	2684	protein_coding	zinc finger protein 97 [Source:MGI Symbol;Acc:MGI:105921]	zf-C2H2
ENSMUSG00000043668	184.376	158.699	364.402	397.482	171.537	380.942	-1.15051	0.00149193	0.033624	Tox3	8	90247040	90348343	-	3356	protein_coding	TOX high mobility group box family member 3 [Source:MGI Symbol;Acc:MGI:3039593]	HMG
ENSMUSG00000091825	0.00158299	0.998387	9.8985	11.9847	0.499985	10.9416	-4.14098	0.00152414	0.0341275	Gm5778	10	73201695	73202766	+	1072	processed_pseudogene	predicted gene 5778 [Source:MGI Symbol;Acc:MGI:3646275]	-
ENSMUSG00000093967	0.0044937	2.99555	14.8513	15.9793	1.50002	15.4153	-3.25264	0.00152485	0.0341275	Gm26180	10	89821340	89821446	-	107	snRNA	predicted gene, 26180 [Source:MGI Symbol;Acc:MGI:5455957]	-
ENSMUSG00000039092	21.2558	9.97843	37.6022	94.8803	15.6171	66.2413	-2.07596	0.00152761	0.0341362	Sptlc3	2	139493913	139637674	+	2845	protein_coding	serine palmitoyltransferase, long chain base subunit 3 [Source:MGI Symbol;Acc:MGI:2444678]	-
ENSMUSG00000116542	1.01899	2.99503	14.8489	17.977	2.00701	16.4129	-2.95412	0.00153419	0.034231	Gm17783	16	45511791	45532050	-	1082	protein_coding	predicted, 17783 [Source:NCBI gene;Acc:100047671]	-
ENSMUSG00000091457	28.3397	10.9757	67.3325	72.9053	19.6577	70.1189	-1.82844	0.0015451	0.0343686	Gm17171	2	20300817	20324670	-	534	antisense	predicted gene 17171 [Source:MGI Symbol;Acc:MGI:4937998]	-
ENSMUSG00000048108	38.4853	26.9471	97.0441	91.8799	32.7162	94.462	-1.52633	0.00155823	0.0344959	Tmem72	6	116679063	116716913	-	17177	protein_coding	transmembrane protein 72 [Source:MGI Symbol;Acc:MGI:2442707]	-
ENSMUSG00000103865	66.8874	111.792	146.519	447.423	89.3397	296.971	-1.73153	0.00159431	0.0350337	Gm37416	2	16023108	16023425	-	318	TEC	predicted gene, 37416 [Source:MGI Symbol;Acc:MGI:5610644]	-
ENSMUSG00000068130	102.311	78.849	209.926	228.702	90.5799	219.314	-1.27465	0.00159764	0.0350803	Zfp442	2	150407141	150451486	-	2922	protein_coding	zinc finger protein 442 [Source:MGI Symbol;Acc:MGI:3651999]	zf-C2H2
ENSMUSG00000057886	1.01418	0.997943	17.836	8.98669	1.00606	13.4113	-3.58169	0.00161337	0.0352391	Cbx3-ps6	14	73955000	73955551	-	552	processed_pseudogene	chromobox 3, pseudogene 6 [Source:MGI Symbol;Acc:MGI:3646710]	-
ENSMUSG00000097072	61.78	38.9236	162.409	118.844	50.3518	140.626	-1.47963	0.00166381	0.0359889	Foxl2os	9	98949781	98955299	-	3315	processed_transcript	forkhead box L2, opposite strand [Source:MGI Symbol;Acc:MGI:3614944]	-
ENSMUSG00000087095	123.58	84.8369	198.026	346.551	104.208	272.289	-1.38465	0.00170809	0.0366735	Emx2os	19	59425104	59458635	-	5023	antisense	Emx2 opposite strand/antisense transcript (non-protein coding) [Source:MGI Symbol;Acc:MGI:3052329]	-
ENSMUSG00000056412	11.155	16.9693	49.5113	48.9361	14.0622	49.2237	-1.79819	0.00177352	0.0376411	Gm12396	4	40775259	40775564	-	306	processed_pseudogene	predicted gene 12396 [Source:MGI Symbol;Acc:MGI:3649201]	-
ENSMUSG00000021850	200.563	110.786	334.689	426.446	155.675	380.567	-1.28902	0.00179343	0.0377982	ccdc198	14	49219588	49245474	-	3921	protein_coding	coiled-coil domain containing 198 [Source:MGI Symbol;Acc:MGI:1914332]	-
ENSMUSG00000040808	2.02082	0	11.8791	13.9821	1.01041	12.9306	-3.52775	0.00179571	0.0377982	S100g	X	162961992	162964599	-	480	protein_coding	S100 calcium binding protein G [Source:MGI Symbol;Acc:MGI:104528]	-
ENSMUSG00000041301	105.359	98.8126	192.087	314.593	102.086	253.34	-1.31023	0.00182846	0.0381845	Cftr	6	18170687	18322768	+	7765	protein_coding	cystic fibrosis transmembrane conductance regulator [Source:MGI Symbol;Acc:MGI:88388]	-
ENSMUSG00000063297	70.906	54.8945	123.758	221.714	62.9002	172.736	-1.45565	0.00185358	0.0385981	Luzp2	7	54835498	55268885	+	5617	protein_coding	leucine zipper protein 2 [Source:MGI Symbol;Acc:MGI:1889615]	-
ENSMUSG00000112117	81.0434	72.8614	149.507	247.68	76.9524	198.593	-1.36635	0.00189262	0.0391582	Rmst	10	92071037	92165170	-	7423	lincRNA	rhabdomyosarcoma 2 associated transcript (non-coding RNA) [Source:MGI Symbol;Acc:MGI:1099806]	-
ENSMUSG00000062609	172.209	121.767	316.87	355.537	146.988	336.203	-1.19303	0.00194979	0.0399663	Kcnj15	16	95257558	95300260	+	6313	protein_coding	potassium inwardly-rectifying channel, subfamily J, member 15 [Source:MGI Symbol;Acc:MGI:1310000]	-
ENSMUSG00000020839	3.04027	2.99416	17.8221	18.9753	3.01721	18.3987	-2.55979	0.00197182	0.0403084	Tmigd1	11	76902159	76916587	+	1495	protein_coding	transmembrane and immunoglobulin domain containing 1 [Source:MGI Symbol;Acc:MGI:1913851]	-
ENSMUSG00000102162	1.02099	3.99356	24.7692	12.9813	2.50727	18.8753	-2.85006	0.00202457	0.0412127	Gm2367	1	192888571	192889042	+	472	processed_pseudogene	predicted gene 2367 [Source:MGI Symbol;Acc:MGI:3780535]	-
ENSMUSG00000051723	2.04398	10.9823	30.6929	34.9548	6.51316	32.8239	-2.31026	0.00212307	0.0424438	Rpl31-ps13	13	100415565	100415942	+	378	processed_pseudogene	ribosomal protein L31, pseudogene 13 [Source:MGI Symbol;Acc:MGI:3809036]	-
ENSMUSG00000042514	184.371	143.726	307.949	438.431	164.048	373.19	-1.18521	0.00217635	0.0430642	Klhl14	18	21550377	21654718	-	4425	protein_coding	kelch-like 14 [Source:MGI Symbol;Acc:MGI:1921249]	-
ENSMUSG00000015396	161.08	153.709	299.039	400.48	157.394	349.759	-1.15135	0.00219039	0.0432241	Cd83	13	43784775	43803132	+	2572	protein_coding	CD83 antigen [Source:MGI Symbol;Acc:MGI:1328316]	-
ENSMUSG00000116802	163.103	146.722	335.688	339.558	154.912	337.623	-1.12336	0.00220187	0.0433807	AC129328.1	17	17234872	17266063	+	2322	lincRNA	novel transcript	-
ENSMUSG00000064778	1.01112	0	11.8864	8.98761	0.505558	10.437	-4.07139	0.00223386	0.0437843	Snord59a	10	128084143	128084216	+	74	snoRNA	small nucleolar RNA, C/D box 59A [Source:MGI Symbol;Acc:MGI:5454983]	-
ENSMUSG00000109472	0.00158299	0.998387	8.9068	11.9849	0.499985	10.4459	-4.07493	0.00224686	0.04395	Gm18943	7	99247605	99248820	-	1216	processed_pseudogene	predicted gene, 18943 [Source:MGI Symbol;Acc:MGI:5011128]	-
ENSMUSG00000027356	209.668	88.8265	361.43	412.463	149.247	386.946	-1.37377	0.00225486	0.0439502	Fermt1	2	132904389	132945906	-	5699	protein_coding	fermitin family member 1 [Source:MGI Symbol;Acc:MGI:2443583]	-
ENSMUSG00000047965	273.548	349.341	659.499	606.21	311.445	632.854	-1.02257	0.00225722	0.0439502	Rpl9-ps7	2	70458982	70459560	+	579	processed_pseudogene	ribosomal protein L9, pseudogene 7 [Source:MGI Symbol;Acc:MGI:3642824]	-
ENSMUSG00000036800	3.05278	8.98502	20.7778	40.949	6.0189	30.8634	-2.33382	0.00229873	0.0444257	Fam135b	15	71431609	71727838	-	19492	protein_coding	family with sequence similarity 135, member B [Source:MGI Symbol;Acc:MGI:1917613]	-
ENSMUSG00000117089	0	0	3.94553	14.9828	0	9.46418	-6.2617	0.00240162	0.0458344	AC126254.1	17	53303988	53304407	-	420	processed_pseudogene	Hbs1-like (S. cerevisiae) (Hbs1l) pseudogene	-
ENSMUSG00000113625	38.5116	53.8999	98.0166	154.8	46.2058	126.409	-1.44936	0.00243875	0.0462586	Gm3379	12	109894452	109895093	-	642	processed_pseudogene	predicted gene 3379 [Source:MGI Symbol;Acc:MGI:3781557]	-
ENSMUSG00000051177	342.42	312.408	557.488	783.98	327.414	670.734	-1.03434	0.00244494	0.0463262	Plcb1	2	134786067	135475258	+	11115	protein_coding	phospholipase C, beta 1 [Source:MGI Symbol;Acc:MGI:97613]	-
ENSMUSG00000108536	6.07147	2.99314	16.819	31.9604	4.5323	24.3897	-2.39682	0.00247526	0.0466873	Gm45059	7	78777290	78778366	-	1077	TEC	predicted gene 45059 [Source:MGI Symbol;Acc:MGI:5753635]	-
ENSMUSG00000055093	299.907	572.922	740.675	1223.41	436.414	982.042	-1.1698	0.00248322	0.0468071	Gm8430	6	122456904	122457374	+	471	processed_pseudogene	predicted pseudogene 8430 [Source:MGI Symbol;Acc:MGI:3645406]	-
ENSMUSG00000030862	684.819	394.25	871.387	1413.16	539.535	1142.27	-1.08198	0.00250113	0.0470225	Cpxm2	7	132032687	132154739	-	4622	protein_coding	carboxypeptidase X 2 (M14 family) [Source:MGI Symbol;Acc:MGI:1926006]	-
ENSMUSG00000026644	24.321	28.946	61.379	96.8758	26.6335	79.1274	-1.56638	0.00263367	0.0488187	Acbd7	2	3336168	3340993	+	534	protein_coding	acyl-Coenzyme A binding domain containing 7 [Source:MGI Symbol;Acc:MGI:1925495]	-
ENSMUSG00000114765	2.02426	0.99757	13.8637	12.9828	1.51092	13.4232	-3.05149	0.00266187	0.0490885	Gm8514	14	15910518	15912163	+	1314	processed_pseudogene	predicted gene 8514 [Source:MGI Symbol;Acc:MGI:3648245]	-
ENSMUSG00000028883	382.941	327.38	596.107	838.909	355.16	717.508	-1.01428	0.00266344	0.0490885	Sema3a	5	13125414	13602565	+	13868	protein_coding	sema domain, immunoglobulin domain (Ig), short basic domain, secreted, (semaphorin) 3A [Source:MGI Symbol;Acc:MGI:107558]	-
ENSMUSG00000034810	251.244	235.554	403.997	652.153	243.399	528.075	-1.11701	0.00271847	0.0496788	Scn7a	2	66673425	66784914	-	7338	protein_coding	sodium channel, voltage-gated, type VII, alpha [Source:MGI Symbol;Acc:MGI:102965]	-
ENSMUSG00000056162	26.3095	7.98102	68.3314	56.9249	17.1453	62.6282	-1.86164	0.00272417	0.049681	Cndp1	18	84610509	84650084	-	5555	protein_coding	carnosine dipeptidase 1 (metallopeptidase M20 family) [Source:MGI Symbol;Acc:MGI:2451097]	-
ENSMUSG00000027867	9.10632	3.99073	15.8151	57.9291	6.54853	36.8721	-2.47124	0.00273926	0.0498529	Spag17	3	99885406	100143322	+	8489	protein_coding	sperm associated antigen 17 [Source:MGI Symbol;Acc:MGI:1921612]	-
ENSMUSG00000070306	23.2669	4.98654	46.5269	71.9081	14.1267	59.2175	-2.05806	0.00279179	0.0503116	Ccdc153	9	44240676	44247306	+	2036	protein_coding	coiled-coil domain containing 153 [Source:MGI Symbol;Acc:MGI:2448587]	-
ENSMUSG00000073791	146.886	113.783	240.611	364.527	130.335	302.569	-1.21429	0.00279612	0.050348	Efcab7	4	99829198	99912788	+	2252	protein_coding	EF-hand calcium binding domain 7 [Source:MGI Symbol;Acc:MGI:2385199]	-
ENSMUSG00000060371	104.331	70.8634	233.703	186.755	87.5972	210.229	-1.26194	0.00281755	0.0506134	Caln1	5	130369455	130847412	+	10483	protein_coding	calneuron 1 [Source:MGI Symbol;Acc:MGI:2155987]	-
ENSMUSG00000019935	10.1199	4.98887	32.6802	28.9617	7.55441	30.821	-2.01132	0.00284788	0.0509203	Slc17a8	10	89574020	89621253	-	4720	protein_coding	solute carrier family 17 (sodium-dependent inorganic phosphate cotransporter), member 8 [Source:MGI Symbol;Acc:MGI:3039629]	-
ENSMUSG00000026765	40.5067	24.9503	80.1991	104.865	32.7285	92.5318	-1.49603	0.00285054	0.0509203	Lypd6b	2	49787688	49948849	+	2604	protein_coding	LY6/PLAUR domain containing 6B [Source:MGI Symbol;Acc:MGI:1919147]	-
ENSMUSG00000080902	190.464	199.623	333.692	517.328	195.044	425.51	-1.12487	0.00293839	0.0520412	Ywhaq-ps3	4	70248636	70249373	-	738	transcribed_processed_pseudogene	tyrosine 3-monooxygenase/tryptophan 5-monooxygenase activation protein theta, pseudogene 3 [Source:MGI Symbol;Acc:MGI:3650241]	-
ENSMUSG00000004341	8.10556	7.9847	26.7278	35.9541	8.04513	31.341	-1.94545	0.00295714	0.0522776	Gpx6	13	21312125	21319624	+	1368	protein_coding	glutathione peroxidase 6 [Source:MGI Symbol;Acc:MGI:1922762]	-
ENSMUSG00000073573	17.1978	4.98742	24.7244	86.8918	11.0926	55.8081	-2.31794	0.00299421	0.0527083	Spink11	18	44190045	44196177	-	2484	protein_coding	serine peptidase inhibitor, Kazal type 11 [Source:MGI Symbol;Acc:MGI:3588289]	-
ENSMUSG00000106930	9.14085	23.9583	85.1835	40.9437	16.5496	63.0636	-1.92178	0.00303005	0.0530496	Gm6450	5	93003831	93004404	+	574	processed_pseudogene	predicted gene 6450 [Source:MGI Symbol;Acc:MGI:3648082]	-
ENSMUSG00000028699	28.3475	14.9689	59.4058	74.9033	21.6582	67.1546	-1.62721	0.00304506	0.0531393	Tspan1	4	116161869	116167601	-	2329	protein_coding	tetraspanin 1 [Source:MGI Symbol;Acc:MGI:1914055]	-
ENSMUSG00000029084	135.764	162.694	277.253	380.506	149.229	328.879	-1.13932	0.00305945	0.0532178	Cd38	5	43868553	43912375	+	3890	protein_coding	CD38 antigen [Source:MGI Symbol;Acc:MGI:107474]	-
ENSMUSG00000027684	146.901	151.713	287.159	357.535	149.307	322.347	-1.10967	0.00306166	0.0532178	Mecom	3	29951296	30548008	-	12427	protein_coding	MDS1 and EVI1 complex locus [Source:MGI Symbol;Acc:MGI:95457]	zf-C2H2
ENSMUSG00000028004	37.4663	21.9558	74.2578	96.8749	29.711	85.5664	-1.52229	0.00307616	0.053406	Npy2r	3	82538383	82548084	-	3383	protein_coding	neuropeptide Y receptor Y2 [Source:MGI Symbol;Acc:MGI:108418]	-
ENSMUSG00000032278	80.0038	38.9222	129.705	198.743	59.463	164.224	-1.46377	0.0031502	0.0541434	Paqr5	9	61953481	62026856	-	3954	protein_coding	progestin and adipoQ receptor family member V [Source:MGI Symbol;Acc:MGI:1921340]	-
ENSMUSG00000027831	171.193	114.78	337.674	299.609	142.987	318.641	-1.15546	0.00316432	0.0543194	Veph1	3	66053558	66296837	-	7086	protein_coding	ventricular zone expressed PH domain-containing 1 [Source:MGI Symbol;Acc:MGI:1920039]	-
ENSMUSG00000013418	195.52	168.68	337.659	436.433	182.1	387.046	-1.08727	0.00317433	0.0544589	B4galnt2	11	95865943	95914891	-	1722	protein_coding	beta-1,4-N-acetyl-galactosaminyl transferase 2 [Source:MGI Symbol;Acc:MGI:1342058]	-
ENSMUSG00000009378	190.434	110.787	361.439	326.574	150.611	344.006	-1.19105	0.00317976	0.0545198	Slc16a12	19	34668403	34747289	-	4051	protein_coding	solute carrier family 16 (monocarboxylic acid transporters), member 12 [Source:MGI Symbol;Acc:MGI:2147716]	-
ENSMUSG00000043164	2.02082	0	7.90837	17.9784	1.01041	12.9434	-3.52888	0.00330652	0.0558683	Tmem212	3	27866066	27896368	-	716	protein_coding	transmembrane protein 212 [Source:MGI Symbol;Acc:MGI:2685410]	-
ENSMUSG00000028528	54.6987	43.9155	117.834	127.834	49.3071	122.834	-1.31476	0.00331594	0.0559298	Dnajc6	4	101496648	101642799	+	5909	protein_coding	DnaJ heat shock protein family (Hsp40) member C6 [Source:MGI Symbol;Acc:MGI:1919935]	-
ENSMUSG00000043003	70.9186	72.8622	157.442	176.77	71.8904	167.106	-1.21546	0.00333374	0.0561647	Rasef	4	73714579	73790994	-	5746	protein_coding	RAS and EF hand domain containing [Source:MGI Symbol;Acc:MGI:2448565]	-
ENSMUSG00000056296	19.2478	17.9656	51.4866	59.9225	18.6067	55.7045	-1.57562	0.00334771	0.0562266	Synpr	14	13284780	13616340	+	9439	protein_coding	synaptoporin [Source:MGI Symbol;Acc:MGI:1919253]	-
ENSMUSG00000063628	182.341	132.747	336.678	342.554	157.544	339.616	-1.10762	0.00336325	0.0564	Gm7665	18	16274648	16274944	-	297	processed_pseudogene	predicted pseudogene 7665 [Source:MGI Symbol;Acc:MGI:3645651]	-
ENSMUSG00000076609	19.2494	18.9639	43.5522	77.9009	19.1066	60.7266	-1.66182	0.00336683	0.0564274	Igkc	6	70726435	70726966	+	532	IG_C_gene	immunoglobulin kappa constant [Source:MGI Symbol;Acc:MGI:96495]	-
ENSMUSG00000040710	135.773	196.631	332.712	389.493	166.202	361.103	-1.1188	0.00341462	0.0569652	St8sia4	1	95587682	95667571	-	20091	protein_coding	ST8 alpha-N-acetyl-neuraminide alpha-2,8-sialyltransferase 4 [Source:MGI Symbol;Acc:MGI:106018]	-
ENSMUSG00000039519	281.635	255.516	481.245	598.222	268.575	539.733	-1.00659	0.00342908	0.0570656	Cyp7b1	3	18071950	18243338	-	2166	protein_coding	cytochrome P450, family 7, subfamily b, polypeptide 1 [Source:MGI Symbol;Acc:MGI:104978]	-
ENSMUSG00000026610	144.836	66.8687	237.647	299.611	105.852	268.629	-1.34262	0.00343479	0.0571048	Esrrg	1	187608791	188214885	+	6208	protein_coding	estrogen-related receptor gamma [Source:MGI Symbol;Acc:MGI:1347056]	ESR-like
ENSMUSG00000035158	148.94	199.625	319.833	441.426	174.282	380.63	-1.12633	0.00343733	0.0571144	Mitf	6	97807052	98021349	+	6196	protein_coding	melanogenesis associated transcription factor [Source:MGI Symbol;Acc:MGI:104554]	bHLH
ENSMUSG00000094634	20.2609	18.9637	45.5345	75.9032	19.6123	60.7189	-1.62422	0.00352711	0.0582064	Gm3468	14	6087295	6108665	-	1955	protein_coding	predicted gene 3468 [Source:MGI Symbol;Acc:MGI:3781644]	-
ENSMUSG00000030963	9.10336	2.99235	37.6448	19.9719	6.04785	28.8083	-2.22935	0.00365746	0.059545	Umod	7	119462711	119479282	-	2763	protein_coding	uromodulin [Source:MGI Symbol;Acc:MGI:102674]	-
ENSMUSG00000037940	283.662	264.499	436.674	714.072	274.081	575.373	-1.06954	0.00367369	0.0597087	Inpp4b	8	81342556	82127914	+	13066	protein_coding	inositol polyphosphate-4-phosphatase, type II [Source:MGI Symbol;Acc:MGI:2158925]	-
ENSMUSG00000029335	52.6819	52.8998	100.985	171.779	52.7909	136.382	-1.36718	0.00371259	0.0601054	Bmp3	5	98854415	98884396	+	7398	protein_coding	bone morphogenetic protein 3 [Source:MGI Symbol;Acc:MGI:88179]	-
ENSMUSG00000020102	296.83	262.503	450.538	713.073	279.666	581.806	-1.0565	0.00374549	0.0604023	Slc16a7	10	125219270	125389465	-	11839	protein_coding	solute carrier family 16 (monocarboxylic acid transporters), member 7 [Source:MGI Symbol;Acc:MGI:1330284]	-
ENSMUSG00000096696	99.2873	106.798	191.101	276.641	103.043	233.871	-1.18145	0.00383698	0.0612634	Zfp960	17	17064113	17089628	+	2667	protein_coding	zinc finger protein 960 [Source:MGI Symbol;Acc:MGI:3052731]	zf-C2H2
ENSMUSG00000030562	199.565	150.713	364.405	369.518	175.139	366.962	-1.06666	0.00385276	0.0614157	Nox4	7	87246096	87398710	+	8471	protein_coding	NADPH oxidase 4 [Source:MGI Symbol;Acc:MGI:1354184]	-
ENSMUSG00000025892	277.578	230.562	390.129	730.052	254.07	560.09	-1.14005	0.00389029	0.0617956	Gria4	9	4417896	4796234	-	6305	protein_coding	glutamate receptor, ionotropic, AMPA4 (alpha 4) [Source:MGI Symbol;Acc:MGI:95811]	-
ENSMUSG00000029878	10.1226	5.98728	34.6642	26.9639	8.05493	30.814	-1.91977	0.00389164	0.0617956	Dbpht2	12	74296668	74302008	+	5341	lincRNA	DNA binding protein with his-thr domain [Source:MGI Symbol;Acc:MGI:2679513]	-
ENSMUSG00000064364	22.2857	19.9616	41.5647	96.8774	21.1236	69.221	-1.70648	0.00391226	0.0618884	mt-Th	MT	11546	11612	+	67	Mt_tRNA	mitochondrially encoded tRNA histidine [Source:MGI Symbol;Acc:MGI:102485]	-
ENSMUSG00000029685	1.01418	0.997943	11.8848	9.98651	1.00606	10.9357	-3.2904	0.0039918	0.0628725	Asb15	6	24528144	24573164	+	4497	protein_coding	ankyrin repeat and SOCS box-containing 15 [Source:MGI Symbol;Acc:MGI:1926160]	-
ENSMUSG00000071303	43.6007	113.791	320.865	148.803	78.6958	234.834	-1.57572	0.00411781	0.0641264	Rps8-ps1	10	56354451	56355074	-	624	processed_pseudogene	ribosomal protein S8, pseudogene 1 [Source:MGI Symbol;Acc:MGI:3647445]	-
ENSMUSG00000112932	5.05463	0.996694	16.8307	18.9755	3.02566	17.9031	-2.51819	0.00413292	0.064224	Gm48308	10	88088198	88089824	+	1627	TEC	predicted gene, 48308 [Source:MGI Symbol;Acc:MGI:6097756]	-
ENSMUSG00000054169	21.289	31.9415	59.3983	94.8784	26.6152	77.1384	-1.53062	0.00416514	0.0645864	Ceacam10	7	24777206	24784657	+	1496	protein_coding	carcinoembryonic antigen-related cell adhesion molecule 10 [Source:MGI Symbol;Acc:MGI:1347248]	-
ENSMUSG00000074344	0	0	9.91016	4.99236	0	7.45126	-5.92145	0.00424828	0.065456	Tmigd3	3	105870903	105924042	+	2296	protein_coding	transmembrane and immunoglobulin domain containing 3 [Source:MGI Symbol;Acc:MGI:5604098]	-
ENSMUSG00000059921	220.839	163.688	315.864	537.303	192.264	426.583	-1.14925	0.00427563	0.0657951	Unc5c	3	141465216	141834924	+	19135	protein_coding	unc-5 netrin receptor C [Source:MGI Symbol;Acc:MGI:1095412]	-
ENSMUSG00000045655	4.04439	0.996956	11.8704	21.973	2.52068	16.9217	-2.68938	0.00432533	0.0663263	Fam216b	14	78081021	78089007	-	2323	protein_coding	family with sequence similarity 216, member B [Source:MGI Symbol;Acc:MGI:2145738]	-
ENSMUSG00000074867	220.863	261.507	368.344	686.109	241.185	527.226	-1.12784	0.00435696	0.0666353	Zfp808	13	62129886	62236144	+	4724	protein_coding	zinc finger protein 808 [Source:MGI Symbol;Acc:MGI:3704127]	zf-C2H2
ENSMUSG00000028109	47.6384	81.8486	140.604	177.769	64.7435	159.187	-1.29611	0.00439932	0.0671417	Hormad1	3	95559677	95587671	+	1729	protein_coding	HORMA domain containing 1 [Source:MGI Symbol;Acc:MGI:1915231]	-
ENSMUSG00000028262	83.0786	90.8287	128.698	344.556	86.9536	236.627	-1.44297	0.00441749	0.0672422	Clca3a2	3	144796559	144819494	-	3974	protein_coding	chloride channel accessory 3A2 [Source:MGI Symbol;Acc:MGI:1931471]	-
ENSMUSG00000085340	5.08681	16.9714	49.5214	34.953	11.0291	42.2372	-1.92467	0.00454189	0.0686676	Gm16335	13	100770464	100770772	+	309	processed_pseudogene	predicted gene 16335 [Source:MGI Symbol;Acc:MGI:3840152]	-
ENSMUSG00000085743	13.182	19.9638	30.6677	91.8848	16.5729	61.2763	-1.8786	0.004545	0.0686764	8430419K02Rik	11	18845851	18874309	-	2587	processed_transcript	RIKEN cDNA 8430419K02 gene [Source:MGI Symbol;Acc:MGI:1921768]	-
ENSMUSG00000040035	107.386	100.809	249.546	203.733	104.097	226.64	-1.12158	0.00460268	0.0690306	Disp2	2	118779719	118811293	+	9555	protein_coding	dispatched RND tramsporter family member 2 [Source:MGI Symbol;Acc:MGI:2388733]	-
ENSMUSG00000069972	161.12	370.306	436.667	894.838	265.713	665.752	-1.32467	0.00466182	0.0695393	Rps13-ps2	7	88530446	88530898	-	453	processed_pseudogene	ribosomal protein S13, pseudogene 2 [Source:MGI Symbol;Acc:MGI:3704295]	-
ENSMUSG00000107884	0	0	5.93717	7.98996	0	6.96357	-5.82566	0.00470591	0.0699042	Gm44144	2	38852978	38854937	-	1960	TEC	predicted gene, 44144 [Source:MGI Symbol;Acc:MGI:5690536]	-
ENSMUSG00000022112	24.3456	59.8917	125.764	109.856	42.1186	117.81	-1.48101	0.00472911	0.0701823	Gpc5	14	115092215	116525179	+	4453	protein_coding	glypican 5 [Source:MGI Symbol;Acc:MGI:1194894]	-
ENSMUSG00000097900	7.07547	0.996234	16.822	27.9651	4.03585	22.3936	-2.43738	0.00479236	0.0706514	Gm8652	6	6351304	6352267	-	964	processed_pseudogene	predicted gene 8652 [Source:MGI Symbol;Acc:MGI:3643616]	-
ENSMUSG00000097974	11.1281	3.99025	28.714	30.9598	7.55915	29.8369	-1.96387	0.00489257	0.071601	Gm10605	7	99625936	99631711	+	3569	lincRNA	predicted gene 10605 [Source:MGI Symbol;Acc:MGI:3642596]	-
ENSMUSG00000041762	266.42	169.676	418.862	490.362	218.048	454.612	-1.05963	0.00489473	0.071601	Gpr155	2	73341506	73386572	-	6679	protein_coding	G protein-coupled receptor 155 [Source:MGI Symbol;Acc:MGI:1915776]	-
ENSMUSG00000090516	72.934	58.8872	229.762	109.853	65.9106	169.808	-1.36371	0.00496785	0.0722116	Rps11-ps1	9	59471759	59472233	-	475	processed_pseudogene	ribosomal protein S11, pseudogene 1 [Source:MGI Symbol;Acc:MGI:3644744]	-
ENSMUSG00000107751	2.02984	2.99457	25.7668	8.98579	2.5122	17.3763	-2.73005	0.00498343	0.0722568	Gm6749	6	108882004	108882408	+	405	processed_pseudogene	predicted pseudogene 6749 [Source:MGI Symbol;Acc:MGI:3648518]	-
ENSMUSG00000075224	43.5661	45.9133	117.843	99.869	44.7397	108.856	-1.28044	0.00509718	0.0732481	Lrrc55	2	85162334	85196699	-	4080	protein_coding	leucine rich repeat containing 55 [Source:MGI Symbol;Acc:MGI:2685197]	-
ENSMUSG00000087150	24.3074	18.9629	46.5235	80.8969	21.6352	63.7102	-1.55276	0.00523334	0.0745456	BC064078	6	128992952	129008040	+	2547	transcribed_unprocessed_pseudogene	cDNA sequence BC064078 [Source:MGI Symbol;Acc:MGI:3040692]	-
ENSMUSG00000024761	54.6907	35.9296	112.886	111.854	45.3101	112.37	-1.30815	0.00527119	0.0748225	Gm16437	19	7668287	7668793	+	507	processed_pseudogene	predicted pseudogene 16437 [Source:MGI Symbol;Acc:MGI:3644508]	-
ENSMUSG00000050533	5.06101	2.99345	19.806	17.9762	4.02723	18.8911	-2.19604	0.00543881	0.0764172	Gm9845	3	39358306	39358903	-	598	processed_pseudogene	predicted pseudogene 9845 [Source:MGI Symbol;Acc:MGI:3704215]	-
ENSMUSG00000078864	35.4492	26.9475	51.4618	141.82	31.1984	96.6408	-1.62729	0.00554127	0.0773172	Gm14322	2	177759288	177770472	+	1254	protein_coding	predicted gene 14322 [Source:MGI Symbol;Acc:MGI:3652185]	zf-C2H2
ENSMUSG00000038151	188.438	196.628	329.735	452.412	192.533	391.074	-1.02183	0.0055793	0.0773172	Prdm1	10	44437177	44528501	-	5579	protein_coding	PR domain containing 1, with ZNF domain [Source:MGI Symbol;Acc:MGI:99655]	zf-C2H2
ENSMUSG00000001225	140.759	33.9287	269.345	253.669	87.3438	261.507	-1.58064	0.00568211	0.078245	Slc26a3	12	31390871	31473917	+	6369	protein_coding	solute carrier family 26, member 3 [Source:MGI Symbol;Acc:MGI:107181]	-
ENSMUSG00000074519	240.066	116.774	369.351	431.439	178.42	400.395	-1.16566	0.00574642	0.0787384	Zfp971	2	178023284	178034022	+	2145	protein_coding	zinc finger protein 971 [Source:MGI Symbol;Acc:MGI:1261426]	zf-C2H2
ENSMUSG00000048399	0.00583486	3.99409	12.8671	16.9785	1.99996	14.9228	-2.81987	0.0057526	0.0787673	Tprg	16	25286817	25422344	+	1837	protein_coding	transformation related protein 63 regulated [Source:MGI Symbol;Acc:MGI:1918588]	-
ENSMUSG00000026109	148.942	210.604	315.871	441.427	179.773	378.649	-1.07408	0.00585233	0.0797962	Tmeff2	1	50900647	51187270	+	6707	protein_coding	transmembrane protein with EGF-like and two follistatin-like domains 2 [Source:MGI Symbol;Acc:MGI:1861735]	-
ENSMUSG00000106461	1.01112	0	10.8981	6.98999	0.505558	8.94407	-3.85138	0.00598374	0.080746	Gm20755	3	37898813	37992728	+	1827	lincRNA	predicted gene, 20755 [Source:MGI Symbol;Acc:MGI:5434111]	-
ENSMUSG00000018486	223.879	166.683	505.037	319.581	195.281	412.309	-1.07776	0.00599953	0.080746	Wnt9b	11	103727364	103749821	-	4518	protein_coding	wingless-type MMTV integration site family, member 9B [Source:MGI Symbol;Acc:MGI:1197020]	-
ENSMUSG00000050587	44.5578	26.9463	97.0457	87.8849	35.7521	92.4653	-1.36801	0.00600327	0.080746	Lrrc4c	2	96318169	97631666	+	4626	protein_coding	leucine rich repeat containing 4C [Source:MGI Symbol;Acc:MGI:2442636]	-
ENSMUSG00000029334	113.435	56.8881	144.548	304.607	85.1615	224.577	-1.39766	0.00610066	0.0815311	Prkg2	5	98929773	99037351	-	5369	protein_coding	protein kinase, cGMP-dependent, type II [Source:MGI Symbol;Acc:MGI:108173]	-
ENSMUSG00000055022	105.326	47.9047	126.72	303.609	76.6156	215.165	-1.48822	0.00635151	0.0837672	Cntn1	15	92051165	92341967	+	9433	protein_coding	contactin 1 [Source:MGI Symbol;Acc:MGI:105980]	-
ENSMUSG00000027797	899.591	488.073	987.241	1788.67	693.832	1387.96	-1.0002	0.00638276	0.0840645	Dclk1	3	55242364	55539068	+	15296	protein_coding	doublecortin-like kinase 1 [Source:MGI Symbol;Acc:MGI:1330861]	-
ENSMUSG00000022262	41.5288	32.9363	81.1903	102.867	37.2326	92.0287	-1.30274	0.00638506	0.0840645	Dnah5	15	28203752	28472052	+	15637	protein_coding	dynein, axonemal, heavy chain 5 [Source:MGI Symbol;Acc:MGI:107718]	-
ENSMUSG00000046886	6.06128	0	20.7986	16.9772	3.03064	18.8879	-2.593	0.00638563	0.0840645	Zfp474	18	52615915	52639830	+	2385	protein_coding	zinc finger protein 474 [Source:MGI Symbol;Acc:MGI:1914008]	zf-C2H2
ENSMUSG00000102758	240.124	359.324	495.103	708.079	299.724	601.591	-1.00478	0.00642611	0.0844825	Naaladl2	3	23798102	25144261	-	10411	protein_coding	N-acetylated alpha-linked acidic dipeptidase-like 2 [Source:MGI Symbol;Acc:MGI:2685867]	-
ENSMUSG00000101452	2.03803	6.98857	22.7788	18.9746	4.5133	20.8767	-2.17773	0.0064353	0.0845649	Gm28530	9	98301650	98302226	+	577	processed_pseudogene	predicted gene 28530 [Source:MGI Symbol;Acc:MGI:5579236]	-
ENSMUSG00000102692	66.8712	76.8554	152.493	163.787	71.8633	158.14	-1.13646	0.00649391	0.0848856	Dchs2	3	83127948	83357209	+	10783	protein_coding	dachsous cadherin related 2 [Source:MGI Symbol;Acc:MGI:2685263]	-
ENSMUSG00000024694	28.3231	3.98777	47.5125	85.8906	16.1554	66.7016	-2.03703	0.0064948	0.0848856	Keg1	19	12695786	12719902	+	5664	protein_coding	kidney expressed gene 1 [Source:MGI Symbol;Acc:MGI:1928492]	-
ENSMUSG00000022367	173.188	58.8824	242.591	369.521	116.035	306.056	-1.39829	0.00651845	0.0850798	Has2	15	56665627	56694539	-	4237	protein_coding	hyaluronan synthase 2 [Source:MGI Symbol;Acc:MGI:107821]	-
ENSMUSG00000080904	1.02099	3.99356	8.89314	25.969	2.50727	17.4311	-2.7365	0.00654526	0.0853598	Gm11966	11	5818497	5818583	-	87	processed_pseudogene	predicted gene 11966 [Source:MGI Symbol;Acc:MGI:3649988]	-
ENSMUSG00000025997	133.731	139.736	265.379	288.624	136.734	277.002	-1.01785	0.00660826	0.0857965	Ikzf2	1	69531214	69687245	-	11613	protein_coding	IKAROS family zinc finger 2 [Source:MGI Symbol;Acc:MGI:1342541]	zf-C2H2
ENSMUSG00000101316	148.932	170.678	295.083	349.545	159.805	322.314	-1.01154	0.00662364	0.0858674	Gm12663	11	16635109	16636066	-	958	processed_pseudogene	predicted gene 12663 [Source:MGI Symbol;Acc:MGI:3652168]	-
ENSMUSG00000106379	11.1219	1.99362	49.5396	16.9746	6.55776	33.2571	-2.32053	0.00675385	0.0870779	Lhfpl3	5	22746059	23275597	+	3213	protein_coding	lipoma HMGIC fusion partner-like 3 [Source:MGI Symbol;Acc:MGI:1925076]	-
ENSMUSG00000084241	2.02722	1.99605	8.89889	18.9771	2.01164	13.938	-2.71888	0.00676438	0.0871534	Gm13416	2	24592902	24594513	-	1612	processed_pseudogene	predicted gene 13416 [Source:MGI Symbol;Acc:MGI:3652158]	-
ENSMUSG00000031559	4.05332	3.99227	12.8584	25.9681	4.02279	19.4133	-2.23607	0.00685391	0.0878777	4930555F03Rik	8	49370886	49548994	+	5154	lincRNA	RIKEN cDNA 4930555F03 gene [Source:MGI Symbol;Acc:MGI:1922609]	-
ENSMUSG00000022838	31.4086	32.9378	66.3322	97.8742	32.1732	82.1032	-1.34815	0.00690234	0.0882239	Eaf2	16	36792884	36875003	-	4370	protein_coding	ELL associated factor 2 [Source:MGI Symbol;Acc:MGI:2146616]	-
ENSMUSG00000049409	203.614	142.727	350.542	350.543	173.171	350.543	-1.01695	0.006949	0.0885482	Prokr1	6	87578591	87590743	-	4230	protein_coding	prokineticin receptor 1 [Source:MGI Symbol;Acc:MGI:1929676]	-
ENSMUSG00000026405	8.10089	5.98784	10.8597	62.9237	7.04437	36.8917	-2.36847	0.00696317	0.0885737	C4bp	1	130634773	130661632	-	6730	protein_coding	complement component 4 binding protein [Source:MGI Symbol;Acc:MGI:88229]	-
ENSMUSG00000028523	0.00158299	0.998387	8.91279	7.98928	0.499985	8.45103	-3.7733	0.00717149	0.0900407	Tctex1d1	4	102978606	103005594	+	2921	protein_coding	Tctex1 domain containing 1 [Source:MGI Symbol;Acc:MGI:1914594]	-
ENSMUSG00000082029	117.51	96.8154	241.622	207.728	107.163	224.675	-1.06724	0.00722481	0.0905143	H3f3c	2	119665626	119666036	-	411	processed_pseudogene	H3 histone, family 3C [Source:MGI Symbol;Acc:MGI:3650546]	-
ENSMUSG00000074579	114.488	133.748	226.754	288.625	124.118	257.689	-1.05312	0.0072286	0.0905227	Lekr1	3	65666228	65831159	+	7113	protein_coding	leucine, glutamate and lysine rich 1 [Source:MGI Symbol;Acc:MGI:3645902]	-
ENSMUSG00000027762	1.01675	1.99648	6.916	18.9775	1.50661	12.9468	-3.00163	0.00729256	0.0911271	Sucnr1	3	60081869	60087566	+	1640	protein_coding	succinate receptor 1 [Source:MGI Symbol;Acc:MGI:1934135]	-
ENSMUSG00000086903	4.04767	1.99533	10.8782	22.972	3.0215	16.9251	-2.43888	0.00736331	0.0917349	Hotair	15	102944062	102947730	-	2006	lincRNA	HOX transcript antisense RNA (non-protein coding) [Source:MGI Symbol;Acc:MGI:3826586]	-
ENSMUSG00000085572	1.01675	1.99648	10.8902	11.9845	1.50661	11.4373	-2.82441	0.00738138	0.0919205	Gm16234	10	14664220	14668318	+	815	antisense	predicted gene 16234 [Source:MGI Symbol;Acc:MGI:3801867]	-
ENSMUSG00000035910	998.845	300.424	1277.39	1682.81	649.635	1480.1	-1.18786	0.00740081	0.0921229	Dcdc2a	13	25056004	25210706	+	8284	protein_coding	doublecortin domain containing 2a [Source:MGI Symbol;Acc:MGI:2652818]	-
ENSMUSG00000087298	157.021	130.751	316.881	264.654	143.886	290.768	-1.01437	0.00761941	0.0939178	Gm9392	7	46820864	46821417	-	554	processed_pseudogene	predicted pseudogene 9392 [Source:MGI Symbol;Acc:MGI:3643262]	-
ENSMUSG00000072663	23.2942	17.9648	40.5794	78.9	20.6295	59.7397	-1.52837	0.00763844	0.0941124	Spef2	15	9578193	9748868	-	9916	protein_coding	sperm flagellar 2 [Source:MGI Symbol;Acc:MGI:2443727]	-
ENSMUSG00000040640	121.577	135.744	216.846	324.579	128.661	270.712	-1.07241	0.00765851	0.0942796	Erc2	14	27622428	28478537	+	9728	protein_coding	ELKS/RAB6-interacting/CAST family member 2 [Source:MGI Symbol;Acc:MGI:1098749]	-
ENSMUSG00000030054	0	0	2.95716	11.9865	0	7.47181	-5.92571	0.00773019	0.0948803	Gp9	6	87778072	87779768	+	881	protein_coding	glycoprotein 9 (platelet) [Source:MGI Symbol;Acc:MGI:1860137]	-
ENSMUSG00000032776	70.9036	51.8998	116.834	165.786	61.4017	141.31	-1.20093	0.00781158	0.0955964	Mctp2	7	72077830	72306608	-	12351	protein_coding	multiple C2 domains, transmembrane 2 [Source:MGI Symbol;Acc:MGI:2685335]	-
ENSMUSG00000097924	22.2841	18.9633	51.4872	58.9237	20.6237	55.2054	-1.41517	0.00785158	0.095992	A730020E08Rik	6	61172293	61180810	-	3895	bidirectional_promoter_lncRNA	RIKEN cDNA A730020E08 gene [Source:MGI Symbol;Acc:MGI:2444999]	-
ENSMUSG00000049560	34.4467	34.9339	78.2234	88.8847	34.6903	83.554	-1.26515	0.0079124	0.0965046	Defb20	2	152477063	152479934	+	690	protein_coding	defensin beta 20 [Source:MGI Symbol;Acc:MGI:2442320]	-
ENSMUSG00000049336	78.0106	80.8472	126.727	244.684	79.4289	185.706	-1.22395	0.00792357	0.0966004	Tenm2	11	36006656	37235964	-	11474	protein_coding	teneurin transmembrane protein 2 [Source:MGI Symbol;Acc:MGI:1345184]	-
ENSMUSG00000097363	3.04027	2.99416	12.8659	17.9774	3.01721	15.4216	-2.30701	0.00803545	0.0975447	Gm26717	18	32153476	32160427	+	1418	lincRNA	predicted gene, 26717 [Source:MGI Symbol;Acc:MGI:5477211]	-
ENSMUSG00000048572	385.969	270.486	485.194	837.911	328.227	661.552	-1.0109	0.00804215	0.0975543	Tmem252	19	24674008	24679661	+	2462	protein_coding	transmembrane protein 252 [Source:MGI Symbol;Acc:MGI:3583948]	-
ENSMUSG00000112121	4.04767	1.99533	14.8513	15.9793	3.0215	15.4153	-2.30526	0.00806025	0.0976212	C230072F16Rik	17	80896793	80933045	+	1807	lincRNA	RIKEN cDNA C230072F16 gene [Source:MGI Symbol;Acc:MGI:2444727]	-
ENSMUSG00000084935	3.03744	1.99567	13.8623	13.9817	2.51656	13.922	-2.41166	0.00809149	0.0979074	Gm14161	2	152549714	152553932	-	339	antisense	predicted gene 14161 [Source:MGI Symbol;Acc:MGI:3649234]	-
ENSMUSG00000025938	50.6179	17.9613	137.666	69.9059	34.2896	103.786	-1.59423	0.00818186	0.0985898	Slco5a1	1	12866549	12992650	-	13137	protein_coding	solute carrier organic anion transporter family, member 5A1 [Source:MGI Symbol;Acc:MGI:2443431]	-
ENSMUSG00000111594	84.0673	53.8952	136.642	176.771	68.9813	156.707	-1.18244	0.00820958	0.0988009	Gm3365	8	69554802	69585162	-	1480	unprocessed_pseudogene	predicted gene 3365 [Source:MGI Symbol;Acc:MGI:3781543]	-
ENSMUSG00000040693	10.1337	10.9793	55.4799	20.9695	10.5565	38.2247	-1.84408	0.00829705	0.0995454	Slco4c1	1	96816270	96872171	-	4908	protein_coding	solute carrier organic anion transporter family, member 4C1 [Source:MGI Symbol;Acc:MGI:2442784]	-
ENSMUSG00000074479	79.0482	142.734	231.71	254.669	110.891	243.189	-1.13193	0.00829888	0.0995454	Gm10704	3	88576410	88577139	-	730	processed_pseudogene	predicted pseudogene 10704 [Source:MGI Symbol;Acc:MGI:3642446]	-
ENSMUSG00000075276	9.10632	3.99073	34.6741	17.9745	6.54853	26.3243	-1.98721	0.00833575	0.0997815	Gm13653	2	75192277	75192759	+	483	processed_pseudogene	predicted gene 13653 [Source:MGI Symbol;Acc:MGI:3649358]	-
ENSMUSG00000057766	116.506	115.781	210.911	263.658	116.143	237.284	-1.02991	0.00834893	0.0998027	Ankrd29	18	12252362	12305720	-	3295	protein_coding	ankyrin repeat domain 29 [Source:MGI Symbol;Acc:MGI:2687055]	-
ENSMUSG00000029155	23.272	6.98312	45.5454	52.9315	15.1276	49.2385	-1.69465	0.00848704	0.100662	Spata18	5	73651379	73679512	+	2107	protein_coding	spermatogenesis associated 18 [Source:MGI Symbol;Acc:MGI:1920722]	-
ENSMUSG00000035818	64.8239	45.911	147.555	108.857	55.3674	128.206	-1.20965	0.00864082	0.102086	Plekhs1	19	56461640	56486752	+	3628	protein_coding	pleckstrin homology domain containing, family S member 1 [Source:MGI Symbol;Acc:MGI:2443041]	-
ENSMUSG00000035095	89.1361	61.8805	191.126	142.812	75.5083	166.969	-1.1437	0.00866803	0.102283	Fam167a	14	63436394	63465498	+	4274	protein_coding	family with sequence similarity 167, member A [Source:MGI Symbol;Acc:MGI:3606565]	-
ENSMUSG00000109564	149.922	107.794	221.798	323.58	128.858	272.689	-1.08079	0.00867637	0.102298	Muc16	9	18495455	18674530	-	26350	protein_coding	mucin 16 [Source:MGI Symbol;Acc:MGI:1920982]	-
ENSMUSG00000042282	15.1953	13.9731	44.5645	37.9498	14.5842	41.2572	-1.49243	0.00871759	0.102493	Gucy2f	X	142081160	142196931	-	8122	protein_coding	guanylate cyclase 2f [Source:MGI Symbol;Acc:MGI:105119]	-
ENSMUSG00000085996	49.6294	35.9301	116.857	87.8841	42.7798	102.371	-1.25651	0.00872691	0.102561	A830012C17Rik	4	4138321	4188703	+	1665	processed_transcript	RIKEN cDNA A830012C17 gene [Source:MGI Symbol;Acc:MGI:2441830]	-
ENSMUSG00000033676	107.387	104.801	178.226	271.648	106.094	224.937	-1.08326	0.00873788	0.102597	Gabrb3	7	57419692	57828802	+	6542	protein_coding	gamma-aminobutyric acid (GABA) A receptor, subunit beta 3 [Source:MGI Symbol;Acc:MGI:95621]	-
ENSMUSG00000083283	10.1422	15.9712	21.7551	74.9071	13.0567	48.3311	-1.87818	0.00874418	0.102597	Gm15361	X	74494379	74494822	-	444	processed_pseudogene	predicted pseudogene 15361 [Source:MGI Symbol;Acc:MGI:3642247]	-
ENSMUSG00000078862	211.699	100.804	367.382	319.583	156.252	343.482	-1.13583	0.00875644	0.102671	Gm14326	2	177935993	177957297	-	2863	protein_coding	predicted gene 14326 [Source:MGI Symbol;Acc:MGI:3709298]	zf-C2H2
ENSMUSG00000061576	404.183	186.642	500.051	778.987	295.412	639.519	-1.11397	0.0088251	0.103296	Dpp6	5	26817203	27727505	+	12347	protein_coding	dipeptidylpeptidase 6 [Source:MGI Symbol;Acc:MGI:94921]	-
ENSMUSG00000048236	16.1942	7.98266	36.6369	37.9506	12.0884	37.2937	-1.61572	0.00893994	0.103762	Ovch2	7	107781544	107801208	-	1953	protein_coding	ovochymase 2 [Source:MGI Symbol;Acc:MGI:3045251]	-
ENSMUSG00000078451	24.3161	24.9528	46.5211	87.8882	24.6344	67.2046	-1.44325	0.00896545	0.103809	Ppil6	10	41490439	41514286	+	1169	protein_coding	peptidylprolyl isomerase (cyclophilin)-like 6 [Source:MGI Symbol;Acc:MGI:1920325]	-
ENSMUSG00000031285	62.7835	30.9376	105.948	125.837	46.8606	115.892	-1.30421	0.00899845	0.104025	Dcx	X	143855842	143933311	-	12647	protein_coding	doublecortin [Source:MGI Symbol;Acc:MGI:1277171]	-
ENSMUSG00000040420	4.04073	0	11.8767	15.9798	2.02037	13.9282	-2.71449	0.00906631	0.104601	Cdh18	15	22549022	23474418	+	4554	protein_coding	cadherin 18 [Source:MGI Symbol;Acc:MGI:1344366]	-
ENSMUSG00000054203	7.07547	0.996234	11.8622	32.9601	4.03585	22.4112	-2.43814	0.00929059	0.106424	Ifi205	1	174011998	174031810	-	4177	protein_coding	interferon activated gene 205 [Source:MGI Symbol;Acc:MGI:101847]	-
ENSMUSG00000078866	367.703	139.73	524.818	609.207	253.716	567.012	-1.15982	0.00932722	0.106721	Zfp970	2	177464733	177478129	+	2172	protein_coding	zinc finger protein 970 [Source:MGI Symbol;Acc:MGI:3652255]	zf-C2H2
ENSMUSG00000022783	42.5015	7.97945	66.3282	110.858	25.2405	88.5931	-1.80616	0.00937554	0.107105	Spag6l	16	16753016	16829456	-	4559	protein_coding	sperm associated antigen 6-like [Source:MGI Symbol;Acc:MGI:1354388]	-
ENSMUSG00000046242	14.1612	3.98964	25.7333	40.9483	9.07543	33.3408	-1.86335	0.00954087	0.108184	Nme9	9	99451475	99474751	+	1662	protein_coding	NME/NM23 family member 9 [Source:MGI Symbol;Acc:MGI:4359686]	-
ENSMUSG00000019932	3.04515	4.99115	12.8601	23.9705	4.01815	18.4153	-2.16153	0.00962101	0.108789	Kera	10	97606879	97613692	+	2280	protein_coding	keratocan [Source:MGI Symbol;Acc:MGI:1202398]	-
ENSMUSG00000114924	0	0	6.93435	4.99294	0	5.96364	-5.60623	0.0096815	0.10914	Gm38408	14	25066904	25074444	-	2630	lincRNA	predicted gene, 38408 [Source:MGI Symbol;Acc:MGI:5621293]	-
ENSMUSG00000023192	0	0	4.94683	6.99128	0	5.96906	-5.60759	0.00971964	0.109273	Grm2	9	106643095	106656082	-	4894	protein_coding	glutamate receptor, metabotropic 2 [Source:MGI Symbol;Acc:MGI:1351339]	-
ENSMUSG00000104368	1.01418	0.997943	4.93503	16.9803	1.00606	10.9577	-3.29334	0.00973163	0.10928	2010103J01Rik	1	185312187	185313803	+	388	antisense	RIKEN cDNA 2010103J01 gene [Source:MGI Symbol;Acc:MGI:1917139]	-
ENSMUSG00000052221	81.0322	56.8901	122.773	187.757	68.9611	155.265	-1.1695	0.00979256	0.109752	Ppp1r36	12	76417538	76439492	+	3347	protein_coding	protein phosphatase 1, regulatory subunit 36 [Source:MGI Symbol;Acc:MGI:2684916]	-
ENSMUSG00000055333	42.5235	19.9586	94.0809	71.905	31.2411	82.9929	-1.40615	0.00982153	0.109904	Fat2	11	55250609	55336564	-	14528	protein_coding	FAT atypical cadherin 2 [Source:MGI Symbol;Acc:MGI:2685369]	-
ENSMUSG00000090961	0.00710769	4.99261	9.88518	24.9699	2.49986	17.4275	-2.73826	0.0098243	0.109904	Vmn2r8	5	108791843	108808850	-	10134	protein_coding	vomeronasal 2, receptor 8 [Source:MGI Symbol;Acc:MGI:3642986]	-
ENSMUSG00000022860	143.812	50.8978	192.088	302.608	97.3547	247.348	-1.34412	0.00983446	0.109922	Chodl	16	78930948	78951733	+	5491	protein_coding	chondrolectin [Source:MGI Symbol;Acc:MGI:2179069]	-
ENSMUSG00000084265	11.1406	8.98223	77.2843	12.9784	10.0614	45.1313	-2.15121	0.00983489	0.109922	Gm14541	X	36839137	36839293	-	157	processed_pseudogene	predicted gene 14541 [Source:MGI Symbol;Acc:MGI:3709642]	-
ENSMUSG00000060317	1.01112	0	7.92094	7.98949	0.505558	7.95522	-3.68489	0.00988101	0.110275	Acnat2	4	49379840	49408151	-	1744	protein_coding	acyl-coenzyme A amino acid N-acyltransferase 2 [Source:MGI Symbol;Acc:MGI:2444345]	-
ENSMUSG00000113078	5.07496	8.98419	27.7315	21.9705	7.02958	24.851	-1.80324	0.0100231	0.111348	Gm48734	13	62734907	62737195	-	2289	TEC	predicted gene, 48734 [Source:MGI Symbol;Acc:MGI:6098397]	-
ENSMUSG00000092368	1.01112	0	8.91451	6.99037	0.505558	7.95244	-3.68434	0.0102691	0.11317	A930015D03Rik	17	35994453	36038435	+	1111	antisense	RIKEN cDNA A930015D03 gene [Source:MGI Symbol;Acc:MGI:1925060]	-
ENSMUSG00000020256	202.584	101.803	286.167	367.522	152.194	326.845	-1.10214	0.0104434	0.114195	Aldh1l2	10	83487450	83534140	-	7503	protein_coding	aldehyde dehydrogenase 1 family, member L2 [Source:MGI Symbol;Acc:MGI:2444680]	-
ENSMUSG00000091876	39.4692	9.97617	63.3628	89.8844	24.7227	76.6236	-1.62701	0.0105075	0.114264	Gm3851	1	119787769	119788086	+	318	processed_pseudogene	predicted gene 3851 [Source:MGI Symbol;Acc:MGI:3782023]	-
ENSMUSG00000023122	42.542	33.9344	78.2184	102.867	38.2382	90.5428	-1.24095	0.0106802	0.11522	Sult1c2	17	53829637	53846339	-	1846	protein_coding	sulfotransferase family, cytosolic, 1C, member 2 [Source:MGI Symbol;Acc:MGI:1916333]	-
ENSMUSG00000102135	9.12263	10.9796	36.6473	25.9649	10.0511	31.3061	-1.62698	0.0106939	0.11527	Gm37108	1	6916559	6923588	+	626	processed_pseudogene	predicted gene, 37108 [Source:MGI Symbol;Acc:MGI:5610336]	-
ENSMUSG00000071748	99.2939	122.769	220.821	224.707	111.032	222.764	-1.00368	0.0107275	0.115546	Gm14698	X	68821093	68825318	+	4226	protein_coding	predicted gene 14698 [Source:MGI Symbol;Acc:MGI:3709613]	-
ENSMUSG00000082746	5.0638	3.99191	13.8514	23.9703	4.52786	18.9109	-2.0329	0.0107944	0.115837	Rps12-ps1	X	103489517	103489917	+	401	processed_pseudogene	ribosomal protein S12, pseudogene 1 [Source:MGI Symbol;Acc:MGI:1353638]	-
ENSMUSG00000095362	402.148	155.699	610.975	596.223	278.924	603.599	-1.11342	0.0108238	0.115981	Gm14325	2	177831791	177840336	-	1616	protein_coding	predicted gene 14325 [Source:MGI Symbol;Acc:MGI:3702875]	zf-C2H2
[truncated: 316 more rows]

## Sheet: SMART-seq-all
no difference	up	down	threshold
[truncated: 1 more rows]

## Sheet: SMART-seq-deg-up
	gene_name
[truncated: 615 more rows]

[truncated: 1 more sheets: SMART-seq-deg-down]
