# Supplementary material for: CWF19L2 is Essential for Male Fertility and Spermatogenesis by Regulating Alternative Splicing
Source: Adv Sci (Weinh). 2024 Jun 18;11(31):2403866. doi: 10.1002/advs.202403866 (PMC11336944; doi:10.1002/advs.202403866)
Supplement: Supplementary file 2 — Supporting Information [file ADVS-11-2403866-s002.zip › Sup4-Abnormal alternative splicing events.xlsx]

## Sheet: RNA-seq-all
all	SE	RI	A5SS	A3SS	MXE	threshold
925	529	124	59	78	164	p-value <0.05, |ΔPSI|>10%

## Sheet: RNA-seq-SE
GeneID	geneSymbol	chr	strand	exonStart_0base	exonEnd	upstreamES	upstreamEE	downstreamES	downstreamEE	IJC_SAMPLE_1	SJC_SAMPLE_1	IJC_SAMPLE_2	SJC_SAMPLE_2	IncFormLen	SkipFormLen	PValue	FDR	IncLevel1	IncLevel2	IncLevelDifference
ENSMUSG00000038708	Golga4	9	+	118519085	118519184	118514179	118514269	118522517	118522583	22,23	40,33	5,8	73,44	248	149	6.69e-05	0.00642805	0.248,0.295	0.04,0.098	0.202
ENSMUSG00000028464	Tpm2	4	-	43518643	43518719	43518401	43518464	43519002	43519078	286,67	1114803	14,11	9901177	225	149	5.03e-05	0.00507845	0.145,0.052	0.009,0.006	0.091
ENSMUSG00000040345	Arhgap9	10	+	127324344	127324459	127323706	127323830	127325118	127325199	10,12	9,1	1,0	2,3	264	149	0.000223259	0.0176374	0.385,0.871	0.22,0.0	0.518
ENSMUSG00000002885	Adgre5	8	-	83731902	83732037	83730110	83730257	83733413	83733566	39,24	13,7	29,56	26,65	284	149	0.000747158	0.047895	0.611,0.643	0.369,0.311	0.287
ENSMUSG00000109061	Gm49320	8	+	4240687	4240735	4238864	4239033	4243303	4243445	143138	211215	124,79	48,35	197	149	4.41e-10	1.9e-07	0.339,0.327	0.661,0.631	-0.313
ENSMUSG00000029462	Vps29	5	+	122356793	122356805	122354384	122354476	122360012	122360204	55,33	313160	0,0	149174	161	149	3.09e-10	1.41e-07	0.14,0.16	0.0,0.0	0.15
ENSMUSG00000066568	Lsm14a	7	-	34357765	34357942	34357433	34357496	34365614	34365737	12591344	76,93	450556	74,82	326	149	0.00065137	0.0430672	0.883,0.869	0.735,0.756	0.13
ENSMUSG00000060149	BC002059	17	+	16970899	16971026	16951551	16951708	16971170	16971231	27,37	0,0	43,27	16,15	276	149	3.23e-10	1.45e-07	1.0,1.0	0.592,0.493	0.458
ENSMUSG00000040557	Mettl27	5	+	134934288	134934424	134933472	134933601	134940456	134941723	113101	4,0	78,8	13,5	285	149	0.00038372	0.0277119	0.937,1.0	0.758,0.455	0.362
ENSMUSG00000032366	Tpm1	9	-	67047785	67047911	67035994	67036128	67048123	67048249	19381384	583465	27664164	536431	275	149	7.66e-05	0.00719898	0.643,0.617	0.737,0.84	-0.158
ENSMUSG00000026843	Fubp3	2	+	31614710	31614782	31613030	31613107	31615497	31615625	479472	53,44	196123	0,0	221	149	1.33e-07	2.98e-05	0.859,0.879	1.0,1.0	-0.131
ENSMUSG00000063704	Mapk15	15	+	75995071	75995101	75994844	75994943	75995233	75995324	0,2	4,2	4,2	0,0	179	149	3.44e-06	0.000513646	0.0,0.454	1.0,1.0	-0.773
ENSMUSG00000053877	Srcap	7	+	127514164	127514240	127511982	127512338	127515941	127516201	73103	10,23	66,5	0,0	225	149	7.96e-07	0.000147157	0.829,0.748	1.0,1.0	-0.212
ENSMUSG00000038685	Rtel1	2	+	181355008	181355125	181354352	181354442	181355309	181355552	74101	8,11	166,64	0,0	266	149	0.000586607	0.0394045	0.838,0.837	1.0,1.0	-0.163
ENSMUSG00000038685	Rtel1	2	+	181355008	181355125	181354352	181354442	181355327	181355552	69,65	11,15	116,51	2,2	266	149	0.000102105	0.0093123	0.778,0.708	0.97,0.935	-0.21
ENSMUSG00000038260	Trpm4	7	-	45327720	45327895	45326976	45327140	45333381	45333452	90,35	11,5	56,21	0,0	324	149	4.75e-05	0.00482491	0.79,0.763	1.0,1.0	-0.224
ENSMUSG00000002608	Ccdc97	7	-	25716853	25716999	25715734	25716187	25718917	25719045	52,17	83,52	20,21	6,10	295	149	8.06e-05	0.00753846	0.24,0.142	0.627,0.515	-0.38
ENSMUSG00000020721	Helz	11	+	107555518	107555575	107549345	107549401	107574937	107575165	22,46	15,13	18,25	0,0	206	149	1.95e-10	9.13e-08	0.515,0.719	1.0,1.0	-0.383
ENSMUSG00000028035	Dnajb4	3	-	152208883	152208946	152193562	152193664	152209834	152210057	4,2	8,12	17,1	0,0	212	149	0	0	0.26,0.105	1.0,1.0	-0.818
ENSMUSG00000079414	Gm11110	17	-	57102054	57102153	57092034	57092769	57103349	57103460	5,0	4,2	6,8	0,0	248	149	3.43e-05	0.00369036	0.429,0.0	1.0,1.0	-0.785
ENSMUSG00000039530	Tusc3	8	+	39071375	39071516	39063190	39063308	39126528	39126592	33,24	8,4	39,47	0,0	290	149	2.87e-05	0.00322436	0.679,0.755	1.0,1.0	-0.283
ENSMUSG00000079557	2023-03-02	17	-	33715942	33716062	33709744	33709972	33718545	33718591	82126	301250	90,37	32,9	269	149	6.66e-16	1.12e-12	0.131,0.218	0.609,0.695	-0.477
ENSMUSG00000021759	Plpp1	13	+	112851402	112851554	112834858	112835013	112856745	112857026	117110	36,47	175241	24,20	301	149	1.75e-05	0.002122	0.617,0.537	0.783,0.856	-0.243
ENSMUSG00000041670	Rims1	1	-	22630411	22630480	22596364	22596584	22726929	22727010	0,0	3,2	1,1	0,0	218	149	6.91e-09	2.24e-06	0.0,0.0	1.0,1.0	-1
ENSMUSG00000030779	Rbbp6	7	+	122997595	122997697	122996942	122997305	122998524	123000279	114123	36,55	207397	40,40	251	149	0.000526329	0.0364467	0.653,0.57	0.754,0.855	-0.193
ENSMUSG00000074673	Ttll9	2	+	152984080	152984321	152983054	152983166	152989593	152989662	5,3	2,3	3,7	0,0	390	149	0.000149965	0.0128421	0.489,0.276	1.0,1.0	-0.617
ENSMUSG00000035189	Ano4	10	-	89084546	89084591	89067731	89068231	89088192	89088293	6,13	0,1	0,0	9,1	194	149	1.53e-14	1.98e-11	1.0,0.909	0.0,0.0	0.955
ENSMUSG00000035189	Ano4	10	-	89084546	89084653	89067179	89068231	89088192	89088293	1,4	0,1	0,0	9,1	256	149	1.66e-05	0.0020207	1.0,0.7	0.0,0.0	0.85
ENSMUSG00000030609	Aen	7	+	78902229	78902830	78895926	78896014	78905842	78906043	577598	52,34	434201	0,0	750	149	3.78e-13	3.44e-10	0.688,0.777	1.0,1.0	-0.268
ENSMUSG00000030609	Aen	7	+	78902343	78902830	78895933	78896014	78905842	78906043	533551	52,34	326175	0,0	636	149	5.65e-12	3.59e-09	0.706,0.792	1.0,1.0	-0.251
ENSMUSG00000029673	Auts2	5	-	131470413	131470458	131466031	131466127	131472237	131472479	28,33	10,9	2,10	0,0	194	149	1.3e-07	2.93e-05	0.683,0.738	1.0,1.0	-0.289
ENSMUSG00000063889	Crem	18	-	3276693	3276775	3273421	3273578	3295039	3295182	10,8	3,6	6,24	0,0	231	149	3.73e-05	0.00396338	0.683,0.462	1.0,1.0	-0.427
ENSMUSG00000063889	Crem	18	-	3287903	3288092	3273421	3273578	3295039	3295182	10,10	3,6	15,6	0,0	338	149	2.23e-06	0.000359377	0.595,0.424	1.0,1.0	-0.491
ENSMUSG00000030970	Ctbp2	7	-	133025712	133025872	132999190	132999345	133081756	133081860	313385	84112	311377	24,34	309	149	1.45e-07	3.22e-05	0.642,0.624	0.862,0.842	-0.219
ENSMUSG00000022185	Acin1	14	-	54653213	54653278	54651716	54651858	54653534	54653682	59,64	77,71	2,8	70,69	214	149	1.92e-13	1.9e-10	0.348,0.386	0.02,0.075	0.32
ENSMUSG00000022185	Acin1	14	-	54653213	54653317	54651514	54651858	54653534	54653681	83,61	77,71	9,23	70,69	253	149	1.38e-06	0.000235756	0.388,0.336	0.07,0.164	0.245
ENSMUSG00000098789	Jmjd7	2	+	120031306	120031402	120030815	120030872	120031574	120031651	188194	43,42	197119	8,8	245	149	1.82e-05	0.0021883	0.727,0.737	0.937,0.9	-0.187
ENSMUSG00000022305	Lrp12	15	-	39904538	39904595	39885005	39885141	39943603	39943788	42,70	23,10	51,54	2,1	206	149	0.00028358	0.02169	0.569,0.835	0.949,0.975	-0.26
ENSMUSG00000041921	Metap1d	2	+	71500778	71500869	71453362	71453398	71506784	71506942	24,16	58,79	61,73	20,26	240	149	1.22e-15	1.96e-12	0.204,0.112	0.654,0.635	-0.487
ENSMUSG00000037936	Scarb1	5	-	125281104	125281233	125277086	125277865	125283898	125284045	14221444	229229	762230	69,0	278	149	0.000700701	0.0454362	0.769,0.772	0.855,1.0	-0.157
ENSMUSG00000020527	Myo19	11	+	84895267	84895364	84894549	84894652	84897120	84897211	32,41	4,12	33,48	0,0	246	149	2.13e-05	0.00251761	0.829,0.674	1.0,1.0	-0.248
ENSMUSG00000020527	Myo19	11	+	84895477	84895554	84894549	84894652	84897120	84897211	22,15	4,12	16,24	0,0	226	149	1.53e-05	0.00187704	0.784,0.452	1.0,1.0	-0.382
ENSMUSG00000045983	Eif4g1	16	+	20673598	20673655	20672748	20672876	20673867	20673961	417331	83,26	69,64	0,0	206	149	2.24e-06	0.000359748	0.784,0.902	1.0,1.0	-0.157
ENSMUSG00000027879	Sec22b	3	+	97907224	97907330	97901215	97901420	97921115	97921851	17,15	0,0	14,12	10,5	255	149	5.56e-10	2.34e-07	1.0,1.0	0.45,0.584	0.483
ENSMUSG00000027879	Sec22b	3	+	97912578	97912739	97901189	97901420	97921115	97921851	16,24	0,0	19,19	10,5	310	149	6.67e-09	2.18e-06	1.0,1.0	0.477,0.646	0.439
ENSMUSG00000039741	Bahcc1	11	+	120271358	120273104	120268306	120268429	120273314	120273423	746890	13,19	376179	0,1	1895	149	0.000107586	0.00970693	0.819,0.786	1.0,0.934	-0.165
ENSMUSG00000040434	Large2	2	-	92369267	92369372	92367753	92367866	92369489	92369661	79157	23,54	50,22	59,18	254	149	4.94e-05	0.0050043	0.668,0.63	0.332,0.418	0.274
ENSMUSG00000040434	Large2	2	-	92370176	92370259	92369705	92369983	92370565	92370663	152165	18,32	85,77	0,0	232	149	5.7e-08	1.42e-05	0.844,0.768	1.0,1.0	-0.194
ENSMUSG00000037847	Nmrk1	19	+	18636078	18636142	18631949	18632081	18639517	18639608	30,45	0,0	0,1	4,2	213	149	4.06e-09	1.39e-06	1.0,1.0	0.0,0.259	0.871
ENSMUSG00000037847	Nmrk1	19	+	18638917	18639399	18636078	18636142	18639517	18639608	9,11	22,38	9,3	0,0	631	149	1.03e-08	3.11e-06	0.088,0.064	1.0,1.0	-0.924
ENSMUSG00000022674	Ube2v2	16	-	15577014	15577140	15552676	15556543	15581058	15581207	133232	9,23	47,92	44,96	275	149	0	0	0.889,0.845	0.367,0.342	0.512
ENSMUSG00000021288	Klc1	12	+	111793648	111793699	111789324	111789486	111795547	111795678	18,17	148,99	14,10	19,11	200	149	0.00018773	0.0153346	0.083,0.113	0.354,0.404	-0.281
ENSMUSG00000021288	Klc1	12	+	111795547	111795678	111789324	111789486	111806007	111806074	434287	90,58	130,42	0,0	280	149	2.22e-12	1.53e-09	0.72,0.725	1.0,1.0	-0.278
ENSMUSG00000062627	Mysm1	4	-	94961702	94961833	94960327	94960431	94965128	94965871	90119	14,10	35,85	0,1	280	149	4.68e-05	0.00476863	0.774,0.864	1.0,0.978	-0.17
ENSMUSG00000090935	Synj2bp	12	-	81510828	81510965	81504250	81504639	81532715	81532880	543702	107,83	424302	19,8	286	149	4.79e-06	0.000676917	0.726,0.815	0.921,0.952	-0.166
ENSMUSG00000051427	Ccdc157	11	-	4158159	4158289	4149930	4150102	4160158	4160218	5,1	9,6	1,6	0,0	279	149	1.11e-16	1.97e-13	0.229,0.082	1.0,1.0	-0.845
ENSMUSG00000087174	5530601H04Rik	X	-	105042603	105042817	105038816	105039812	105044001	105044111	17,12	25,20	1,12	71109	363	149	0.000114235	0.0101976	0.218,0.198	0.006,0.043	0.184
ENSMUSG00000046962	Zbtb21	16	-	97956757	97956900	97947434	97953093	97962413	97962609	65,92	17,33	46,45	4,2	292	149	0.000374879	0.0272488	0.661,0.587	0.854,0.92	-0.263
ENSMUSG00000046962	Zbtb21	16	-	97956757	97956900	97947434	97953093	97962512	97962622	28,53	9,6	15,25	0,0	292	149	4.51e-05	0.00465796	0.614,0.818	1.0,1.0	-0.284
ENSMUSG00000038302	Afg1l	10	-	42438353	42438405	42426485	42426587	42454306	42454530	10,18	6,9	9,20	0,0	201	149	9.66e-09	2.98e-06	0.553,0.597	1.0,1.0	-0.425
ENSMUSG00000030061	Uba3	6	-	97205102	97205347	97203473	97203594	97205532	97205559	31,19	16,7	1,3	0,0	394	149	3.86e-08	1e-05	0.423,0.507	1.0,1.0	-0.535
ENSMUSG00000058402	Zfp420	7	+	29861015	29861068	29859978	29860093	29872891	29872933	7,8	0,4	0,2	1,8	202	149	0.000158706	0.0134198	1.0,0.596	0.0,0.156	0.72
ENSMUSG00000061046	Haghl	17	-	25785003	25785194	25784660	25784725	25785427	25785532	428381	19,27	197144	0,0	340	149	0.000225638	0.0177836	0.908,0.861	1.0,1.0	-0.115
ENSMUSG00000037960	Card19	13	-	49210088	49210203	49208003	49208146	49215753	49215860	12,18	27,15	7,9	0,2	264	149	0.00029066	0.0221309	0.201,0.404	1.0,0.717	-0.556
ENSMUSG00000032855	Pkd1	17	+	24587178	24587292	24586461	24586588	24587399	24587449	180167	55,52	123,73	9,6	263	149	2.25e-05	0.0026148	0.65,0.645	0.886,0.873	-0.232
ENSMUSG00000003534	Ddr1	17	-	35703923	35704139	35693787	35693917	35704530	35704599	39,21	13,5	23,11	0,0	365	149	6.46e-11	3.45e-08	0.55,0.632	1.0,1.0	-0.409
ENSMUSG00000039257	Vstm2b	7	+	40901249	40901279	40900775	40900895	40902429	40902901	3,4	0,1	2,0	4,9	179	149	9.69e-07	0.000174313	1.0,0.769	0.294,0.0	0.738
ENSMUSG00000041617	Ccdc74a	16	+	17649994	17650074	17648066	17648126	17650366	17650737	0,1	1,1	2,3	0,0	229	149	0.000680418	0.0445502	0.0,0.394	1.0,1.0	-0.803
ENSMUSG00000030990	Pgap2	7	+	102235661	102235872	102231265	102231425	102236093	102236346	23,35	24,63	1,6	29,45	360	149	4.37e-05	0.00456622	0.284,0.187	0.014,0.052	0.202
ENSMUSG00000039382	Wdr45	X	+	7723564	7723753	7722249	7722378	7723848	7723920	28,27	90,51	6,16	0,4	338	149	0.000132274	0.0115325	0.121,0.189	1.0,0.638	-0.664
ENSMUSG00000097431	Gm26782	14	+	50874913	50874962	50871750	50871826	50876671	50876820	0,0	4,2	2,4	0,0	198	149	1.4e-10	6.85e-08	0.0,0.0	1.0,1.0	-1
ENSMUSG00000064215	Ifi27	12	+	103437389	103437524	103436562	103436682	103437675	103437705	11241498	91161	916400	0,26	284	149	3.75e-05	0.00397375	0.866,0.83	1.0,0.89	-0.097
ENSMUSG00000086040	Wipf3	6	+	54489007	54489109	54487907	54488030	54496479	54496556	529715	50,72	247254	103,64	251	149	3.61e-06	0.000531168	0.863,0.855	0.587,0.702	0.215
ENSMUSG00000033526	Ppip5k1	2	-	121323193	121323376	121321689	121321792	121327644	121327770	0,3	4,14	2,4	1,0	332	149	7.43e-05	0.00702033	0.0,0.088	0.473,1.0	-0.692
ENSMUSG00000033526	Ppip5k1	2	-	121326851	121326914	121321654	121321792	121327644	121327770	4,28	4,14	24,11	1,0	212	149	2.55e-06	0.000403489	0.413,0.584	0.944,1.0	-0.474
ENSMUSG00000028931	Kcnab2	4	-	152434781	152434823	152412816	152412860	152435804	152435937	0,4	29,20	8,2	2,2	191	149	9.72e-05	0.00888796	0.0,0.135	0.757,0.438	-0.53
ENSMUSG00000026490	Cdc42bpa	1	+	180093943	180094186	180084371	180084505	180094380	180094491	206229	22,29	278307	97107	392	149	2.64e-06	0.000413251	0.781,0.75	0.521,0.522	0.244
ENSMUSG00000023942	Slc29a1	17	-	45593331	45593432	45592178	45592261	45595481	45595515	446357	136,87	240107	139100	250	149	5.96e-05	0.00583324	0.662,0.71	0.507,0.389	0.238
ENSMUSG00000023942	Slc29a1	17	-	45593331	45593563	45592178	45592261	45595481	45595541	251221	136,87	148,72	139100	381	149	0.000179246	0.014749	0.419,0.498	0.294,0.22	0.202
ENSMUSG00000074643	Cpne1	2	-	156098229	156098372	156079338	156079464	156103348	156103429	261219	58,49	383369	39,25	292	149	0.000498758	0.0348965	0.697,0.695	0.834,0.883	-0.163
ENSMUSG00000030768	Disp1	1	-	183173495	183173623	183135354	183135876	183202951	183203039	65178	5,22	141245	0,0	277	149	1.21e-05	0.00154134	0.875,0.813	1.0,1.0	-0.156
ENSMUSG00000064127	Med14	X	-	12689328	12689460	12687018	12687201	12693584	12693696	116,96	15,24	57,16	32,26	281	149	0.000336018	0.0250185	0.804,0.68	0.486,0.246	0.376
ENSMUSG00000033768	Nrxn2	19	+	6513715	6513805	6509777	6509949	6516922	6517248	23,19	10,10	0,0	9,8	239	149	4.09e-10	1.79e-07	0.589,0.542	0.0,0.0	0.566
ENSMUSG00000034303	Ccdc15	9	-	37277357	37277481	37275834	37276565	37278966	37279115	17,33	6,13	35,80	0,4	273	149	9.38e-06	0.00121895	0.607,0.581	1.0,0.916	-0.364
ENSMUSG00000001036	Epn2	11	-	61534577	61534613	61533570	61533681	61535270	61535383	79,64	101,93	11,10	43,56	185	149	9.67e-05	0.00887455	0.386,0.357	0.171,0.126	0.223
ENSMUSG00000063052	Lrrc40	3	+	158041585	158041659	158036661	158036876	158043560	158043690	56,81	12,19	125,81	0,5	223	149	1.14e-05	0.0014613	0.757,0.74	1.0,0.915	-0.209
ENSMUSG00000002981	Clptm1	7	-	19662144	19662342	19655717	19655830	19664933	19664955	3,3	376215	10,5	11,2	347	149	7.83e-05	0.00733875	0.003,0.006	0.281,0.518	-0.395
ENSMUSG00000041997	Tlk1	2	-	70768861	70768930	70757473	70757549	70770003	70770075	50,38	179212	12,2	230330	218	149	2.41e-06	0.000384185	0.16,0.109	0.034,0.004	0.116
ENSMUSG00000049606	Zfp644	5	-	106666784	106666845	106619539	106619642	106696531	106696597	13,16	6,5	12,13	0,0	210	149	1.46e-05	0.00180572	0.606,0.694	1.0,1.0	-0.35
ENSMUSG00000049606	Zfp644	5	-	106690670	106690877	106619539	106619642	106695642	106695699	3,10	0,0	12,12	3,4	356	149	0.000156922	0.0133024	1.0,1.0	0.626,0.557	0.408
ENSMUSG00000049606	Zfp644	5	-	106690670	106690877	106619539	106619642	106696531	106696650	3,4	6,5	7,11	0,0	356	149	6.73e-13	5.14e-10	0.173,0.251	1.0,1.0	-0.788
ENSMUSG00000049606	Zfp644	5	-	106695642	106695699	106619539	106619642	106696531	106696826	5,0	6,5	6,4	0,0	206	149	3.03e-09	1.1e-06	0.376,0.0	1.0,1.0	-0.812
ENSMUSG00000060510	Zfp266	9	-	20521019	20521119	20508018	20508185	20521343	20521417	215172	28,14	219201	1,6	249	149	0.000613916	0.041075	0.821,0.88	0.992,0.952	-0.121
ENSMUSG00000038766	Gabpb2	3	-	95208839	95208936	95206462	95206602	95216213	95216268	102,89	49,38	123161	27,11	246	149	0.000347189	0.0255511	0.558,0.587	0.734,0.899	-0.244
ENSMUSG00000038766	Gabpb2	3	-	95208839	95208936	95206462	95206602	95217588	95217709	69,58	22,22	83,95	0,10	246	149	1.33e-05	0.00165487	0.655,0.615	1.0,0.852	-0.291
ENSMUSG00000042133	Ppig	2	+	69731745	69731813	69722804	69722957	69732196	69732274	180184	37,19	205270	5,4	217	149	1.26e-05	0.00157647	0.77,0.869	0.966,0.979	-0.153
ENSMUSG00000074165	Zfp788	7	+	41634679	41634710	41633202	41633694	41647490	41647548	12,13	19,0	0,0	20,10	180	149	1.06e-05	0.00135626	0.343,1.0	0.0,0.0	0.671
ENSMUSG00000074165	Zfp788	7	+	41643332	41643432	41634679	41634710	41647482	41647617	6,6	9,1	8,8	0,0	249	149	0.000570151	0.0385298	0.285,0.782	1.0,1.0	-0.467
ENSMUSG00000056770	Setd3	12	-	108160232	108160381	108158275	108158348	108162972	108163065	537665	97116	678942	35,75	298	149	4.57e-05	0.00467744	0.735,0.741	0.906,0.863	-0.147
ENSMUSG00000034731	Dgkh	14	-	78575886	78576012	78570070	78570157	78577448	78577557	9,27	9,6	0,0	17,6	275	149	1.07e-08	3.21e-06	0.351,0.709	0.0,0.0	0.53
ENSMUSG00000027646	Src	2	+	157424827	157424935	157424391	157424414	157439200	157439277	16,46	62116	89,31	37,13	257	149	5.08e-13	4.17e-10	0.13,0.187	0.582,0.58	-0.422
ENSMUSG00000025173	Wdr45b	11	-	121338556	121338644	121330146	121330232	121349231	121349306	0,2	3,5	6,4	1,0	237	149	6.67e-07	0.000125361	0.0,0.201	0.79,1.0	-0.794
ENSMUSG00000048497	Mmgt2	11	+	62660163	62660369	62648816	62648856	62664669	62664789	4,1	37,30	7,18	4,21	355	149	3.27e-05	0.00353801	0.043,0.014	0.423,0.265	-0.316
ENSMUSG00000021066	Atl1	12	+	69934869	69934920	69932216	69932321	69937074	69937131	17,14	3,12	49,45	0,2	200	149	0.000177209	0.0146171	0.808,0.465	1.0,0.944	-0.335
ENSMUSG00000033460	Armcx1	X	+	134718655	134718818	134718369	134718461	134718919	134719028	97,61	0,9	33,18	9,14	312	149	0.000510408	0.0354902	1.0,0.764	0.637,0.38	0.374
ENSMUSG00000050812	Ecpas	4	-	58905003	58905107	58885367	58885498	58912475	58912704	30,43	86,85	83,93	70,64	253	149	8.66e-06	0.0011427	0.17,0.23	0.411,0.461	-0.236
ENSMUSG00000020954	Strn3	12	-	51633578	51633719	51629373	51629507	51643103	51643214	72,58	18,25	78128	3,5	290	149	6.32e-07	0.00011987	0.673,0.544	0.93,0.929	-0.321
ENSMUSG00000085628	Appbp2os	11	+	85237139	85237247	85235170	85235332	85237410	85237514	8,7	3,4	4,2	0,0	257	149	0.000176016	0.0145873	0.607,0.504	1.0,1.0	-0.445
ENSMUSG00000018474	Chd3	11	-	69348709	69348811	69348392	69348521	69348920	69349056	555315	89,52	60,62	102,68	251	149	0	0	0.787,0.782	0.259,0.351	0.479
ENSMUSG00000066880	Zfp617	8	+	71929137	71929198	71928201	71928328	71932018	71932495	107101	42,28	43,45	55,95	210	149	1.88e-09	7.28e-07	0.644,0.719	0.357,0.252	0.377
ENSMUSG00000053460	Ggcx	6	+	72427897	72428049	72427041	72427173	72428457	72428627	111115	24,19	55,55	0,0	301	149	1.88e-08	5.42e-06	0.696,0.75	1.0,1.0	-0.277
ENSMUSG00000035064	Eef2k	7	+	120844695	120844789	120843566	120843785	120858343	120858534	1,2	29,3	7,2	0,0	243	149	0	0	0.021,0.29	1.0,1.0	-0.845
ENSMUSG00000010608	Rbm25	12	+	83642401	83642519	83632252	83632417	83642628	83642698	84,65	365275	58,50	37,41	267	149	2.77e-13	2.66e-10	0.114,0.117	0.467,0.405	-0.321
ENSMUSG00000038412	Higd1a	9	-	121856449	121856585	121852490	121852609	121856720	121856872	2,4	14,16	1,7	1,0	285	149	0.000294866	0.0223165	0.069,0.116	0.343,1.0	-0.579
ENSMUSG00000039599	Fam149b	14	+	20377774	20377999	20375509	20375613	20378399	20378523	238259	9,8	129140	40,20	374	149	6.53e-06	0.000893705	0.913,0.928	0.562,0.736	0.272
ENSMUSG00000021709	Erbin	13	-	103830187	103830331	103824719	103824926	103833497	103835028	14,10	3,9	5,17	0,0	293	149	4.83e-06	0.000679921	0.704,0.361	1.0,1.0	-0.468
ENSMUSG00000115936	4833415N18Rik	16	+	11779637	11779847	11778428	11778533	11780647	11781500	1,3	3,1	4,3	0,0	359	149	0.000396851	0.0285376	0.122,0.555	1.0,1.0	-0.661
ENSMUSG00000024381	Bin1	18	+	32426223	32426352	32424819	32424967	32431982	32432093	61,94	192164	10,3	146,96	278	149	2.52e-08	6.79e-06	0.146,0.235	0.035,0.016	0.165
ENSMUSG00000028565	Nfia	4	+	98081724	98081816	98065280	98065446	98111217	98118871	143239	25,36	130213	9,1	241	149	8.84e-05	0.00817423	0.78,0.804	0.899,0.992	-0.153
ENSMUSG00000030231	Plekha5	6	+	140593554	140593657	140591627	140591764	140596248	140597110	205210	12,5	299456	52,77	252	149	2.19e-05	0.00255841	0.91,0.961	0.773,0.778	0.16
ENSMUSG00000024150	Mcfd2	17	-	87264140	87264365	87258782	87258881	87265791	87265880	26,24	10,2	10,2	0,0	374	149	0.000174984	0.0145405	0.509,0.827	1.0,1.0	-0.332
ENSMUSG00000033767	Tmem131l	3	-	83909151	83909334	83906346	83906425	83910368	83910508	225200	34,32	116,87	63,30	332	149	0.00027883	0.0214241	0.748,0.737	0.452,0.566	0.233
ENSMUSG00000022995	Enah	1	-	181921657	181922500	181919324	181919629	181923559	181923840	331491	9,14	145,73	0,0	992	149	0.000143365	0.0123411	0.847,0.84	1.0,1.0	-0.157
ENSMUSG00000052387	Trpm3	19	+	22749770	22749845	22732999	22733171	22766633	22766808	0,0	6,1	6,10	14,22	224	149	8.48e-05	0.00786187	0.0,0.0	0.222,0.232	-0.227
ENSMUSG00000066839	Ecsit	9	-	22084022	22084208	22078147	22078265	22085356	22085438	136146	0,0	65,63	5,11	335	149	0.000115098	0.0102294	1.0,1.0	0.853,0.718	0.215
ENSMUSG00000032440	Tgfbr2	9	-	116158270	116158345	116131544	116131713	116174943	116175265	139160	125,73	275318	48,35	224	149	3.12e-07	6.37e-05	0.425,0.593	0.792,0.858	-0.316
ENSMUSG00000023353	Agap3	5	+	24498069	24498207	24492957	24493126	24499657	24499812	111,96	282290	0,5	90159	287	149	2.7e-12	1.82e-09	0.17,0.147	0.0,0.016	0.15
ENSMUSG00000040957	Cables1	18	+	11905924	11906002	11888736	11888829	11923359	11923456	184,93	93,60	123,58	10,12	227	149	3.08e-06	0.00046598	0.565,0.504	0.89,0.76	-0.29
ENSMUSG00000033904	Ccp110	7	+	118732886	118732972	118732393	118732453	118735267	118737021	52,44	20,24	34,32	56,52	235	149	3.86e-05	0.0040759	0.622,0.538	0.278,0.281	0.301
ENSMUSG00000044876	Zfp444	7	+	6173981	6174101	6172512	6172574	6183861	6183951	73,90	41,8	76,23	2,0	269	149	0.000308236	0.0231548	0.497,0.862	0.955,1.0	-0.298
ENSMUSG00000037426	Depdc5	5	+	32959280	32959346	32955852	32955958	32964631	32964783	34,49	41,53	8,35	80116	215	149	7.21e-06	0.00097404	0.365,0.391	0.065,0.173	0.259
ENSMUSG00000068735	Trp53i11	2	+	93189088	93189223	93187547	93187747	93196896	93196978	21,35	234194	34,13	46,14	284	149	1.65e-06	0.000272447	0.045,0.086	0.279,0.328	-0.238
ENSMUSG00000039156	Stim2	5	+	54110115	54110139	54109702	54109870	54110536	54110637	3,5	78,77	15,19	19,28	173	149	3.27e-09	1.16e-06	0.032,0.053	0.405,0.369	-0.345
ENSMUSG00000020608	Smc6	12	+	11276259	11276365	11271728	11271871	11279604	11279727	201277	9,30	109171	23,50	255	149	0.000295087	0.0223165	0.929,0.844	0.735,0.666	0.186
ENSMUSG00000069755	Zfp125	12	-	20902532	20902659	20902269	20902330	20920841	20921262	34,59	0,0	59,0	23,23	276	149	3.02e-09	1.1e-06	1.0,1.0	0.581,0.0	0.71
ENSMUSG00000050174	Nudt6	3	-	37409507	37409562	37404985	37405491	37416700	37416904	7,13	0,0	5,1	6,4	204	149	8.27e-09	2.63e-06	1.0,1.0	0.378,0.154	0.734
ENSMUSG00000050174	Nudt6	3	-	37412359	37412415	37409507	37409562	37416700	37416904	43,53	10,8	32,71	0,1	205	149	6.18e-05	0.0059726	0.758,0.828	1.0,0.981	-0.198
ENSMUSG00000050174	Nudt6	3	-	37415650	37415692	37409507	37409562	37416700	37416904	5,4	10,8	9,1	0,1	191	149	0.00026069	0.0202616	0.281,0.281	1.0,0.438	-0.438
ENSMUSG00000050174	Nudt6	3	-	37415650	37415692	37412359	37412415	37416700	37416904	7,5	27,38	35,22	26,25	191	149	1.23e-05	0.00156066	0.168,0.093	0.512,0.407	-0.329
ENSMUSG00000021711	Trappc13	13	-	104152164	104152182	104150049	104150183	104154295	104154340	0,66	99134	181298	167288	167	149	8.26e-06	0.00109452	0.0,0.305	0.492,0.48	-0.334
ENSMUSG00000039275	Foxk2	11	+	121296222	121296351	121290743	121290890	121296913	121297089	5,8	2,3	0,0	5,8	278	149	1.93e-08	5.43e-06	0.573,0.588	0.0,0.0	0.581
ENSMUSG00000020137	Thap2	10	-	115376351	115376547	115368403	115372946	115384204	115384435	91,62	8,11	200123	3,0	345	149	5.85e-05	0.00574011	0.831,0.709	0.966,1.0	-0.213
ENSMUSG00000020993	Trappc6b	12	-	59059255	59059511	59051640	59051708	59061155	59061472	15,6	292220	9,56	42,61	405	149	0.000196843	0.0159628	0.019,0.01	0.073,0.252	-0.148
ENSMUSG00000004562	Arhgef40	14	+	52003972	52004116	52003653	52003758	52004611	52004742	556494	31,27	207113	31,49	293	149	0.000515089	0.0357419	0.901,0.903	0.773,0.54	0.245
ENSMUSG00000028759	Hp1bp3	4	+	138221525	138221723	138216295	138216740	138222088	138222188	10601169	277224	11181746	59,77	347	149	0	0	0.622,0.691	0.891,0.907	-0.243
ENSMUSG00000057230	Aak1	6	+	86959031	86959274	86956258	86956572	86963992	86964225	82,73	12,9	95,57	1,0	392	149	3.81e-06	0.000555739	0.722,0.755	0.973,1.0	-0.248
ENSMUSG00000054404	Slfn5	11	+	82954716	82954782	82952101	82952195	82956262	82957290	7,1	5,2	14,19	0,0	215	149	4.54e-05	0.00465796	0.492,0.257	1.0,1.0	-0.625
ENSMUSG00000107476	Zfp862-ps	6	+	48525023	48525122	48515236	48515356	48527444	48527549	33,33	3,2	12,7	21,10	248	149	1.46e-10	7.04e-08	0.869,0.908	0.256,0.296	0.613
ENSMUSG00000070806	Zmynd12	4	+	119448081	119448193	119444759	119444882	119450254	119450321	4,3	1,0	3,3	3,6	261	149	0.000283085	0.02169	0.695,1.0	0.363,0.222	0.555
ENSMUSG00000022450	Ndufa6	15	-	82350978	82351094	82350139	82350371	82354080	82354322	30922889	492300	32823126	163108	265	149	1.68e-07	3.66e-05	0.779,0.844	0.919,0.942	-0.119
ENSMUSG00000028613	Lrp8	4	+	107848280	107848403	107847440	107847566	107851307	107851362	2,20	4,6	8,3	0,0	272	149	4.41e-05	0.00459628	0.215,0.646	1.0,1.0	-0.57
ENSMUSG00000031996	Aplp2	9	-	31167560	31167728	31164542	31164673	31168707	31168916	22222374	273360	16802542	129109	317	149	7.31e-05	0.00693279	0.793,0.756	0.86,0.916	-0.114
ENSMUSG00000062761	Zfp512	5	+	31453154	31453213	31452434	31452577	31465445	31465633	117,97	31,18	12,18	32,16	208	149	8.12e-06	0.00108028	0.73,0.794	0.212,0.446	0.433
ENSMUSG00000022681	Ntan1	16	+	13827059	13827125	13819298	13819436	13827387	13827496	227246	0,49	136171	51,48	215	149	0.000154312	0.0131142	1.0,0.777	0.649,0.712	0.208
ENSMUSG00000062604	Srpk2	5	-	23616326	23616390	23565113	23565265	23675719	23675774	144118	107207	97,69	34,17	213	149	0.000130005	0.0113937	0.485,0.285	0.666,0.74	-0.318
ENSMUSG00000021661	Ankra2	13	+	98266150	98266532	98263073	98263476	98267315	98267474	431386	26,20	473524	2,0	531	149	3.54e-08	9.31e-06	0.823,0.844	0.985,1.0	-0.159
ENSMUSG00000053453	Thoc7	14	-	13957061	13957180	13954538	13954656	13960867	13961160	7,15	23,18	18,43	0,0	268	149	1.11e-16	1.97e-13	0.145,0.317	1.0,1.0	-0.769
ENSMUSG00000033488	Cryzl2	1	+	157470615	157470797	157467165	157467247	157488442	157489060	175157	17,14	196178	1,1	331	149	6.14e-06	0.000843849	0.823,0.835	0.989,0.988	-0.159
ENSMUSG00000033488	Cryzl2	1	+	157472187	157472416	157467165	157467247	157488442	157489060	232246	17,14	155163	1,1	378	149	0.000361383	0.0263817	0.843,0.874	0.984,0.985	-0.126
ENSMUSG00000028037	Ifi44	3	-	151738222	151738323	151730921	151732553	151739319	151739491	2,1	0,0	0,6	3,3	250	149	6.27e-05	0.00604744	1.0,1.0	0.0,0.544	0.728
ENSMUSG00000030629	Zfand6	7	-	84652881	84653042	84634238	84634409	84689745	84689883	41,52	274350	60,73	65,58	310	149	1.33e-15	2.04e-12	0.067,0.067	0.307,0.377	-0.275
ENSMUSG00000020656	Grhl1	12	+	24582884	24582961	24581327	24581718	24584304	24584461	2,23	0,0	21,4	4,6	226	149	0.000552195	0.0376294	1.0,1.0	0.776,0.305	0.46
ENSMUSG00000022708	Zbtb20	16	+	43508158	43508322	43503621	43503753	43569680	43569761	0,0	4,1	6,7	0,1	313	149	9.92e-12	6.07e-09	0.0,0.0	1.0,0.769	-0.885
ENSMUSG00000020792	Exoc7	11	-	116296729	116296798	116295681	116295689	116297570	116297768	5,9	11,7	6,3	0,0	218	149	4.62e-13	3.99e-10	0.237,0.468	1.0,1.0	-0.647
ENSMUSG00000020792	Exoc7	11	-	116296729	116296880	116295543	116295689	116297570	116297663	2,7	11,7	7,3	0,0	300	149	0	0	0.083,0.332	1.0,1.0	-0.792
ENSMUSG00000019986	Ahi1	10	+	21007751	21007778	21000505	21000705	21017912	21018033	115113	12,18	162147	0,0	176	149	0.000339514	0.0251121	0.89,0.842	1.0,1.0	-0.134
ENSMUSG00000097412	1810014B01Rik	10	+	86688533	86689138	86685879	86685996	86692217	86692305	194172	1,0	246263	6,14	754	149	0.000469987	0.0330899	0.975,1.0	0.89,0.788	0.149
ENSMUSG00000075569	Rsph10b	5	+	143979857	143979948	143977046	143977166	143983903	143984102	0,0	1,2	6,7	0,0	240	149	3.52e-10	1.56e-07	0.0,0.0	1.0,1.0	-1
ENSMUSG00000005069	Pex5	6	-	124404132	124404222	124403811	124403907	124404629	124404720	44,34	125141	10,4	153151	239	149	2.84e-05	0.00319692	0.18,0.131	0.039,0.016	0.128
ENSMUSG00000000631	Myo18a	11	+	77854677	77854722	77853751	77853891	77857722	77857845	384344	85,81	78,89	47,71	194	149	9.09e-07	0.000166326	0.776,0.765	0.56,0.491	0.245
ENSMUSG00000072501	Phf20l1	15	+	66597664	66597754	66597358	66597447	66604026	66604240	70,73	54,33	102137	18,15	239	149	7.12e-06	0.000966689	0.447,0.58	0.779,0.851	-0.301
ENSMUSG00000072501	Phf20l1	15	+	66597676	66597754	66597358	66597447	66604026	66604240	113,96	54,33	153182	18,15	227	149	9.64e-07	0.000174313	0.579,0.656	0.848,0.888	-0.251
ENSMUSG00000031516	Dctn6	8	-	34098918	34099101	34097188	34097294	34106341	34106406	108147	321297	91102	61,65	332	149	7.55e-10	3.06e-07	0.131,0.182	0.401,0.413	-0.251
ENSMUSG00000028032	Papss1	3	+	131567501	131567678	131564864	131564983	131579310	131579425	431305	305215	279471	38,50	326	149	0	0	0.392,0.393	0.77,0.812	-0.399
ENSMUSG00000037795	N4bp2	5	+	65786105	65786361	65775584	65775663	65788052	65788141	39,51	0,1	52,71	6,12	405	149	3.93e-05	0.00413524	1.0,0.949	0.761,0.685	0.251
ENSMUSG00000025437	Usp33	3	+	152389740	152389831	152382910	152382992	152391649	152391718	0,0	2,12	6,4	0,0	240	149	2.93e-13	2.74e-10	0.0,0.0	1.0,1.0	-1
ENSMUSG00000037363	Letm2	8	-	25596361	25596445	25591653	25594166	25596963	25597496	10,11	0,0	3,13	28,5	233	149	9.1e-08	2.11e-05	1.0,1.0	0.064,0.624	0.656
ENSMUSG00000038544	Inip	4	-	59782253	59782334	59774087	59775549	59783727	59783838	132110	53,41	111116	12,9	230	149	3.09e-06	0.00046598	0.617,0.635	0.857,0.893	-0.249
ENSMUSG00000018417	Myo1b	1	-	51768649	51768736	51763889	51763964	51769003	51769090	15,37	16,6	12,5	31,40	236	149	0.000785034	0.0499424	0.372,0.796	0.196,0.073	0.45
ENSMUSG00000068966	Zbtb34	2	-	33428100	33428220	33406107	33412495	33431230	33431324	30,48	18,10	59,44	0,0	269	149	7.84e-10	3.14e-07	0.48,0.727	1.0,1.0	-0.397
ENSMUSG00000022607	Ptk2	15	-	73365040	73365195	73343132	73343359	73391758	73391880	32,81	11,22	131,85	7,5	304	149	5.58e-05	0.0055098	0.588,0.643	0.902,0.893	-0.282
ENSMUSG00000025977	Boll	1	-	55300086	55300185	55268855	55270665	55304497	55304626	15,21	3,6	10,23	0,0	248	149	0.000632746	0.0420838	0.75,0.678	1.0,1.0	-0.286
ENSMUSG00000046753	Ccdc66	14	-	27482940	27483190	27482406	27482602	27483807	27483875	166,89	48,51	243218	18,33	399	149	0.000246066	0.0192137	0.564,0.395	0.834,0.712	-0.293
ENSMUSG00000022668	Gtpbp8	16	-	44745282	44745493	44743807	44743868	44745998	44746309	73,58	20,15	42,25	0,0	360	149	1.94e-08	5.43e-06	0.602,0.615	1.0,1.0	-0.391
ENSMUSG00000022668	Gtpbp8	16	-	44745394	44745493	44743737	44743868	44745998	44746363	106125	20,15	105110	0,0	248	149	8.01e-09	2.57e-06	0.761,0.834	1.0,1.0	-0.203
ENSMUSG00000032178	Ilf3	9	+	21388111	21388150	21387699	21387797	21388508	21388753	61,69	37,15	35,28	0,0	188	149	6.86e-11	3.6e-08	0.566,0.785	1.0,1.0	-0.325
ENSMUSG00000046434	Hnrnpa1	15	+	103242921	103243080	103242643	103242718	103243624	103243780	1775948	54642695	62,64	697870	308	149	9.91e-09	3.03e-06	0.136,0.145	0.041,0.034	0.103
ENSMUSG00000046434	Hnrnpa1	15	+	103242921	103243080	103242643	103242718	103243958	103244028	916460	32,35	7,24	4,8	308	149	0.00057895	0.039046	0.933,0.864	0.458,0.592	0.374
ENSMUSG00000047045	Tmem164	X	+	142682290	142682949	142681417	142681556	142752039	142752089	438513	112119	461380	0,11	808	149	0	0	0.419,0.443	1.0,0.864	-0.501
ENSMUSG00000059401	Mamld1	X	+	71121357	71121468	71117480	71119394	71146185	71146435	74108	76101	109,67	40,16	260	149	2.34e-05	0.00269365	0.358,0.38	0.61,0.706	-0.289
ENSMUSG00000027763	Mbnl1	3	+	60528755	60529804	60501178	60501423	60595593	60595764	659778	28,24	796885	6,5	1198	149	2.17e-05	0.00254159	0.745,0.801	0.943,0.957	-0.177
ENSMUSG00000027763	Mbnl1	3	+	60621422	60621458	60615619	60615773	60625123	60625198	35,35	7,5	18,32	25,21	185	149	0.000183885	0.0150571	0.801,0.849	0.367,0.551	0.366
ENSMUSG00000079658	Eloc	1	-	16656295	16656459	16647954	16648007	16656821	16656914	7,30	207,89	33,39	45,34	313	149	1.4e-07	3.11e-05	0.016,0.138	0.259,0.353	-0.229
ENSMUSG00000030638	Sh3gl3	7	+	82268279	82268352	82174795	82175019	82276126	82276285	3,7	0,0	3,1	3,2	222	149	0.000160847	0.0135576	1.0,1.0	0.402,0.251	0.673
ENSMUSG00000020076	Ddx50	10	-	62647533	62647643	62645990	62647201	62651024	62651203	193256	264214	153167	57,83	259	149	0.000229333	0.0179906	0.296,0.408	0.607,0.537	-0.22
ENSMUSG00000052102	Gnpda1	18	-	38331967	38332152	38330485	38330660	38333153	38333336	477455	27,57	1027636	24,10	334	149	0.000652698	0.0430704	0.887,0.781	0.95,0.966	-0.124
ENSMUSG00000027845	Dclre1b	3	-	103808071	103808098	103807393	103807576	103808899	103809192	7,3	7,16	18,38	0,0	176	149	4.6e-13	3.99e-10	0.458,0.137	1.0,1.0	-0.703
ENSMUSG00000027845	Dclre1b	3	-	103808071	103808237	103805933	103807576	103808899	103809202	90,53	7,16	125127	0,0	315	149	1.87e-05	0.0022355	0.859,0.61	1.0,1.0	-0.266
ENSMUSG00000023044	Csad	15	-	102178526	102178616	102176998	102177786	102178960	102179019	70,70	22,20	136,32	7,0	239	149	4.77e-06	0.000676917	0.665,0.686	0.924,1.0	-0.286
ENSMUSG00000023044	Csad	15	-	102178780	102178832	102177318	102177786	102178960	102179160	86,51	22,20	78,58	7,0	201	149	9.68e-05	0.00887455	0.743,0.654	0.892,1.0	-0.247
ENSMUSG00000023044	Csad	15	-	102202443	102202574	102188886	102188962	102203695	102203716	56,54	8,19	49,83	0,0	280	149	6.49e-09	2.14e-06	0.788,0.602	1.0,1.0	-0.305
ENSMUSG00000023044	Csad	15	-	102203136	102203260	102188886	102188962	102203695	102203716	16,66	8,19	91,21	0,0	273	149	1.3e-12	9.28e-10	0.522,0.655	1.0,1.0	-0.411
ENSMUSG00000025962	Fastkd2	1	+	63737778	63737918	63735462	63735571	63745841	63746005	10,3	0,0	5,8	11,5	289	149	1.15e-12	8.43e-10	1.0,1.0	0.19,0.452	0.679
ENSMUSG00000070371	Prss36	7	-	127936324	127936454	127935501	127935665	127936588	127936838	4,13	5,6	2,15	0,0	279	149	8.69e-08	2.03e-05	0.299,0.536	1.0,1.0	-0.583
ENSMUSG00000026646	Suv39h2	2	-	3472501	3472647	3464266	3464926	3474702	3474960	82120	49,49	139214	18,13	295	149	9.09e-09	2.85e-06	0.458,0.553	0.796,0.893	-0.339
ENSMUSG00000024055	Cyp4f13	17	-	32932628	32932682	32930540	32930662	32941055	32941200	20,22	7,10	13,8	0,0	203	149	1.91e-08	5.43e-06	0.677,0.618	1.0,1.0	-0.353
ENSMUSG00000055720	Ubl7	9	+	57911709	57911825	57911050	57911171	57912637	57912850	67,61	17,1	18,6	16,4	265	149	0.000380258	0.0275222	0.689,0.972	0.387,0.458	0.408
ENSMUSG00000055720	Ubl7	9	+	57911716	57911825	57911050	57911171	57912637	57912850	68,63	17,1	18,5	16,4	258	149	0.000207858	0.0166554	0.698,0.973	0.394,0.419	0.429
ENSMUSG00000030555	Ttc23	7	+	67651922	67651971	67647459	67647845	67660682	67660743	17,10	0,5	1,0	16,3	198	149	5.23e-10	2.23e-07	1.0,0.601	0.045,0.0	0.778
ENSMUSG00000023764	Sfi1	11	-	3188877	3189056	3187239	3187410	3193359	3193424	19,2	0,0	12,23	8,3	328	149	0.000102477	0.00932095	1.0,1.0	0.405,0.777	0.409
ENSMUSG00000020696	Rffl	11	-	82845751	82845895	82810007	82810218	82871007	82871210	6,10	0,0	0,0	2,3	293	149	5.38e-12	3.48e-09	1.0,1.0	0.0,0.0	1
ENSMUSG00000058806	Col13a1	10	-	61891207	61891264	61887248	61887356	61892955	61892982	80,30	19,13	37,5	0,0	206	149	7.08e-08	1.69e-05	0.753,0.625	1.0,1.0	-0.311
ENSMUSG00000044835	Ankrd45	1	+	161164171	161164214	161163266	161163405	161167711	161167839	8,9	0,1	0,14	12,14	192	149	4.67e-07	9.08e-05	1.0,0.875	0.0,0.437	0.719
ENSMUSG00000038085	Cnbd2	2	+	156328317	156328455	156320009	156320063	156333578	156333632	8,8	4,4	23,3	0,0	287	149	5.29e-06	0.000739003	0.509,0.509	1.0,1.0	-0.491
ENSMUSG00000057738	Sptan1	2	+	30001099	30001159	29999913	30000062	30002230	30002429	196223	420370	55,90	344493	209	149	4.81e-08	1.21e-05	0.25,0.301	0.102,0.115	0.167
ENSMUSG00000036707	Cab39	1	+	85795356	85795473	85793540	85793821	85818356	85818513	31,45	209365	134,41	139,92	266	149	1.93e-06	0.00031156	0.077,0.065	0.351,0.2	-0.204
ENSMUSG00000093456	Gm20662	9	+	107998512	107998569	107997919	107998062	107998996	107999027	1,0	2,9	8,7	8,4	206	149	0.000128961	0.0113317	0.266,0.0	0.42,0.559	-0.357
ENSMUSG00000051727	Kctd14	7	+	97454889	97454977	97453203	97453462	97457593	97458456	469574	13351103	343310	430245	237	149	0.000183339	0.015049	0.181,0.247	0.334,0.443	-0.175
ENSMUSG00000028758	Kif17	4	+	138298205	138298326	138296194	138296262	138301248	138301492	12,17	2,24	8,18	0,0	270	149	3.18e-05	0.00346131	0.768,0.281	1.0,1.0	-0.476
ENSMUSG00000041702	Btbd7	12	-	102841038	102841191	102840099	102840287	102878215	102878406	11,13	96,68	17,23	26,30	302	149	0.000289273	0.0220753	0.054,0.086	0.244,0.274	-0.189
ENSMUSG00000022855	Senp2	16	+	22011493	22011619	22009511	22009742	22014123	22014257	109101	0,0	76,35	11,6	275	149	2.56e-05	0.00289579	1.0,1.0	0.789,0.76	0.226
ENSMUSG00000031387	Renbp	X	-	73930228	73930262	73930004	73930080	73930407	73930517	63,24	4,0	5,11	5,11	183	149	1.54e-07	3.38e-05	0.928,1.0	0.449,0.449	0.515
ENSMUSG00000042215	Bag2	1	-	33748216	33748326	33745483	33747016	33757578	33757795	322258	56,54	280192	12,3	259	149	3.85e-08	1e-05	0.768,0.733	0.931,0.974	-0.202
ENSMUSG00000025404	R3hdm2	10	+	127462205	127462283	127459464	127459575	127464981	127465013	97,83	46,48	20,38	49,48	227	149	0.000143496	0.0123411	0.581,0.532	0.211,0.342	0.28
ENSMUSG00000008658	Rbfox1	16	+	7330361	7330442	7306407	7306461	7352931	7353045	11,13	3,5	12,1	0,0	230	149	0.000559752	0.0379499	0.704,0.627	1.0,1.0	-0.335
ENSMUSG00000048078	Tenm4	7	+	96496243	96496340	96436759	96436858	96550011	96550299	15,8	21,12	37,25	6,0	246	149	1.07e-07	2.45e-05	0.302,0.288	0.789,1.0	-0.6
ENSMUSG00000091119	Ccdc152	15	-	3293852	3293921	3282817	3282945	3298100	3298206	2,3	0,0	1,15	4,18	218	149	1.23e-14	1.66e-11	1.0,1.0	0.146,0.363	0.746
ENSMUSG00000020346	Mgat1	11	+	49251549	49251674	49245192	49245617	49260570	49260691	244191	56,34	127115	0,0	274	149	3.86e-14	4.48e-11	0.703,0.753	1.0,1.0	-0.272
ENSMUSG00000000301	Pemt	11	-	60031712	60031820	59983442	59983558	60046339	60046481	57103	30,23	77,58	0,1	257	149	1.1e-09	4.36e-07	0.524,0.722	1.0,0.971	-0.363
ENSMUSG00000054321	Taf4b	18	+	14804716	14804839	14804465	14804627	14807344	14807434	54,70	0,0	115103	14,10	272	149	4.53e-05	0.00465796	1.0,1.0	0.818,0.849	0.167
ENSMUSG00000112117	Rmst	10	-	92103705	92103912	92083873	92084082	92109638	92109733	4,5	9,5	55,44	5,7	356	149	3.73e-06	0.000545177	0.157,0.295	0.822,0.725	-0.547
ENSMUSG00000017713	Tha1	11	-	117871011	117871100	117870434	117870620	117871603	117871687	12,5	0,0	11,0	3,8	238	149	4.54e-05	0.00465796	1.0,1.0	0.697,0.0	0.651
ENSMUSG00000026121	Sema4c	1	-	36556802	36557085	36555931	36556080	36557359	36557526	25,16	4,5	2,23	0,0	432	149	3.72e-05	0.00395819	0.683,0.525	1.0,1.0	-0.396
ENSMUSG00000022139	Mbnl2	14	+	120404637	120404732	120396450	120396604	120428934	120429626	354330	87,42	287128	121,80	244	149	0.000190265	0.0155041	0.713,0.828	0.592,0.494	0.228
ENSMUSG00000032525	Nktr	9	+	121729996	121730024	121729397	121729680	121731477	121731565	8,22	31,46	28,40	25,0	177	149	0.000347728	0.0255511	0.178,0.287	0.485,1.0	-0.51
ENSMUSG00000014837	4931428F04Rik	8	-	105288768	105289165	105285255	105285869	105289403	105289528	61,96	10,18	66,61	1,0	546	149	1.09e-07	2.48e-05	0.625,0.593	0.947,1.0	-0.365
ENSMUSG00000026211	Obsl1	1	-	75492066	75492342	75491187	75491457	75492505	75492793	739672	217252	448194	290136	425	149	0.000139767	0.012123	0.544,0.483	0.351,0.333	0.172
ENSMUSG00000025728	Pigq	17	-	25931461	25931573	25930957	25931038	25934757	25934878	178216	10,28	88130	31,49	261	149	5.77e-06	0.000798935	0.91,0.815	0.618,0.602	0.253
ENSMUSG00000025728	Pigq	17	-	25931461	25931673	25930957	25931038	25934757	25934801	189223	10,28	94146	31,49	361	149	1.89e-05	0.00225164	0.886,0.767	0.556,0.552	0.272
ENSMUSG00000024050	Wiz	17	-	32388603	32388755	32387572	32387817	32389259	32389376	9,17	27,14	6,6	0,0	301	149	5.94e-09	1.98e-06	0.142,0.375	1.0,1.0	-0.742
ENSMUSG00000040728	Esrp1	4	-	11338721	11338831	11332037	11333473	11353294	11353463	13,26	84,77	43,26	46,37	259	149	0.000380276	0.0275222	0.082,0.163	0.35,0.288	-0.196
ENSMUSG00000040728	Esrp1	4	-	11344111	11344262	11338721	11338831	11353294	11353463	20,32	0,2	30,20	13,4	300	149	0.000387941	0.0279567	1.0,0.888	0.534,0.713	0.321
ENSMUSG00000037784	Dzip1l	9	+	99632636	99632748	99629495	99629669	99637346	99637796	86,89	22,5	28,24	0,0	261	149	0.000170249	0.0142173	0.691,0.91	1.0,1.0	-0.2
ENSMUSG00000023951	Vegfa	17	-	46020990	46021122	46016992	46018879	46024064	46024094	217156	130,69	213335	59,34	281	149	0.000417292	0.0297533	0.47,0.545	0.657,0.839	-0.24
ENSMUSG00000039747	Orai2	5	-	136168365	136168474	136161486	136161724	136170537	136170628	4,0	30,13	19,14	15,2	258	149	4.11e-06	0.000596363	0.071,0.0	0.422,0.802	-0.577
ENSMUSG00000068115	Ninl	2	-	150949338	150950379	150945083	150945188	150952484	150952792	13421366	0,10	13661142	33,38	1190	149	3.97e-07	7.81e-05	1.0,0.945	0.838,0.79	0.158
ENSMUSG00000025290	Rps24	14	+	24491749	24491815	24490680	24490758	24493382	24493460	6,3	5,3	0,0	4,3	215	149	3.11e-05	0.00341721	0.454,0.409	0.0,0.0	0.431
ENSMUSG00000025290	Rps24	14	+	24495429	24495449	24493382	24493493	24495774	24495823	103169630	15901000	48055813	14611381	169	149	0.000133826	0.0116377	0.851,0.895	0.744,0.788	0.107
ENSMUSG00000090386	Mir99ahg	16	+	77596898	77596959	77555921	77555967	77691234	77691399	24,19	0,0	7,10	2,12	210	149	4.3e-06	0.000618632	1.0,1.0	0.713,0.372	0.458
ENSMUSG00000090386	Mir99ahg	16	+	77670352	77670560	77596898	77596959	77679976	77680187	7,25	10,5	13,6	0,0	357	149	1.51e-06	0.000251683	0.226,0.676	1.0,1.0	-0.549
ENSMUSG00000029062	Cdk11b	4	+	155625726	155625773	155625530	155625654	155626773	155626889	86114	117179	205296	113145	196	149	4.26e-08	1.09e-05	0.358,0.326	0.58,0.608	-0.252
ENSMUSG00000022635	Zcrb1	15	-	93393706	93393764	93391050	93391158	93395586	93395615	14,25	4,28	3,11	39,36	207	149	0.000552354	0.0376294	0.716,0.391	0.052,0.18	0.438
ENSMUSG00000021098	4930447C04Rik	12	-	72902412	72902489	72898709	72898795	72903215	72903334	39,34	0,0	73126	3,33	226	149	0.000560442	0.0379499	1.0,1.0	0.941,0.716	0.171
ENSMUSG00000101337	Dnah7c	1	+	46784404	46784635	46780655	46780793	46791765	46791918	1,2	1,7	2,10	0,0	380	149	6.45e-11	3.45e-08	0.282,0.101	1.0,1.0	-0.808
ENSMUSG00000025157	Zdhhc16	19	+	41939856	41939904	41939599	41939733	41940649	41940713	132160	262297	195169	0,36	197	149	0	0	0.276,0.289	1.0,0.78	-0.608
ENSMUSG00000025702	2023-03-08	6	+	116338385	116338490	116338023	116338215	116376692	116376863	166271	28,50	386201	15,14	254	149	0.000202567	0.0163482	0.777,0.761	0.938,0.894	-0.147
ENSMUSG00000074865	Zfp934	13	-	62520171	62520232	62516796	62518730	62520417	62520451	0,0	11,13	15,12	28,32	210	149	1.1e-06	0.000193114	0.0,0.0	0.275,0.21	-0.242
ENSMUSG00000037013	Ss18	18	-	14637391	14637484	14636495	14636618	14640256	14640361	93123	241224	41136	44,82	242	149	0.000554138	0.0376747	0.192,0.253	0.365,0.505	-0.212
ENSMUSG00000037013	Ss18	18	-	14637391	14637484	14636495	14636618	14640955	14641123	55,66	64,22	12,69	0,0	242	149	7.7e-14	8.1e-11	0.346,0.649	1.0,1.0	-0.502
ENSMUSG00000037013	Ss18	18	-	14640256	14640361	14636495	14636618	14640955	14641123	504432	64,22	83203	0,0	254	149	3.22e-06	0.000483571	0.822,0.92	1.0,1.0	-0.129
ENSMUSG00000028898	Trnau1ap	4	-	132325351	132325489	132325207	132325260	132329352	132329389	35,13	17,23	25,9	3,0	287	149	0.000229046	0.0179906	0.517,0.227	0.812,1.0	-0.534
ENSMUSG00000028898	Trnau1ap	4	-	132325945	132326045	132325207	132325260	132329352	132329482	189177	17,23	175117	3,0	249	149	5.34e-05	0.00530257	0.869,0.822	0.972,1.0	-0.141
ENSMUSG00000028898	Trnau1ap	4	-	132328468	132328566	132325207	132325260	132329352	132329389	147159	17,23	165,77	3,0	247	149	2.15e-05	0.00253428	0.839,0.807	0.971,1.0	-0.163
ENSMUSG00000030739	Myh14	7	-	44657416	44657440	44655591	44655684	44657934	44658037	0,0	5,9	2,6	0,0	173	149	9.89e-13	7.4e-10	0.0,0.0	1.0,1.0	-1
ENSMUSG00000028295	Smim8	4	-	34771873	34772053	34771257	34771414	34778223	34778337	8,22	48,32	39,39	24,12	329	149	5.3e-05	0.00527735	0.07,0.237	0.424,0.595	-0.356
ENSMUSG00000028295	Smim8	4	-	34771873	34772053	34771257	34771414	34778278	34778349	12,20	74,68	41,46	9,32	329	149	1.46e-06	0.000247376	0.068,0.118	0.674,0.394	-0.441
ENSMUSG00000028295	Smim8	4	-	34771877	34772053	34770887	34771414	34778278	34778355	16,10	74,68	23,47	9,32	325	149	3.02e-09	1.1e-06	0.09,0.063	0.54,0.402	-0.395
ENSMUSG00000022702	Hira	16	+	18947143	18947242	18946345	18946547	18947413	18947518	6,5	140132	12,24	47,56	248	149	0.000111124	0.00999941	0.025,0.022	0.133,0.205	-0.145
ENSMUSG00000040123	Zmym5	14	-	56810540	56810596	56804414	56804863	56811591	56811716	0,8	17,9	1,4	0,0	205	149	1.59e-14	1.98e-11	0.0,0.392	1.0,1.0	-0.804
ENSMUSG00000040123	Zmym5	14	-	56810739	56810859	56804414	56804863	56811591	56811716	53,68	17,9	20,60	0,0	269	149	4.43e-08	1.12e-05	0.633,0.807	1.0,1.0	-0.28
ENSMUSG00000024206	Rfx2	17	-	56808233	56808325	56805357	56805447	56830882	56830939	24,24	5,6	7,11	0,0	241	149	0.000163465	0.0136847	0.748,0.712	1.0,1.0	-0.27
ENSMUSG00000070808	Bicra	7	-	15993079	15993145	15987478	15989440	15996400	15996443	11,40	0,2	12,17	4,9	215	149	0.000153995	0.0131142	1.0,0.933	0.675,0.567	0.346
ENSMUSG00000041215	Yeats2	16	+	20150441	20150560	20141066	20141235	20152908	20153006	225162	25,13	185221	2,0	268	149	6.97e-06	0.000949071	0.833,0.874	0.981,1.0	-0.137
ENSMUSG00000051331	Cacna1c	6	-	118630224	118630431	118627441	118627570	118637729	118637813	2,4	1,0	3,0	2,3	356	149	0.000693546	0.0450747	0.456,1.0	0.386,0.0	0.535
ENSMUSG00000051331	Cacna1c	6	-	118630398	118630431	118627441	118627570	118638426	118638510	6,4	6,6	9,18	1,1	182	149	3.58e-05	0.00382601	0.45,0.353	0.88,0.936	-0.507
ENSMUSG00000020271	Fbxw11	11	+	32680200	32680302	32652747	32652904	32711771	32711997	6,14	1,0	10,0	28,39	251	149	9.36e-12	5.84e-09	0.781,1.0	0.175,0.0	0.803
ENSMUSG00000020271	Fbxw11	11	+	32708187	32708250	32652747	32652904	32711771	32711997	67117	1,0	149133	28,39	212	149	1.08e-10	5.5e-08	0.979,1.0	0.789,0.706	0.242
ENSMUSG00000024446	Rpp21	17	-	36257605	36257706	36257441	36257524	36257782	36258069	470340	15,7	70,43	18,17	250	149	1.74e-09	6.83e-07	0.949,0.967	0.699,0.601	0.308
ENSMUSG00000033728	Lrrc14	15	+	76711355	76711530	76710622	76710927	76712866	76712923	89,47	173168	48,51	17,0	324	149	7.45e-07	0.000138583	0.191,0.114	0.565,1.0	-0.63
ENSMUSG00000033728	Lrrc14	15	+	76711421	76711530	76710662	76710927	76712866	76713220	34,15	173168	26,25	17,0	258	149	5e-06	0.000701784	0.102,0.049	0.469,1.0	-0.659
ENSMUSG00000031697	Orc6	8	+	85301108	85301238	85299631	85299992	85302795	85302959	503461	36,72	454376	106124	279	149	0.000499825	0.0348985	0.882,0.774	0.696,0.618	0.171
ENSMUSG00000031543	Ank1	8	+	23110346	23110370	23109656	23109729	23111359	23111456	1,1	0,0	1,0	11,7	173	149	3.74e-09	1.31e-06	1.0,1.0	0.073,0.0	0.964
ENSMUSG00000022747	St3gal6	16	-	58523501	58523672	58507447	58507614	58523926	58524134	58,45	7,8	20,19	0,0	320	149	2.97e-05	0.00329129	0.794,0.724	1.0,1.0	-0.241
ENSMUSG00000022359	Wdyhv1	15	+	58150605	58150656	58148333	58148441	58157901	58157999	2,10	0,0	2,0	4,10	200	149	3e-15	4.39e-12	1.0,1.0	0.271,0.0	0.865
ENSMUSG00000040855	Reps2	X	-	162512678	162512732	162471794	162471856	162514278	162514348	0,1	30,35	9,24	23,52	203	149	3.67e-07	7.3e-05	0.0,0.021	0.223,0.253	-0.227
ENSMUSG00000039065	Fam173b	15	+	31608095	31608233	31605910	31606188	31616870	31617535	50,97	6,1	21,17	8,6	287	149	0.000648717	0.0429762	0.812,0.981	0.577,0.595	0.311
ENSMUSG00000028745	Capzb	4	+	139288860	139288973	139287755	139287832	139291002	139291758	342389	15121496	185221	24643477	262	149	8.23e-05	0.00764864	0.114,0.129	0.041,0.035	0.083
ENSMUSG00000031948	Kars	8	-	112008206	112008386	112005631	112005788	112011209	112011266	321351	396378	315340	83108	329	149	0	0	0.269,0.296	0.632,0.588	-0.328
ENSMUSG00000031948	Kars	8	-	112008481	112008539	112008206	112008386	112011209	112011266	34,29	104,99	4,4	64,78	207	149	0.000264387	0.0204544	0.19,0.174	0.043,0.036	0.143
ENSMUSG00000106139	Gm30648	3	+	134209120	134209294	134200085	134200301	134211671	134213238	7,5	2,7	11,6	1,0	323	149	0.000196736	0.0159628	0.618,0.248	0.835,1.0	-0.484
ENSMUSG00000032579	Hemk1	9	-	107336178	107336272	107331444	107331579	107336571	107336663	37,49	0,3	37,44	18,9	243	149	0.000102977	0.00934122	1.0,0.909	0.558,0.75	0.3
ENSMUSG00000025221	Kcnip2	19	-	45796278	45797186	45795579	45795704	45815730	45816022	8,1	0,0	0,0	4,2	1057	149	9.75e-11	5.05e-08	1.0,1.0	0.0,0.0	1
ENSMUSG00000025221	Kcnip2	19	-	45797090	45797186	45795579	45795704	45815730	45816022	2,1	0,0	0,0	4,2	245	149	2.04e-09	7.82e-07	1.0,1.0	0.0,0.0	1
ENSMUSG00000021268	Meg3	12	+	109546429	109546542	109544026	109544742	109549290	109549371	117,38	18,9	24,19	0,0	262	149	1.1e-06	0.000193114	0.787,0.706	1.0,1.0	-0.254
ENSMUSG00000021338	Carmil1	13	-	24019563	24019710	24012483	24013460	24022495	24022556	21,40	206263	28,31	61,57	296	149	0.000692395	0.0450747	0.049,0.071	0.188,0.215	-0.142
ENSMUSG00000021338	Carmil1	13	-	24019563	24019713	24012343	24013460	24022495	24022636	22,46	206263	43,46	61,57	299	149	2.21e-08	6.05e-06	0.051,0.08	0.26,0.287	-0.208
ENSMUSG00000056211	R3hdm1	1	+	128162201	128162243	128153188	128153399	128162768	128162858	0,0	4,7	13,13	10,0	191	149	9.15e-09	2.85e-06	0.0,0.0	0.504,1.0	-0.752
ENSMUSG00000038005	Hpf1	8	+	60896737	60896836	60890444	60890536	60903999	60904087	5,5	2,11	1,6	0,0	248	149	2.57e-07	5.4e-05	0.6,0.215	1.0,1.0	-0.593
ENSMUSG00000038005	Hpf1	8	+	60900083	60900234	60890444	60890536	60905547	60905720	10,4	25,13	25,23	0,8	300	149	7.72e-06	0.00103487	0.166,0.133	1.0,0.588	-0.645
ENSMUSG00000046862	Pramef8	4	+	143415348	143415413	143412425	143413091	143416619	143416952	8,10	2,10	13,5	0,0	214	149	1.81e-05	0.00217897	0.736,0.41	1.0,1.0	-0.427
ENSMUSG00000041241	Mul1	4	+	138437627	138437715	138434670	138434879	138438241	138438361	216225	16,11	117100	26,24	237	149	0.000303035	0.0228662	0.895,0.928	0.739,0.724	0.18
ENSMUSG00000027229	Terb2	2	+	122187909	122188049	122186463	122186545	122190606	122190668	1,2	5,2	11,14	0,0	289	149	2.27e-08	6.17e-06	0.093,0.34	1.0,1.0	-0.783
ENSMUSG00000039055	Eme1	11	-	94650222	94651023	94650007	94650138	94653695	94653964	318275	20,16	274279	0,4	950	149	8.87e-06	0.00116185	0.714,0.729	1.0,0.916	-0.236
ENSMUSG00000004612	Nkg7	7	+	43437774	43437909	43437503	43437683	43438038	43438249	12,29	0,0	18,6	4,8	284	149	1.21e-05	0.00154013	1.0,1.0	0.702,0.282	0.508
ENSMUSG00000023048	Prr13	15	+	102459463	102459581	102459174	102459255	102460107	102460146	65,92	152,56	20,54	0,0	267	149	1.82e-14	2.19e-11	0.193,0.478	1.0,1.0	-0.664
ENSMUSG00000029924	Slc37a3	6	-	39367643	39367766	39366888	39367046	39372078	39372137	39,19	16,15	34,27	1,1	272	149	7e-07	0.000130926	0.572,0.41	0.949,0.937	-0.452
ENSMUSG00000022892	App	16	-	85043575	85043743	85030231	85030365	85056323	85056526	34103384	441370	22222756	65,76	317	149	5.43e-13	4.35e-10	0.784,0.811	0.941,0.945	-0.145
ENSMUSG00000062014	Gmfb	14	-	46818415	46818575	46817385	46817482	46819461	46819575	1,6	0,1	0,0	7,2	309	149	1.07e-06	0.000189653	1.0,0.743	0.0,0.0	0.871
ENSMUSG00000031393	Mecp2	X	-	74079908	74080032	74036981	74037332	74085509	74085612	68,76	37,7	98110	1,2	273	149	0.00011301	0.010115	0.501,0.856	0.982,0.968	-0.296
ENSMUSG00000031169	Porcn	X	-	8197974	8198085	8193847	8194277	8199066	8199152	82,84	0,3	65,20	17,2	260	149	0.000200784	0.0162432	1.0,0.941	0.687,0.851	0.201
ENSMUSG00000086054	Hnf1aos1	5	+	114982217	114982381	114968783	114969077	114985748	114985827	3,4	0,0	5,0	1,10	313	149	2.4e-05	0.00274291	1.0,1.0	0.704,0.0	0.648
ENSMUSG00000026975	Dph7	2	+	24963455	24963543	24962399	24962625	24965559	24965654	21,11	4,10	50,15	0,0	237	149	2.51e-05	0.00286705	0.767,0.409	1.0,1.0	-0.412
ENSMUSG00000028538	St3gal3	4	-	118054649	118054697	118031839	118031882	118107548	118107693	90135	0,0	80137	19,18	197	149	8.26e-08	1.96e-05	1.0,1.0	0.761,0.852	0.194
ENSMUSG00000030538	Cib1	7	-	80230315	80230424	80228397	80228548	80232509	80232597	312325	8,0	103,79	30,7	258	149	1.05e-05	0.00135626	0.957,1.0	0.665,0.867	0.212
ENSMUSG00000030538	Cib1	7	-	80232343	80232378	80228397	80228548	80232509	80232565	37,43	8,0	19,12	30,7	184	149	2.93e-05	0.00326802	0.789,1.0	0.339,0.581	0.435
ENSMUSG00000040260	Daam2	17	-	49474108	49474252	49473285	49473392	49476447	49476555	57,48	124138	10,18	295530	293	149	1.26e-11	7.57e-09	0.189,0.15	0.017,0.017	0.152
ENSMUSG00000050377	Il31ra	13	-	112561849	112562057	112559147	112559226	112565737	112565901	2,3	6,1	2,1	0,0	357	149	3.48e-06	0.000515443	0.122,0.556	1.0,1.0	-0.661
ENSMUSG00000042350	Arel1	12	-	84952190	84952416	84951081	84951381	84970628	84970900	2,1	77,64	8,4	1,4	375	149	0.000618331	0.0412883	0.01,0.006	0.761,0.284	-0.514
ENSMUSG00000046169	Adamts6	13	+	104445143	104445211	104444814	104444953	104445615	104445704	2,0	8,5	27,25	4,0	217	149	2.7e-10	1.25e-07	0.147,0.0	0.823,1.0	-0.838
ENSMUSG00000083844	Ube2d-ps	11	+	5768885	5769072	5765508	5765571	5769166	5769243	8,0	7,2	11,12	0,0	336	149	6.49e-08	1.59e-05	0.336,0.0	1.0,1.0	-0.832
ENSMUSG00000045411	2410002F23Rik	7	+	44247909	44248059	44247230	44247416	44248251	44248295	134138	180,98	171,81	35,27	299	149	5.85e-06	0.000807271	0.271,0.412	0.709,0.599	-0.312
ENSMUSG00000022125	Cln5	14	+	103071997	103072115	103071729	103071799	103075827	103077628	1,2	0,0	5,4	2,7	267	149	1.76e-06	0.000286205	1.0,1.0	0.582,0.242	0.588
ENSMUSG00000064030	Pym1	10	+	128750282	128750337	128747888	128747998	128765146	128765240	13,30	93,65	39,62	30,22	204	149	1.11e-06	0.000193249	0.093,0.252	0.487,0.673	-0.408
ENSMUSG00000027575	Arfgap1	2	+	180979660	180979720	180979170	180979227	180980397	180980474	599494	42,44	317267	68,60	209	149	0.000307435	0.0231463	0.91,0.889	0.769,0.76	0.135
ENSMUSG00000032997	Chpf	1	-	75478269	75478412	75477509	75477540	75478791	75479114	25,12	12,7	4,0	9,6	292	149	0.00053679	0.036943	0.515,0.467	0.185,0.0	0.398
ENSMUSG00000028591	Pramef12	4	-	144403337	144403450	144395679	144396002	144408356	144408417	6,6	70,74	8,16	13,18	262	149	3.29e-05	0.00355226	0.046,0.044	0.259,0.336	-0.253
ENSMUSG00000037989	Wnk2	13	-	49050483	49050582	49044373	49044418	49051356	49051527	2,6	0,0	0,0	15,10	248	149	5.91e-13	4.62e-10	1.0,1.0	0.0,0.0	1
ENSMUSG00000068762	Gstm6	3	-	107942332	107942414	107941188	107941284	107942701	107942766	16251826	518589	826819	710782	231	149	6.06e-14	6.58e-11	0.669,0.667	0.429,0.403	0.252
ENSMUSG00000068762	Gstm6	3	-	107942332	107942414	107941188	107941284	107943244	107943320	29,30	186193	40,59	54135	231	149	0.00020509	0.0164728	0.091,0.091	0.323,0.22	-0.181
ENSMUSG00000038608	Dock10	1	-	80505125	80505198	80503918	80503994	80505324	80505463	0,0	1,2	3,2	0,0	222	149	2.57e-09	9.63e-07	0.0,0.0	1.0,1.0	-1
ENSMUSG00000059439	Bcas3	11	+	85822021	85822112	85813999	85814065	85825201	85825390	36,39	6,18	30,13	0,0	240	149	6.55e-08	1.6e-05	0.788,0.574	1.0,1.0	-0.319
ENSMUSG00000000782	Tcf7	11	-	52258852	52258945	52257683	52257803	52260530	52260621	96,92	312282	10,15	175111	242	149	0.000528292	0.0365075	0.159,0.167	0.034,0.077	0.108
ENSMUSG00000097121	D130020L05Rik	12	+	101084283	101084499	101083677	101084025	101088041	101088183	49,50	23,16	97,53	5,3	365	149	1.53e-06	0.000254063	0.465,0.561	0.888,0.878	-0.37
ENSMUSG00000006315	Tmem147	7	-	30728656	30728716	30728204	30728289	30729343	30729426	3,1	0,0	0,2	9,6	209	149	0	0	1.0,1.0	0.0,0.192	0.904
ENSMUSG00000015522	Arnt	3	+	95466792	95466837	95460376	95460421	95470176	95470390	196201	56,40	111171	14,0	194	149	6.16e-05	0.0059726	0.729,0.794	0.859,1.0	-0.168
ENSMUSG00000010342	Tex14	11	+	87554927	87554979	87551530	87551640	87555483	87555666	66,78	5,26	75,76	0,2	201	149	0.000141759	0.0122642	0.907,0.69	1.0,0.966	-0.184
ENSMUSG00000040543	Pitpnm3	11	-	72061473	72061590	72058837	72058954	72063094	72063243	9,13	4,4	5,4	0,0	266	149	0.000104667	0.00946901	0.558,0.645	1.0,1.0	-0.398
ENSMUSG00000040543	Pitpnm3	11	-	72070887	72071010	72067801	72070487	72071398	72071588	15,3	5,7	7,4	0,0	272	149	1.47e-06	0.000247376	0.622,0.19	1.0,1.0	-0.594
ENSMUSG00000022364	Tbc1d31	15	+	57919930	57920046	57915969	57916116	57922956	57923135	60,67	11,25	121119	11,0	265	149	0.000176414	0.0145873	0.754,0.601	0.861,1.0	-0.253
ENSMUSG00000100303	2600014E21Rik	2	+	75285615	75285737	75275300	75275452	75301642	75301666	4,3	5,1	6,8	0,0	271	149	0.000161141	0.0135576	0.305,0.623	1.0,1.0	-0.536
ENSMUSG00000022641	Bbx	16	-	50209084	50209144	50202377	50202575	50220444	50220593	67,95	2,4	48,73	17,17	209	149	2.3e-05	0.00267411	0.96,0.944	0.668,0.754	0.241
ENSMUSG00000023007	Prpf40b	15	+	99301786	99301984	99295240	99295273	99303282	99303363	5,19	24,45	27,5	8,0	347	149	0.000369115	0.0268879	0.082,0.153	0.592,1.0	-0.679
ENSMUSG00000042705	Commd10	18	+	46963659	46963770	46960415	46960506	46990478	46990589	403321	31,27	393255	4,2	260	149	0.00022278	0.0176374	0.882,0.872	0.983,0.986	-0.107
ENSMUSG00000097589	Dleu2	14	-	61632436	61632483	61602838	61603806	61635524	61635591	6,0	6,4	3,26	0,0	196	149	2.46e-07	5.2e-05	0.432,0.0	1.0,1.0	-0.784
ENSMUSG00000073155	1810058I24Rik	6	+	35252955	35253045	35252715	35252782	35260409	35260463	182252	712580	264331	80102	239	149	0	0	0.137,0.213	0.673,0.669	-0.496
ENSMUSG00000033429	Mcee	7	+	64400168	64400344	64392774	64392843	64411834	64412121	321182	43,17	96,76	77,64	325	149	0	0	0.774,0.831	0.364,0.353	0.444
ENSMUSG00000033429	Mcee	7	+	64400168	64400506	64392644	64392843	64411834	64412125	608511	43,17	315446	77,64	487	149	1.53e-05	0.00187385	0.812,0.902	0.556,0.681	0.238
ENSMUSG00000037341	Slc9a7	X	-	20138912	20138972	20131770	20131834	20158814	20158968	11,9	21,17	0,0	32,35	209	149	3.22e-07	6.52e-05	0.272,0.274	0.0,0.0	0.273
ENSMUSG00000032578	Cish	9	+	107299923	107300144	107296025	107297034	107300367	107300458	280124	36,85	100,27	2,0	370	149	1.25e-05	0.00157375	0.758,0.37	0.953,1.0	-0.412
ENSMUSG00000022992	Kansl2	15	-	98531322	98531437	98529285	98529453	98531719	98531898	656697	62,25	818908	7,1	264	149	0.000337808	0.025041	0.857,0.94	0.985,0.998	-0.093
ENSMUSG00000031831	Dnaaf1	8	+	119588177	119588299	119582846	119583013	119590578	119590736	45,51	11,10	39,13	41,10	271	149	3.58e-05	0.00382601	0.692,0.737	0.343,0.417	0.334
ENSMUSG00000029569	Tmem168	6	-	13606923	13607084	13605934	13605959	13607829	13608044	2,7	4,11	6,17	1,0	310	149	2.72e-07	5.68e-05	0.194,0.234	0.743,1.0	-0.657
ENSMUSG00000016510	Mtif3	5	-	146963220	146963380	146958824	146959276	146963711	146963749	11,15	20,15	25,36	0,6	309	149	1.12e-06	0.000193932	0.21,0.325	1.0,0.743	-0.604
ENSMUSG00000016510	Mtif3	5	-	146963220	146963380	146958824	146959276	146963722	146963787	11,19	35,23	23,38	13,14	309	149	0.000683529	0.0446669	0.132,0.285	0.46,0.567	-0.305
ENSMUSG00000054823	Nsd3	8	+	25648440	25648512	25640283	25641325	25649540	25649703	200220	7,10	161288	25,47	221	149	0.000667185	0.0437689	0.951,0.937	0.813,0.805	0.135
ENSMUSG00000043323	Fbrsl1	5	-	110376006	110376078	110374389	110374519	110376252	110376282	414479	35,46	517493	6,5	221	149	6.02e-05	0.00586781	0.889,0.875	0.983,0.985	-0.102
ENSMUSG00000022677	Fopnl	16	-	14313815	14314013	14304453	14304587	14317293	14317347	187188	134,92	46,44	179,83	347	149	1.3e-10	6.55e-08	0.375,0.467	0.099,0.185	0.279
ENSMUSG00000054894	Atp5s	12	+	69725454	69725554	69724949	69725014	69737950	69738061	21,20	15,15	34,26	0,3	249	149	5.19e-07	0.000100319	0.456,0.444	1.0,0.838	-0.469
ENSMUSG00000054894	Atp5s	12	+	69725454	69725554	69724949	69725014	69740898	69741107	10,8	5,7	2,5	0,0	249	149	1.28e-08	3.78e-06	0.545,0.406	1.0,1.0	-0.524
ENSMUSG00000043065	Spice1	16	+	44355439	44355535	44347120	44347506	44357759	44357903	19,2	7,4	1,0	7,8	245	149	5.21e-05	0.00519798	0.623,0.233	0.08,0.0	0.388
ENSMUSG00000006276	Eps15l1	8	-	72358312	72358445	72340998	72341524	72367903	72367986	112156	90,83	61,43	216152	282	149	5.04e-13	4.17e-10	0.397,0.498	0.13,0.13	0.318
ENSMUSG00000005886	Ncoa2	1	-	13164895	13165102	13162072	13162288	13166895	13167106	407413	21,51	140224	2,0	356	149	2.68e-06	0.000416506	0.89,0.772	0.967,1.0	-0.153
ENSMUSG00000012114	Med15	16	-	17706398	17706483	17702629	17702955	17722755	17722900	0,4	2,3	1,6	0,0	234	149	0.000151954	0.0129793	0.0,0.459	1.0,1.0	-0.77
ENSMUSG00000036617	Etl4	2	+	20801541	20801661	20798615	20798783	20807901	20808024	179150	48,43	92,69	7,4	269	149	0.000112991	0.010115	0.674,0.659	0.879,0.905	-0.225
ENSMUSG00000031109	Enox2	X	-	49168640	49168784	49080616	49080751	49286844	49286904	49,38	6,11	49,70	0,0	293	149	4.65e-06	0.000662524	0.806,0.637	1.0,1.0	-0.278
ENSMUSG00000021870	Slmap	14	-	26429787	26429910	26428241	26428316	26438678	26438738	686831	290432	12091782	296408	272	149	5.09e-05	0.00509552	0.564,0.513	0.691,0.705	-0.159
ENSMUSG00000090634	Gm8126	14	+	43261500	43261682	43260685	43260817	43265668	43266799	4,0	2,4	7,3	0,0	331	149	1.76e-06	0.000286205	0.474,0.0	1.0,1.0	-0.763
ENSMUSG00000032540	Abhd5	9	+	122365135	122365237	122351788	122351839	122367888	122368122	16,24	10,5	9,11	0,0	251	149	1.4e-06	0.000238532	0.487,0.74	1.0,1.0	-0.387
ENSMUSG00000027201	Myef2	2	-	125097562	125097634	125095911	125096120	125098449	125098518	291301	23,19	23,21	12,19	221	149	1.21e-08	3.59e-06	0.895,0.914	0.564,0.427	0.409
ENSMUSG00000025786	Zdhhc3	9	-	123098922	123098974	123089031	123089156	123100258	123100349	0,1	11,13	14,36	28,6	201	149	8.87e-06	0.00116185	0.0,0.054	0.27,0.816	-0.516
ENSMUSG00000054252	Fgfr3	5	+	33731280	33731431	33730143	33730334	33732116	33732261	5,1	12,11	16,4	6,0	300	149	0.000755001	0.0482141	0.171,0.043	0.57,1.0	-0.678
ENSMUSG00000057337	Chst3	10	-	60194092	60194245	60188072	60188318	60218903	60219260	29,25	13,18	22,9	2,0	302	149	0.00011766	0.010393	0.524,0.407	0.844,1.0	-0.456
ENSMUSG00000009575	Cbx5	15	-	103215021	103215125	103213081	103213254	103239732	103239816	31,25	228175	58,62	132148	253	149	0.000712029	0.046082	0.074,0.078	0.206,0.198	-0.126
ENSMUSG00000029106	Add1	5	+	34598168	34598447	34573764	34573913	34601323	34601538	185147	439417	351298	190363	428	149	0.000411906	0.0294316	0.128,0.109	0.391,0.222	-0.188
ENSMUSG00000029106	Add1	5	+	34598269	34598447	34573768	34573913	34601323	34601538	109,92	439417	260199	190363	327	149	0.000268683	0.0207392	0.102,0.091	0.384,0.2	-0.196
ENSMUSG00000033088	Triobp	15	+	78976466	78976544	78973251	78974292	78987891	78987948	6,9	4,2	0,0	1,5	227	149	5.77e-09	1.94e-06	0.496,0.747	0.0,0.0	0.621
ENSMUSG00000002546	Golga2	2	+	32293314	32293395	32292092	32292215	32296964	32297008	31,51	22,46	14,20	43,64	230	149	3.15e-05	0.00344821	0.477,0.418	0.174,0.168	0.277
ENSMUSG00000049488	Tmem67	4	-	12085911	12086000	12078587	12079968	12087714	12087927	45,59	0,0	86,76	12,8	238	149	0.000294428	0.0223165	1.0,1.0	0.818,0.856	0.163
ENSMUSG00000005936	Kctd20	17	+	28957878	28958057	28952257	28952569	28961413	28961537	110122	194151	105,89	65,54	328	149	0.000208625	0.0166772	0.205,0.268	0.423,0.428	-0.189
ENSMUSG00000005936	Kctd20	17	+	28957878	28958057	28952598	28952757	28961413	28961537	76,88	13,14	77,69	0,0	328	149	1.49e-08	4.36e-06	0.726,0.741	1.0,1.0	-0.266
ENSMUSG00000071042	Rasgrp3	17	+	75488816	75488949	75465537	75465660	75491757	75491960	4,4	5,3	2,5	0,0	282	149	1.77e-07	3.84e-05	0.297,0.413	1.0,1.0	-0.645
ENSMUSG00000020088	Sar1a	10	+	61682098	61682148	61680610	61680897	61684060	61684187	2,6	0,1	2,1	7,1	199	149	2.65e-05	0.00298917	1.0,0.818	0.176,0.428	0.607
ENSMUSG00000031987	Egln1	8	-	124914016	124914153	124908586	124910763	124948232	124949324	12,19	6,3	0,0	8,3	286	149	1.54e-13	1.57e-10	0.51,0.767	0.0,0.0	0.639
ENSMUSG00000055489	Ano5	7	+	51565480	51565615	51556157	51556270	51566262	51566368	2,0	2,4	22,43	4,0	284	149	5.52e-06	0.000768118	0.344,0.0	0.743,1.0	-0.7
ENSMUSG00000020407	Upp1	11	+	9118630	9118660	9118244	9118284	9119373	9119449	2,1	0,0	7,2	12,1	179	149	3.95e-07	7.81e-05	1.0,1.0	0.327,0.625	0.524
ENSMUSG00000049420	Tmem200a	10	-	26037627	26037696	25994292	25994385	26078137	26078207	6,8	14,5	4,7	0,0	218	149	2.21e-11	1.28e-08	0.227,0.522	1.0,1.0	-0.625
ENSMUSG00000024180	Tmem8	17	+	26120538	26120685	26120283	26120462	26121539	26121656	98158	13,11	68,46	0,0	296	149	0.000161588	0.0135613	0.791,0.878	1.0,1.0	-0.165
ENSMUSG00000021962	Dcp1a	14	+	30512983	30513097	30505545	30505684	30518918	30519470	102,92	0,1	93,92	25,11	263	149	8.33e-08	1.96e-05	1.0,0.981	0.678,0.826	0.238
ENSMUSG00000033122	Hsd17b3	13	-	64087170	64087217	64076347	64076423	64088986	64089186	1216942	149,76	9751051	270230	196	149	4.5e-05	0.00465796	0.861,0.904	0.733,0.776	0.128
ENSMUSG00000042524	Sun2	15	-	79737472	79737568	79737065	79737159	79738519	79738660	264206	17,27	156,73	0,0	245	149	2.09e-05	0.00247853	0.904,0.823	1.0,1.0	-0.137
ENSMUSG00000028687	Mutyh	4	+	116815961	116816035	116815798	116815838	116816312	116816354	65,78	0,0	50,47	20,4	223	149	9.06e-05	0.00835265	1.0,1.0	0.626,0.887	0.244
ENSMUSG00000038187	Btbd10	7	-	113364904	113364969	113351780	113351938	113368871	113368958	71115	29,9	54,92	0,0	214	149	7.53e-05	0.00710034	0.63,0.899	1.0,1.0	-0.236
ENSMUSG00000026890	Lhx6	2	-	36087367	36087471	36081952	36084075	36090961	36091136	1,7	10,23	12,3	3,2	253	149	0.000463533	0.0327038	0.056,0.152	0.702,0.469	-0.481
ENSMUSG00000059142	Zfp945	17	-	22861731	22861852	22861505	22861561	22865246	22865336	51,53	147,83	82,82	63,32	270	149	6.14e-05	0.00596897	0.161,0.261	0.418,0.586	-0.291
ENSMUSG00000039531	Zup1	10	-	33950482	33950617	33949747	33949864	33951130	33951235	18,19	23,20	50,19	15,5	284	149	0.000347609	0.0255511	0.291,0.333	0.636,0.666	-0.339
ENSMUSG00000032119	Hinfp	9	-	44304781	44304848	44302409	44302587	44305615	44305646	1,6	6,6	2,6	0,0	216	149	6.78e-10	2.78e-07	0.103,0.408	1.0,1.0	-0.744
ENSMUSG00000059714	Flot1	17	+	35824278	35824369	35823995	35824202	35824565	35824709	262311	44,41	223202	7,2	240	149	1.1e-06	0.000193114	0.787,0.825	0.952,0.984	-0.162
ENSMUSG00000028560	Usp1	4	+	98926435	98926674	98923878	98924243	98928233	98928354	496694	84,95	10251174	45,51	388	149	3e-08	7.95e-06	0.694,0.737	0.897,0.898	-0.182
ENSMUSG00000028560	Usp1	4	+	98926454	98926674	98923809	98924243	98928233	98928354	421528	84,95	9441094	45,51	369	149	6.14e-11	3.39e-08	0.669,0.692	0.894,0.896	-0.215
ENSMUSG00000061207	Stk19	17	-	34824581	34824661	34824223	34824324	34824750	34824848	81,67	27,28	58,33	0,6	229	149	0.000536294	0.036943	0.661,0.609	1.0,0.782	-0.256
ENSMUSG00000034377	Tulp4	17	+	6124170	6124248	6121827	6122344	6124656	6124710	47,48	24,13	44,48	0,0	227	149	1.79e-10	8.5e-08	0.562,0.708	1.0,1.0	-0.365
ENSMUSG00000052752	Traf7	17	-	24516504	24516596	24514712	24514829	24518741	24518794	461415	35,37	223190	4,0	241	149	0.000326116	0.0243351	0.891,0.874	0.972,1.0	-0.103
ENSMUSG00000052752	Traf7	17	-	24516504	24516599	24514712	24514829	24518741	24518794	409399	35,37	197196	4,0	244	149	0.000115504	0.0102294	0.877,0.868	0.968,1.0	-0.111
ENSMUSG00000057751	Megf6	4	+	154224100	154224223	154182657	154182767	154242401	154242524	117,87	22,5	122,24	0,1	272	149	0.000131707	0.0115129	0.744,0.905	1.0,0.929	-0.14
ENSMUSG00000038777	Sema6c	3	+	95162614	95162663	95160493	95160698	95164338	95164427	89173	81105	9,6	27,34	198	149	5.96e-07	0.000114524	0.453,0.554	0.201,0.117	0.345
ENSMUSG00000038777	Sema6c	3	+	95163126	95163271	95162614	95162663	95164338	95164481	61114	250346	78,38	50,17	294	149	3.91e-12	2.58e-09	0.11,0.143	0.442,0.531	-0.36
ENSMUSG00000038777	Sema6c	3	+	95163431	95163521	95160493	95160698	95164338	95164513	22,44	81105	0,0	27,34	239	149	2.79e-07	5.8e-05	0.145,0.207	0.0,0.0	0.176
ENSMUSG00000038777	Sema6c	3	+	95163431	95163521	95163126	95163271	95164338	95164513	24,50	26,58	0,13	64,26	239	149	0.000115389	0.0102294	0.365,0.35	0.0,0.238	0.238
ENSMUSG00000003282	Plag1	4	-	3905446	3905805	3900995	3904947	3908905	3909002	33,47	6,6	77,53	0,0	508	149	2.78e-06	0.000429467	0.617,0.697	1.0,1.0	-0.343
ENSMUSG00000007411	Mark3	12	+	111651957	111651984	111647470	111647728	111655269	111656160	63,66	43,66	26,24	110,42	176	149	0.000445127	0.031604	0.554,0.458	0.167,0.326	0.26
ENSMUSG00000031309	Rps6ka3	X	+	159279166	159279203	159255924	159256188	159285265	159285322	5,3	61,43	6,4	3,2	186	149	1.3e-05	0.00162345	0.062,0.053	0.616,0.616	-0.558
ENSMUSG00000022487	Gtsf1	15	-	103430176	103430257	103428339	103428384	103430355	103430379	23,27	42,32	10,6	0,0	230	149	3.14e-09	1.13e-06	0.262,0.353	1.0,1.0	-0.693
ENSMUSG00000028782	Adgrb2	4	+	130014934	130015033	130014550	130014636	130017061	130017233	41,27	28,25	32,10	72,60	248	149	5.61e-05	0.00551704	0.468,0.394	0.211,0.091	0.28
ENSMUSG00000000159	Igsf5	16	+	96378084	96378384	96372829	96373147	96386485	96386626	29,14	0,1	33,47	8,6	449	149	0.000492759	0.0345486	1.0,0.823	0.578,0.722	0.262
ENSMUSG00000008305	Tle1	4	-	72157462	72157479	72145309	72145420	72197772	72197817	3,4	15,2	2,12	0,0	166	149	2.93e-06	0.000445741	0.152,0.642	1.0,1.0	-0.603
ENSMUSG00000066571	4931406P16Rik	7	-	34312088	34312176	34285476	34285953	34313491	34313550	16,17	34,23	1,9	0,0	237	149	9.78e-08	2.26e-05	0.228,0.317	1.0,1.0	-0.728
ENSMUSG00000028107	Tars2	3	-	95750837	95751027	95750700	95750765	95751505	95751630	9,6	4,6	29,10	1,0	339	149	1.06e-06	0.000189653	0.497,0.305	0.927,1.0	-0.563
ENSMUSG00000031629	Cenpu	8	+	46555454	46555560	46554014	46554063	46556081	46556193	21,19	80,79	20,30	13,27	255	149	8.07e-06	0.00107772	0.133,0.123	0.473,0.394	-0.305
ENSMUSG00000020516	Rps6kb1	11	-	86516743	86516987	86513982	86516191	86517582	86517640	8,2	134137	14,18	10,26	393	149	2.9e-07	5.99e-05	0.022,0.006	0.347,0.208	-0.263
ENSMUSG00000005045	Chd5	4	+	152385723	152385838	152385432	152385596	152385948	152386002	0,2	2,2	4,1	0,0	264	149	2.95e-05	0.00327761	0.0,0.361	1.0,1.0	-0.82
ENSMUSG00000029348	Asphd2	5	-	112393459	112393583	112391810	112392255	112393784	112393930	24,8	0,0	0,7	1,5	273	149	0.000322498	0.0241185	1.0,1.0	0.0,0.433	0.783
ENSMUSG00000035597	Prpf39	12	+	65043714	65043877	65043326	65043357	65044005	65044124	55,26	33,27	73,77	8,17	312	149	5.05e-05	0.00507845	0.443,0.315	0.813,0.684	-0.369
ENSMUSG00000035597	Prpf39	12	+	65043767	65043877	65043289	65043357	65044005	65044124	32,16	33,27	36,53	8,17	259	149	3.19e-05	0.00346131	0.358,0.254	0.721,0.642	-0.376
ENSMUSG00000063450	Syne2	12	+	76100027	76100096	76099229	76099512	76100991	76101131	139,72	438364	150124	191193	218	149	1.11e-06	0.000193249	0.178,0.119	0.349,0.305	-0.178
ENSMUSG00000039810	Zc3h10	10	-	128547170	128547244	128546827	128546891	128547693	128547725	9,9	34,9	10,1	0,0	223	149	1.4e-11	8.3e-09	0.15,0.401	1.0,1.0	-0.724
ENSMUSG00000000568	Hnrnpd	5	-	99963730	99963877	99962282	99962612	99963983	99964083	21992543	736673	12541416	140168	296	149	4.47e-09	1.52e-06	0.601,0.655	0.818,0.809	-0.185
ENSMUSG00000030361	Klrb1a	6	-	128620251	128620350	128619099	128619174	128622730	128622816	6,2	2,4	6,2	0,0	248	149	0.000358063	0.0261962	0.643,0.231	1.0,1.0	-0.563
ENSMUSG00000030376	Slc8a2	7	+	16150573	16150591	16150340	16150444	16152818	16152943	6,20	0,4	2,0	4,5	167	149	9.49e-06	0.00122889	1.0,0.817	0.308,0.0	0.754
ENSMUSG00000071724	Smpd5	15	+	76295389	76295462	76294347	76295291	76295683	76295824	8,24	19,16	0,0	15,5	222	149	2.34e-07	4.99e-05	0.22,0.502	0.0,0.0	0.361
ENSMUSG00000028041	Adam15	3	-	89340400	89340472	89340054	89340179	89341507	89341577	54,55	148124	2,4	59,80	221	149	6.85e-08	1.65e-05	0.197,0.23	0.022,0.033	0.186
ENSMUSG00000028041	Adam15	3	-	89340862	89340937	89340400	89340472	89341507	89341577	34,80	21,11	26,30	0,0	224	149	3.55e-06	0.000523675	0.519,0.829	1.0,1.0	-0.326
ENSMUSG00000017421	Zfp207	11	+	80403364	80403408	80402645	80402711	80403600	80403662	6,2	6,2	8,15	0,1	193	149	2.02e-05	0.00239887	0.436,0.436	1.0,0.921	-0.524
ENSMUSG00000044229	Nxpe4	9	+	48361426	48361514	48354986	48355087	48375872	48376067	8,8	10,8	7,16	0,0	237	149	6.09e-10	2.53e-07	0.335,0.386	1.0,1.0	-0.639
ENSMUSG00000037608	Bclaf1	10	+	20332395	20332557	20332085	20332261	20333391	20333572	64,94	514504	152,94	159188	311	149	2.02e-07	4.32e-05	0.056,0.082	0.314,0.193	-0.184
ENSMUSG00000018501	Ncor1	11	-	62349352	62349493	62345234	62345318	62351377	62351546	269278	37,45	76125	66,67	290	149	3.77e-09	1.31e-06	0.789,0.76	0.372,0.489	0.344
ENSMUSG00000018501	Ncor1	11	-	62349394	62349493	62345234	62345318	62351377	62351390	75,98	37,45	36,65	66,67	248	149	0.000422768	0.03008	0.549,0.567	0.247,0.368	0.251
ENSMUSG00000097354	2310001H17Rik	6	-	129233063	129233153	129212735	129216536	129237738	129237857	4,8	0,0	0,3	8,7	239	149	0	0	1.0,1.0	0.0,0.211	0.894
ENSMUSG00000026254	Eif4e2	1	+	87214345	87214495	87213978	87214019	87219580	87219695	366330	173130	349200	41,6	299	149	4.83e-11	2.71e-08	0.513,0.558	0.809,0.943	-0.34
ENSMUSG00000054737	Zfp182	X	-	21060502	21060523	21036627	21036772	21061942	21062316	2,2	0,0	7,1	3,4	170	149	0.000585697	0.0394045	1.0,1.0	0.672,0.18	0.574
ENSMUSG00000054737	Zfp182	X	-	21060502	21060528	21036627	21036772	21061942	21062316	5,10	0,0	7,1	3,4	175	149	0.000489387	0.0343838	1.0,1.0	0.665,0.176	0.58
ENSMUSG00000038485	Socs7	11	+	97376436	97376541	97373065	97373130	97377935	97378066	97,83	30,26	72,18	0,2	254	149	9.27e-07	0.000168643	0.655,0.652	1.0,0.841	-0.267
ENSMUSG00000037940	Inpp4b	8	+	81768093	81768212	81743769	81743814	81770807	81770924	9,3	3,0	0,1	2,1	268	149	0.00025142	0.0195863	0.625,1.0	0.0,0.357	0.634
ENSMUSG00000056917	Sipa1	19	-	5662587	5662841	5660313	5661111	5663603	5663707	26,34	37,40	25,38	5,0	403	149	2.61e-06	0.000411153	0.206,0.239	0.649,1.0	-0.602
ENSMUSG00000056917	Sipa1	19	-	5662587	5662841	5661595	5661626	5663603	5663707	34,52	30,25	39,46	3,0	403	149	2.02e-08	5.58e-06	0.295,0.435	0.828,1.0	-0.549
ENSMUSG00000002393	Nr2f6	8	-	71378388	71378527	71375751	71376273	71380990	71381090	438363	49,62	192,71	3,2	288	149	4.19e-06	0.000605125	0.822,0.752	0.971,0.948	-0.173
ENSMUSG00000002393	Nr2f6	8	-	71378388	71378556	71375818	71376273	71380990	71381177	447365	49,62	196,74	3,2	317	149	2.89e-06	0.000442648	0.811,0.735	0.968,0.946	-0.184
ENSMUSG00000004947	Dtx2	5	+	136026469	136026607	136021754	136021858	136028498	136028572	208206	94142	103100	22,7	287	149	5.06e-05	0.00507845	0.535,0.43	0.709,0.881	-0.312
ENSMUSG00000034157	Cipc	12	+	86959727	86959828	86952743	86953004	86960271	86960391	1,6	0,0	0,0	4,3	250	149	2.86e-11	1.63e-08	1.0,1.0	0.0,0.0	1
ENSMUSG00000030516	Tjp1	7	-	65314092	65314332	65312554	65313424	65314658	65315009	28,7	187256	32,58	63155	389	149	0.000263689	0.0204475	0.054,0.01	0.163,0.125	-0.112
ENSMUSG00000019978	Epb41l2	10	+	25495444	25495591	25488950	25489093	25501823	25502387	173211	537559	191227	128157	296	149	0	0	0.14,0.16	0.429,0.421	-0.275
ENSMUSG00000091625	Lsm5	6	-	56703005	56703409	56702095	56702168	56704622	56704677	147167	25,13	91126	0,3	553	149	5.36e-05	0.00530257	0.613,0.776	1.0,0.919	-0.265
ENSMUSG00000030016	Zfp638	6	+	83956693	83956762	83954710	83954761	83957508	83957592	96114	0,0	215228	51,42	218	149	1.52e-12	1.06e-09	1.0,1.0	0.742,0.788	0.235
ENSMUSG00000086598	Btbd18	2	+	84661047	84661159	84660096	84660181	84661430	84661600	0,9	2,11	3,3	0,0	261	149	2.33e-09	8.8e-07	0.0,0.318	1.0,1.0	-0.841
ENSMUSG00000037022	Mmaa	8	-	79284208	79284446	79281180	79281654	79294545	79294680	33,44	4,10	4,52	0,0	387	149	2.43e-06	0.000386174	0.761,0.629	1.0,1.0	-0.305
ENSMUSG00000028760	Eif4g3	4	+	138057948	138058077	138045342	138045418	138082892	138082988	224160	36,36	128,94	7,4	278	149	0.000660878	0.0434398	0.769,0.704	0.907,0.926	-0.18
ENSMUSG00000028760	Eif4g3	4	+	138087532	138087565	138084256	138084370	138096751	138096931	13,8	4,8	0,0	1,9	182	149	1.33e-10	6.58e-08	0.727,0.45	0.0,0.0	0.589
ENSMUSG00000028919	Arhgef19	4	+	141244817	141244966	141240631	141240744	141246174	141246412	43,30	26,23	13,5	38,20	298	149	2.54e-05	0.00289166	0.453,0.395	0.146,0.111	0.296
ENSMUSG00000058318	Phf21a	2	+	92187032	92187408	92186550	92186609	92214048	92214089	40,48	9,6	49,66	0,0	525	149	4.33e-08	1.1e-05	0.558,0.694	1.0,1.0	-0.374
ENSMUSG00000058318	Phf21a	2	+	92187043	92187408	92186464	92186609	92214048	92214089	41,54	9,6	61,71	0,0	514	149	1.9e-07	4.09e-05	0.569,0.723	1.0,1.0	-0.354
ENSMUSG00000058318	Phf21a	2	+	92215463	92215575	92214048	92214089	92221471	92221615	124110	22,28	152139	13,2	261	149	0.000406452	0.0291658	0.763,0.692	0.87,0.975	-0.195
ENSMUSG00000004798	Ulk2	11	-	61841298	61841331	61834779	61834953	61851061	61851103	26,18	0,2	12,27	3,16	182	149	0.000215132	0.0171565	1.0,0.88	0.766,0.58	0.267
ENSMUSG00000005506	Celf1	2	+	90987664	90987816	90940396	90940641	90998579	90998616	115158	230241	58116	37,14	301	149	0.000604605	0.0405326	0.198,0.245	0.437,0.804	-0.399
ENSMUSG00000004880	Lbr	1	-	181839699	181839802	181838377	181838556	181842287	181842326	11,17	117,73	24,20	7,17	252	149	6.34e-07	0.00011987	0.053,0.121	0.67,0.41	-0.453
ENSMUSG00000042323	Pbrm1	14	+	31023066	31023170	31019148	31019293	31025497	31025650	3,6	26,14	19,6	11,2	253	149	0.000143749	0.0123411	0.064,0.202	0.504,0.639	-0.439
ENSMUSG00000025217	Btrc	19	+	45423132	45423240	45363750	45363886	45456532	45456610	141,99	19,18	58,58	0,0	257	149	4.2e-07	8.21e-05	0.811,0.761	1.0,1.0	-0.214
ENSMUSG00000025217	Btrc	19	+	45423132	45423240	45406544	45406586	45456532	45456610	112,84	17,11	73,86	0,0	257	149	3.32e-07	6.69e-05	0.793,0.816	1.0,1.0	-0.196
ENSMUSG00000041115	Iqsec2	X	+	152180996	152181092	152166933	152166963	152202907	152203169	1,0	25,34	12,2	12,8	245	149	0.000551767	0.0376294	0.024,0.0	0.378,0.132	-0.243
ENSMUSG00000074500	Zfp558	9	-	18469278	18469548	18468613	18468702	18472885	18474509	6,5	13,1	25,16	1,0	419	149	2.69e-06	0.000416506	0.141,0.64	0.899,1.0	-0.559
ENSMUSG00000012296	Tjap1	17	-	46271799	46271929	46264882	46264978	46282345	46282439	154123	98,78	103103	14,29	279	149	0.000216487	0.0172238	0.456,0.457	0.797,0.655	-0.269
ENSMUSG00000031683	Lsm6	8	-	78819986	78820085	78812975	78813080	78821047	78821140	581667	141121	881948	67,82	248	149	2.93e-05	0.00326802	0.712,0.768	0.888,0.874	-0.141
ENSMUSG00000037536	Fbxo34	14	+	47509056	47509229	47507264	47507446	47526204	47526314	14,20	0,0	10,12	16,31	322	149	5.88e-15	8.25e-12	1.0,1.0	0.224,0.152	0.812
ENSMUSG00000051235	Gen1	12	-	11254350	11254424	11252003	11252092	11256837	11257014	13,24	0,0	36,12	9,2	223	149	0.000357763	0.0261962	1.0,1.0	0.728,0.8	0.236
ENSMUSG00000003341	Atp8b3	10	-	80522010	80522149	80521769	80521897	80524328	80524412	3,5	2,5	5,16	0,0	288	149	2.87e-06	0.000440696	0.437,0.341	1.0,1.0	-0.611
ENSMUSG00000003341	Atp8b3	10	-	80523651	80523891	80521769	80521897	80524328	80524412	3,1	2,5	2,4	0,0	389	149	1.55e-08	4.5e-06	0.365,0.071	1.0,1.0	-0.782
ENSMUSG00000040722	Scamp5	9	-	57447076	57447233	57446071	57446173	57451355	57451484	271337	64,60	223146	17,8	306	149	0.000320672	0.0240354	0.673,0.732	0.865,0.899	-0.179
ENSMUSG00000029279	Brdt	5	+	107377009	107377215	107376264	107376362	107377903	107378084	145193	8,0	116149	13,33	355	149	3.16e-05	0.00344821	0.884,1.0	0.789,0.655	0.22
ENSMUSG00000033102	Cdc14b	13	-	64201331	64201448	64195336	64196675	64205497	64205583	44,30	7,6	17,17	0,0	266	149	0.000125165	0.011027	0.779,0.737	1.0,1.0	-0.242
ENSMUSG00000035184	Fam124a	14	+	62587152	62587886	62564487	62564519	62605872	62608486	205173	22,24	142143	2,6	883	149	0.000451356	0.0319788	0.611,0.549	0.923,0.801	-0.282
ENSMUSG00000049676	Catsperg1	7	-	29204766	29204922	29202263	29202435	29210479	29210533	1,13	0,0	7,0	6,2	305	149	6.16e-07	0.00011771	1.0,1.0	0.363,0.0	0.819
ENSMUSG00000049676	Catsperg1	7	-	29206804	29206949	29202263	29202435	29210479	29210509	1,2	0,0	0,3	6,2	294	149	2.02e-08	5.58e-06	1.0,1.0	0.0,0.432	0.784
ENSMUSG00000036411	9530077C05Rik	9	+	22431675	22434350	22411547	22411749	22435094	22435400	39,39	0,0	37,60	4,4	2824	149	6.23e-08	1.54e-05	1.0,1.0	0.328,0.442	0.615
ENSMUSG00000020409	Slu7	11	+	43436353	43436432	43433743	43433819	43437344	43437530	66,87	77,41	49,42	1,11	228	149	0.000551865	0.0376294	0.359,0.581	0.97,0.714	-0.372
ENSMUSG00000028990	Lzic	4	+	149485368	149485592	149485230	149485273	149485857	149485999	79,78	28,5	40,7	22,40	373	149	0.000717863	0.0463704	0.53,0.862	0.421,0.065	0.453
ENSMUSG00000047656	Trpt1	19	+	6997932	6998102	6996695	6996777	6998191	6998366	77,91	13,22	114,67	3,4	319	149	0.000232479	0.018195	0.735,0.659	0.947,0.887	-0.22
ENSMUSG00000054942	Miga1	3	-	152290790	152290909	152289055	152289142	152297116	152297217	45,76	0,0	114,97	16,16	268	149	2.92e-07	6e-05	1.0,1.0	0.798,0.771	0.216
ENSMUSG00000030498	Gas2	7	+	51863997	51864093	51862426	51862645	51864281	51864369	10,5	13,26	32,26	0,17	245	149	0.000544325	0.0373851	0.319,0.105	1.0,0.482	-0.529
ENSMUSG00000018830	Myh11	16	-	14248579	14248600	14246726	14246819	14250521	14250624	14,32	222161	46134	115133	170	149	2.38e-05	0.002734	0.052,0.148	0.26,0.469	-0.265
ENSMUSG00000069631	Strada	11	-	106180954	106180983	106173678	106173781	106184561	106184619	1,0	21,17	2,8	3,6	178	149	9.28e-06	0.00121009	0.038,0.0	0.358,0.527	-0.423
ENSMUSG00000031774	Fam192a	8	-	94591172	94591288	94589310	94589407	94591568	94591702	6,7	2,4	2,8	0,0	265	149	0.000757733	0.0482968	0.628,0.496	1.0,1.0	-0.438
ENSMUSG00000031774	Fam192a	8	-	94591172	94591288	94589310	94589407	94597050	94597108	6,6	3,4	2,8	0,0	265	149	2.32e-05	0.00268757	0.529,0.458	1.0,1.0	-0.506
ENSMUSG00000031774	Fam192a	8	-	94597050	94597108	94591590	94591702	94601496	94601678	0,0	7,4	3,9	0,5	207	149	4.53e-06	0.000648122	0.0,0.0	1.0,0.564	-0.782
ENSMUSG00000040640	Erc2	14	+	27623682	27623749	27622509	27622614	27652686	27653483	3,8	3,4	0,0	3,2	216	149	1.74e-06	0.000285487	0.408,0.58	0.0,0.0	0.494
ENSMUSG00000002524	Puf60	15	-	76079369	76079489	76077600	76077702	76080849	76080904	43,41	346317	37,26	47,69	269	149	0.000408523	0.029252	0.064,0.067	0.304,0.173	-0.173
ENSMUSG00000037514	Pank2	2	+	131280156	131280410	131273910	131274120	131287473	131287597	129170	18,19	313369	8,13	403	149	0.000738096	0.047586	0.726,0.768	0.935,0.913	-0.177
ENSMUSG00000005501	Usp40	1	-	87968395	87968449	87967509	87967598	87975807	87975931	34,41	4,4	9,8	7,6	203	149	0.000742133	0.0477548	0.862,0.883	0.486,0.495	0.382
ENSMUSG00000042632	Pla2g6	15	-	79327634	79327714	79317760	79318010	79328209	79328253	14,16	11,4	4,4	0,0	229	149	8.3e-07	0.000152608	0.453,0.722	1.0,1.0	-0.412
ENSMUSG00000022580	Rhpn1	15	+	75713001	75713078	75711790	75712451	75713218	75713365	30,81	6,22	30,6	0,1	226	149	0.000276897	0.0213242	0.767,0.708	1.0,0.798	-0.161
ENSMUSG00000042446	Zmym4	4	-	126906520	126906636	126905871	126906147	126910789	126911002	66113	17,8	118,46	0,0	265	149	7.21e-05	0.00685656	0.686,0.888	1.0,1.0	-0.213
ENSMUSG00000042446	Zmym4	4	-	126907085	126907236	126905871	126906147	126910789	126911002	104133	17,8	107138	0,0	300	149	8.1e-05	0.00755238	0.752,0.892	1.0,1.0	-0.178
ENSMUSG00000035620	Ric8b	10	+	85001781	85001901	84992119	84992264	85015075	85016447	21,47	85120	47,68	29,83	269	149	0.00074953	0.0479556	0.12,0.178	0.473,0.312	-0.243
ENSMUSG00000059518	Znhit1	5	-	136986125	136986255	136984878	136985049	136986810	136987232	9,11	35,6	26,13	0,0	279	149	5.46e-14	6.13e-11	0.121,0.495	1.0,1.0	-0.692
ENSMUSG00000024044	Epb41l3	17	+	69287611	69287728	69287256	69287337	69288850	69289324	144127	133160	95199	45,60	266	149	1.36e-05	0.00167897	0.378,0.308	0.542,0.65	-0.253
ENSMUSG00000056900	Usp13	3	+	32905289	32905464	32901954	32902108	32914098	32914221	5,3	0,0	11,17	2,6	324	149	0.000218497	0.0173427	1.0,1.0	0.717,0.566	0.359
ENSMUSG00000042787	Exog	9	+	119445286	119445321	119444903	119445150	119445687	119445801	20,14	11,10	24,26	0,1	184	149	6.75e-08	1.63e-05	0.596,0.531	1.0,0.955	-0.414
ENSMUSG00000029761	Cald1	6	+	34747885	34747969	34745980	34746639	34753442	34753588	126125	31,24	41,40	0,2	233	149	3.06e-05	0.00337541	0.722,0.769	1.0,0.927	-0.218
ENSMUSG00000029761	Cald1	6	+	34747891	34747969	34745618	34746639	34753442	34753588	51,73	31,24	18,29	0,2	227	149	1.25e-05	0.00157226	0.519,0.666	1.0,0.905	-0.36
ENSMUSG00000055897	Ppp4r1l-ps	2	-	173615482	173616423	173597039	173597187	173659322	173659367	41,17	0,0	39,56	1,11	1090	149	0.000459842	0.0325116	1.0,1.0	0.842,0.41	0.374
ENSMUSG00000019320	Noxo1	17	+	24699897	24700015	24699543	24699657	24700120	24700313	21,14	0,0	8,16	12,2	267	149	0.000639869	0.0424737	1.0,1.0	0.271,0.817	0.456
ENSMUSG00000022094	Slc39a14	14	-	70331268	70331366	70318661	70318940	70351279	70351394	70,41	11,16	29,37	1,0	247	149	1.57e-05	0.00191442	0.793,0.607	0.946,1.0	-0.273
ENSMUSG00000015755	Tab2	10	-	7933067	7933208	7924684	7924872	7955800	7955893	38,28	192155	49,46	24,21	290	149	0	0	0.092,0.085	0.512,0.53	-0.432
ENSMUSG00000024238	Zeb1	18	+	5641381	5641518	5591911	5591967	5705042	5705232	16,23	100,69	24,57	0,45	286	149	0.000337418	0.025041	0.077,0.148	1.0,0.398	-0.587
ENSMUSG00000033007	Asic4	1	+	75469670	75469833	75469356	75469484	75470278	75470335	101,45	8,14	49,14	1,0	312	149	6.8e-05	0.00652055	0.858,0.606	0.959,1.0	-0.248
ENSMUSG00000097626	4921504A21Rik	5	-	19207084	19207172	19202367	19203925	19210227	19210322	0,0	22,13	8,3	0,5	237	149	0.000693786	0.0450747	0.0,0.0	1.0,0.274	-0.637
ENSMUSG00000027244	Atg13	2	-	91679919	91679997	91679312	91679429	91680342	91680457	220204	27,19	221167	0,2	227	149	3.45e-06	0.000513646	0.842,0.876	1.0,0.982	-0.132
ENSMUSG00000038095	Sbno1	5	-	124413184	124413289	124410069	124410382	124414398	124414527	166236	78,83	243247	40,39	254	149	0.000170841	0.0142314	0.555,0.625	0.781,0.788	-0.194
ENSMUSG00000056851	Pcbp2	15	+	102485947	102486040	102484153	102484240	102487087	102487128	27873046	10381056	9581399	716815	242	149	0.00020407	0.0164301	0.623,0.64	0.452,0.514	0.148
ENSMUSG00000042675	Ypel3	7	+	126777505	126777617	126777146	126777203	126777770	126777953	10,16	13,5	27,4	0,0	261	149	2.57e-08	6.87e-06	0.305,0.646	1.0,1.0	-0.524
ENSMUSG00000030322	Mbd4	6	-	115845542	115845617	115845313	115845448	115848905	115849732	30,23	9,6	25,37	0,0	224	149	1.51e-06	0.000251683	0.689,0.718	1.0,1.0	-0.296
ENSMUSG00000031060	Rbm10	X	+	20641182	20641256	20639432	20639502	20642743	20642830	261287	24,38	363361	7,2	223	149	7.54e-06	0.00101504	0.879,0.835	0.972,0.992	-0.125
ENSMUSG00000040312	Cchcr1	17	+	35517790	35517939	35517175	35517229	35518216	35518283	10,2	7,1	22,11	0,0	298	149	1.15e-06	0.000196981	0.417,0.5	1.0,1.0	-0.541
ENSMUSG00000037211	Spry1	3	+	37640519	37640808	37639957	37640105	37642554	37644598	240774	50,27	294,89	87,73	438	149	0.000627963	0.0418485	0.62,0.907	0.535,0.293	0.35
ENSMUSG00000024491	Rbm27	18	+	42313970	42314135	42305679	42305814	42317600	42317750	103,80	18,11	178141	5,5	314	149	0.000743635	0.0477601	0.731,0.775	0.944,0.93	-0.184
ENSMUSG00000042156	Dzip1	14	-	118923896	118924095	118923051	118923167	118924424	118924518	47,58	29,56	75,30	0,0	348	149	0	0	0.41,0.307	1.0,1.0	-0.641
ENSMUSG00000035868	Zfp983	17	+	21656178	21656332	21652266	21652345	21657518	21657611	29,42	5,6	46,39	0,1	303	149	0.000659025	0.0434028	0.74,0.775	1.0,0.95	-0.217
ENSMUSG00000055799	Tcf7l1	6	-	72648800	72648842	72634099	72634232	72649119	72649203	26,44	60,55	12,0	46,74	191	149	7.19e-05	0.00685004	0.253,0.384	0.169,0.0	0.234
ENSMUSG00000041939	Mvk	5	+	114444651	114444689	114444268	114444363	114445387	114445479	33,26	60,36	51,15	21,7	187	149	6.84e-05	0.00653911	0.305,0.365	0.659,0.631	-0.31
ENSMUSG00000033021	Gmppa	1	+	75436145	75436312	75435942	75436011	75436777	75436838	151134	58,12	236249	8,0	316	149	4.21e-05	0.0044167	0.551,0.84	0.933,1.0	-0.271
ENSMUSG00000078700	D030028A08Rik	11	+	96958852	96959024	96952580	96952728	96959339	96959451	1,3	0,0	2,0	2,3	321	149	3.46e-07	6.93e-05	1.0,1.0	0.317,0.0	0.842
ENSMUSG00000057596	Trim30d	7	-	104487575	104488051	104484177	104484273	104507670	104507825	42,28	4,4	44,48	0,0	625	149	0.000504672	0.0351641	0.715,0.625	1.0,1.0	-0.33

## Sheet: RNA-seq-RI
GeneID	geneSymbol	chr	strand	riExonStart_0base	riExonEnd	upstreamES	upstreamEE	downstreamES	downstreamEE	IJC_SAMPLE_1	SJC_SAMPLE_1	IJC_SAMPLE_2	SJC_SAMPLE_2	IncFormLen	SkipFormLen	PValue	FDR	IncLevel1	IncLevel2	IncLevelDifference
ENSMUSG00000053907	Mat2a	6	-	72432798	72435114	72432798	72434395	72434980	72435114	14531189	10091261	11631325	568556	734	149	0.000955189	0.0299196	0.226,0.161	0.294,0.326	-0.116
ENSMUSG00000004455	Ppp1cc	5	+	122174054	122175273	122174054	122174115	122174979	122175273	42704636	127235	52675409	46122	1013	149	0.000746633	0.0241178	0.832,0.744	0.944,0.867	-0.117
ENSMUSG00000038685	Rtel1	2	+	181354352	181355552	181354352	181354442	181355309	181355552	110,65	8,11	94,58	0,0	1016	149	2.08e-10	4.04e-08	0.668,0.464	1.0,1.0	-0.434
ENSMUSG00000038685	Rtel1	2	+	181354352	181355552	181354352	181354442	181355327	181355552	118,75	11,15	101,58	2,2	1034	149	0.00166743	0.0438196	0.607,0.419	0.879,0.807	-0.33
ENSMUSG00000032363	Adamts7	9	+	90193024	90194269	90193024	90193865	90194042	90194269	171195	38,46	142125	3,11	326	149	4.21e-05	0.0022793	0.673,0.66	0.956,0.839	-0.231
ENSMUSG00000036073	Galt	4	+	41756512	41756995	41756512	41756561	41756938	41756995	49,64	5,7	49,45	0,0	526	149	3.93e-05	0.00217554	0.735,0.721	1.0,1.0	-0.272
ENSMUSG00000040459	Arglu1	8	-	8681383	8683973	8681383	8681467	8683747	8683973	43814067	379392	47946748	152126	2429	149	6.46e-13	2e-10	0.415,0.389	0.659,0.767	-0.311
ENSMUSG00000038637	Lrrc56	7	+	141196981	141198361	141196981	141197169	141198273	141198361	32,10	14,17	29,21	1,0	1253	149	4.83e-08	5e-06	0.214,0.065	0.775,1.0	-0.748
ENSMUSG00000029650	Slc46a3	5	-	147894480	147894815	147894480	147894596	147894708	147894815	32,10	0,1	20,14	4,4	261	149	0.00146493	0.0395022	1.0,0.851	0.741,0.666	0.222
ENSMUSG00000026107	Nabp1	1	-	51477477	51478399	51477477	51477616	51478300	51478399	596302	65,34	370,64	12,0	833	149	0.000241421	0.00998194	0.621,0.614	0.847,1.0	-0.306
ENSMUSG00000036672	Cenpt	8	-	105849186	105849521	105849186	105849323	105849424	105849521	26,16	126159	23,10	5,6	250	149	1.84e-08	2.2e-06	0.11,0.057	0.733,0.498	-0.532
ENSMUSG00000046295	Ankle1	8	+	71406678	71407749	71406678	71406784	71406861	71407749	34,23	17,12	7,9	40,13	226	149	0.00010928	0.00509645	0.569,0.558	0.103,0.313	0.356
ENSMUSG00000006179	Prss16	13	-	22002925	22003325	22002925	22003071	22003145	22003325	0,2	2,1	2,1	1,0	223	149	0.00116176	0.0343107	0.0,0.572	0.572,1.0	-0.5
ENSMUSG00000040263	Klhdc4	8	-	121796917	121798236	121796917	121797028	121797833	121798236	179139	126151	44,23	310192	954	149	6.36e-13	2e-10	0.182,0.126	0.022,0.018	0.134
ENSMUSG00000032596	Uba7	9	+	107981203	107981581	107981203	107981296	107981517	107981581	22,23	4,6	27,10	0,0	370	149	1.93e-05	0.00119422	0.689,0.607	1.0,1.0	-0.352
ENSMUSG00000027569	Mrgbp	2	+	180584405	180584871	180584405	180584487	180584796	180584871	252187	125159	85,63	116148	458	149	0.000306786	0.0119997	0.396,0.277	0.192,0.122	0.18
ENSMUSG00000021461	Fancc	13	-	63330538	63331893	63330538	63330620	63331840	63331893	185143	47,49	186180	144126	1369	149	0.000825699	0.0261275	0.3,0.241	0.123,0.135	0.141
ENSMUSG00000028641	P3h1	4	+	119241481	119241804	119241481	119241534	119241661	119241804	35,22	1,2	15,9	8,4	276	149	0.000316498	0.0119997	0.95,0.856	0.503,0.548	0.377
ENSMUSG00000004071	Cdip1	16	-	4768744	4769795	4768744	4769018	4769639	4769795	158222	542369	133,93	59,41	770	149	1.54e-13	7.95e-11	0.053,0.104	0.304,0.305	-0.226
ENSMUSG00000001062	Vps9d1	8	-	123248153	123248676	123248153	123248206	123248613	123248676	108,66	73,50	37,31	87,66	556	149	8.43e-05	0.00408474	0.284,0.261	0.102,0.112	0.165
ENSMUSG00000025498	Irf7	7	-	141264492	141264783	141264492	141264559	141264724	141264783	25,19	10,2	6,14	0,0	314	149	0.000110114	0.00509645	0.543,0.818	1.0,1.0	-0.32
ENSMUSG00000028086	Fbxw7	3	+	84967439	84969301	84967439	84967563	84969164	84969301	6,24	52,53	24,37	10,16	1750	149	0.000428324	0.0152671	0.01,0.037	0.17,0.165	-0.144
ENSMUSG00000040146	Rgl3	9	-	21976738	21977276	21976738	21976977	21977189	21977276	9,10	18,25	0,1	30,22	361	149	0.0019521	0.0488183	0.171,0.142	0.0,0.018	0.147
ENSMUSG00000019738	Polr2i	7	+	30232331	30232536	30232331	30232404	30232481	30232536	224167	559504	262254	244265	226	149	4.2e-09	5.66e-07	0.209,0.179	0.414,0.387	-0.206
ENSMUSG00000002249	Tead3	17	-	28335484	28336573	28335484	28335496	28336510	28336573	121,62	102,39	62,32	149146	1163	149	0.000311406	0.0119997	0.132,0.169	0.051,0.027	0.112
ENSMUSG00000004264	Phb2	6	+	124715953	124716430	124715953	124716030	124716424	124716430	179468	1436609	653615	612204	543	149	2.3e-05	0.00134753	0.033,0.174	0.226,0.453	-0.236
ENSMUSG00000004562	Arhgef40	14	+	52004878	52005035	52004878	52004899	52004988	52005035	93,62	26,17	25,12	31,13	238	149	1.63e-05	0.00103403	0.691,0.695	0.335,0.366	0.342
ENSMUSG00000030689	Ino80e	7	-	126857225	126857787	126857225	126857291	126857675	126857787	101155	4,14	30,9	0,0	533	149	0.000117529	0.00535965	0.876,0.756	1.0,1.0	-0.184
ENSMUSG00000035228	Ccdc106	7	+	5059495	5060785	5059495	5059705	5060206	5060785	45,49	53,66	11,8	61,65	650	149	0.000281424	0.0114828	0.163,0.145	0.04,0.027	0.12
ENSMUSG00000035325	Sec31a	5	-	100363376	100363947	100363376	100363448	100363827	100363947	100,41	581657	104,94	148,95	528	149	1.42e-13	7.95e-11	0.046,0.017	0.165,0.218	-0.16
ENSMUSG00000026705	Klhl20	1	-	161098262	161099285	161098262	161098396	161099141	161099285	31,13	82,53	38,54	25,27	894	149	7.61e-06	0.000524422	0.059,0.039	0.202,0.25	-0.177
ENSMUSG00000007458	M6pr	6	+	122313258	122315166	122313258	122313425	122315056	122315166	384359	895783	411443	241295	1780	149	0.000303903	0.0119997	0.035,0.037	0.125,0.112	-0.082
ENSMUSG00000068329	Htra2	6	-	83052697	83053070	83052697	83052803	83053000	83053070	101,66	1,0	22,20	10,2	346	149	9.13e-05	0.00435706	0.978,1.0	0.486,0.812	0.34
ENSMUSG00000068329	Htra2	6	-	83052697	83053070	83052697	83052803	83053037	83053070	114,70	135134	39,32	136164	383	149	0.00128601	0.0363445	0.247,0.169	0.1,0.071	0.123
ENSMUSG00000022211	Carmil3	14	+	55501458	55501893	55501458	55501593	55501829	55501893	44,11	21,9	13,6	0,0	385	149	6.7e-08	6.52e-06	0.448,0.321	1.0,1.0	-0.615
ENSMUSG00000061740	Cyp2d22	15	-	82373903	82374469	82373903	82374056	82374297	82374469	45,26	33,32	5,8	35,33	390	149	4.26e-05	0.0022793	0.343,0.237	0.052,0.085	0.222
ENSMUSG00000046032	Snx12	X	-	101211958	101213864	101211958	101212346	101213773	101213864	14881872	79113	14861385	31,26	1576	149	3.76e-06	0.000284302	0.64,0.61	0.819,0.834	-0.202
ENSMUSG00000110206	Flt3l	7	-	45132227	45134026	45132227	45132412	45133881	45134026	41,13	12,24	47,68	5,0	1618	149	0.000438271	0.0152706	0.239,0.048	0.464,1.0	-0.589
ENSMUSG00000038520	Tbc1d17	7	-	44841982	44842300	44841982	44842099	44842185	44842300	38,24	12,10	3,5	27,5	235	149	0.000147478	0.00644128	0.668,0.603	0.066,0.388	0.408
ENSMUSG00000038520	Tbc1d17	7	-	44841982	44842300	44841982	44842099	44842202	44842300	42,31	178139	6,6	377122	252	149	5.6e-05	0.00294276	0.122,0.117	0.009,0.028	0.101
ENSMUSG00000025060	Slk	19	+	47622235	47622694	47622235	47622366	47622570	47622694	70,61	126156	136175	147154	353	149	0.00171262	0.0438912	0.19,0.142	0.281,0.324	-0.137
ENSMUSG00000020640	Itsn2	12	+	4711952	4712640	4711952	4712036	4712466	4712640	22,26	70,55	43,32	20,25	579	149	0.00017725	0.00752946	0.075,0.108	0.356,0.248	-0.21
ENSMUSG00000086290	Snhg12	4	+	132310150	132310504	132310150	132310215	132310450	132310504	110,63	239150	76,52	64,50	384	149	0.00112824	0.0339676	0.152,0.14	0.315,0.288	-0.155
ENSMUSG00000086290	Snhg12	4	+	132310150	132311024	132310150	132310504	132310833	132311024	83,64	229182	92,95	57,58	478	149	9.77e-11	2.02e-08	0.102,0.099	0.335,0.338	-0.236
ENSMUSG00000023938	Aars2	17	+	45519512	45520843	45519512	45519596	45520285	45520843	24,17	0,0	6,5	3,6	838	149	2.46e-12	6.95e-10	1.0,1.0	0.262,0.129	0.804
ENSMUSG00000040856	Dlk1	12	+	109459606	109463336	109459606	109459892	109460117	109463336	1577314544	13941250	156146625	26221680	374	149	5.87e-06	0.000423551	0.818,0.823	0.703,0.611	0.163
ENSMUSG00000040663	Clcf1	19	+	4220177	4223490	4220177	4220344	4222073	4223490	104108	44,24	50103	1,4	1878	149	1.23e-06	9.8e-05	0.158,0.263	0.799,0.671	-0.525
ENSMUSG00000027677	Ttc14	3	+	33800190	33800674	33800190	33800436	33800581	33800674	4,23	17,7	5,6	0,0	294	149	1.06e-07	9.98e-06	0.107,0.625	1.0,1.0	-0.634
ENSMUSG00000042594	Sh2b3	5	-	121818464	121818854	121818464	121818679	121818759	121818854	50,45	103107	8,0	61,21	229	149	0.000324914	0.0121393	0.24,0.215	0.079,0.0	0.188
ENSMUSG00000026199	Ankzf1	1	+	75195062	75195712	75195062	75195256	75195568	75195712	71,27	9,3	100,44	0,0	461	149	3.62e-05	0.00203872	0.718,0.744	1.0,1.0	-0.269
ENSMUSG00000063659	Zbtb18	1	+	177447088	177450764	177447088	177447776	177447888	177450764	163251	63,90	505589	96,94	261	149	0.0011528	0.0343107	0.596,0.614	0.75,0.782	-0.161
ENSMUSG00000073422	H2-Ke6	17	-	34026850	34027101	34026850	34026935	34027015	34027101	56,27	265253	56,41	75,85	229	149	8.74e-06	0.000589208	0.121,0.065	0.327,0.239	-0.19
ENSMUSG00000075590	Nrbp2	15	-	76090245	76090542	76090245	76090286	76090452	76090542	423207	165182	162,91	240225	315	149	0.000488362	0.0168268	0.548,0.35	0.242,0.161	0.247
ENSMUSG00000019518	Ap4m1	5	+	138177922	138178180	138177922	138177973	138178068	138178180	79,58	66,79	28,18	9,5	244	149	0.00161404	0.0428119	0.422,0.31	0.655,0.687	-0.305
ENSMUSG00000074240	Cib3	8	-	72205562	72207274	72205562	72205758	72207126	72207274	2,2	4,2	2,1	0,0	1517	149	5.92e-10	9.67e-08	0.047,0.089	1.0,1.0	-0.932
ENSMUSG00000039660	Spout1	2	-	30177592	30177965	30177592	30177721	30177919	30177965	196150	116130	136134	19,13	347	149	4.07e-13	1.58e-10	0.42,0.331	0.755,0.816	-0.41
ENSMUSG00000051811	Cox6b2	7	-	4752723	4753023	4752723	4752849	4752952	4753023	194,59	312230	29,8	154174	252	149	0.00100518	0.0308621	0.269,0.132	0.1,0.026	0.138
ENSMUSG00000027680	Fxr1	3	+	34058023	34058231	34058023	34058081	34058168	34058231	260316	512428	453452	331417	236	149	0.000368577	0.0132902	0.243,0.318	0.464,0.406	-0.155
ENSMUSG00000067768	Xlr4b	X	+	73214773	73215355	73214773	73214820	73215227	73215355	21,5	6,8	12,18	0,0	556	149	5.07e-11	1.12e-08	0.484,0.143	1.0,1.0	-0.686
ENSMUSG00000029625	Cpsf4	5	+	145177229	145178928	145177229	145177302	145178832	145178928	232239	171201	204231	51,33	1679	149	7.86e-07	6.58e-05	0.107,0.095	0.262,0.383	-0.222
ENSMUSG00000029625	Cpsf4	5	+	145177229	145178928	145177229	145177302	145178835	145178928	238243	106158	205231	40,62	1682	149	0.0018233	0.0459679	0.166,0.12	0.312,0.248	-0.137
ENSMUSG00000029089	5730480H06Rik	5	+	48372328	48374247	48372328	48372495	48374179	48374247	28,14	91,65	22,30	6,3	1833	149	2.68e-05	0.00153773	0.024,0.017	0.23,0.448	-0.319
ENSMUSG00000027318	Adam33	2	-	131053222	131053588	131053222	131053300	131053389	131053588	38,23	13,5	8,3	9,13	238	149	0.000353575	0.0128992	0.647,0.742	0.358,0.126	0.453
ENSMUSG00000027318	Adam33	2	-	131053917	131054361	131053917	131054113	131054271	131054361	30,11	16,21	1,0	16,9	307	149	3.16e-06	0.000244871	0.476,0.203	0.029,0.0	0.325
ENSMUSG00000025650	Col7a1	9	+	108967770	108968050	108967770	108967806	108968005	108968050	11,4	15,4	5,6	0,0	348	149	2.01e-08	2.3e-06	0.239,0.3	1.0,1.0	-0.731
ENSMUSG00000058740	Kcnt1	2	+	25888758	25890905	25888758	25888858	25890848	25890905	461363	16,18	278152	28,33	2139	149	0.00028978	0.0116702	0.667,0.584	0.409,0.243	0.299
ENSMUSG00000040260	Daam2	17	-	49473285	49476555	49473285	49473392	49476447	49476555	13271563	124138	865934	295530	3204	149	0	0	0.332,0.345	0.12,0.076	0.241
ENSMUSG00000027247	Arhgap1	2	+	91651497	91651823	91651497	91651654	91651763	91651823	12,29	24,28	39,18	14,1	258	149	0.00137061	0.0374617	0.224,0.374	0.617,0.912	-0.465
ENSMUSG00000045411	2410002F23Rik	7	+	44247250	44248295	44247250	44247416	44248251	44248295	966678	180,98	1115981	35,27	984	149	0	0	0.448,0.512	0.828,0.846	-0.357
ENSMUSG00000045411	2410002F23Rik	7	+	44250308	44252312	44250308	44250340	44250612	44252312	281160	8721183	191137	305264	421	149	0.000632353	0.0206413	0.102,0.046	0.181,0.155	-0.094
ENSMUSG00000012017	Scarf2	16	+	17804485	17804924	17804485	17804603	17804808	17804924	191165	246212	93,51	432214	354	149	1.63e-08	2.03e-06	0.246,0.247	0.083,0.091	0.16
ENSMUSG00000037326	Capn15	17	-	25959806	25960563	25959806	25959985	25960336	25960563	194168	16,15	104,69	43,29	500	149	1.34e-08	1.73e-06	0.783,0.769	0.419,0.415	0.359
ENSMUSG00000085385	Snhg17	2	-	158357197	158360599	158357197	158357263	158359181	158360599	668461	89,69	526261	121118	2067	149	0.00128109	0.0363445	0.351,0.325	0.239,0.138	0.149
ENSMUSG00000029166	Mapre3	5	+	30862497	30863405	30862497	30862643	30863203	30863405	95,61	51,48	67,61	106134	709	149	0.000595446	0.0198546	0.281,0.211	0.117,0.087	0.144
ENSMUSG00000079550	Mpp4	1	-	59144653	59146413	59144653	59144850	59146341	59146413	4,2	0,0	0,0	1,2	1640	149	1.33e-09	2.06e-07	1.0,1.0	0.0,0.0	1
ENSMUSG00000050855	Zfp940	7	-	29846468	29846960	29846468	29846564	29846833	29846960	10,10	7,8	29,27	0,0	418	149	1.76e-11	4.2e-09	0.337,0.308	1.0,1.0	-0.677
ENSMUSG00000054708	Ankrd24	10	+	81640027	81640812	81640027	81640135	81640767	81640812	107,88	10,18	83106	0,0	781	149	8.64e-14	6.7e-11	0.671,0.483	1.0,1.0	-0.423
ENSMUSG00000038930	Rccd1	7	-	80318858	80319341	80318858	80319026	80319245	80319341	57,18	38,42	30,32	3,0	368	149	2.19e-08	2.43e-06	0.378,0.148	0.802,1.0	-0.638
ENSMUSG00000004788	Eif2b2	12	+	85219821	85220245	85219821	85219933	85220096	85220245	57,46	3,12	22,16	0,0	312	149	0.00121856	0.0356485	0.901,0.647	1.0,1.0	-0.226
ENSMUSG00000060950	Trmt61a	12	+	111678104	111678962	111678104	111678161	111678602	111678962	141101	31,19	95,72	0,6	590	149	0.000433734	0.0152706	0.535,0.573	1.0,0.752	-0.322
ENSMUSG00000038884	A230050P20Rik	9	+	20869603	20871235	20869603	20869653	20871196	20871235	452427	87,53	347490	22,19	1692	149	8.43e-05	0.00408474	0.314,0.415	0.581,0.694	-0.273
ENSMUSG00000035835	Plppr3	10	-	79866834	79867307	79866834	79867030	79867171	79867307	31,15	26,42	5,4	83,36	290	149	0.000229467	0.00961592	0.38,0.155	0.03,0.054	0.226
ENSMUSG00000028034	Fubp1	3	+	152231876	152234570	152231876	152232022	152232394	152234570	178152	749693	181237	74138	521	149	0	0	0.064,0.059	0.412,0.329	-0.309
ENSMUSG00000021901	Bap1	14	+	31257880	31258530	31257880	31258041	31258457	31258530	27,21	7,7	12,13	0,0	565	149	4.05e-09	5.66e-07	0.504,0.442	1.0,1.0	-0.527
ENSMUSG00000043822	Adamtsl5	10	-	80342306	80343020	80342306	80342393	80342908	80343020	125,99	24,29	133107	2,0	664	149	2.74e-12	7.08e-10	0.539,0.434	0.937,1.0	-0.482
ENSMUSG00000030263	Lrmp	6	+	145147635	145147844	145147635	145147682	145147779	145147844	1,0	6,9	2,1	0,1	246	149	0.0013188	0.0368433	0.092,0.0	1.0,0.377	-0.642
ENSMUSG00000022558	Mroh1	15	+	76432148	76433396	76432148	76432295	76433273	76433396	17,4	1,3	1,2	0,0	1127	149	0.00107909	0.0328065	0.692,0.15	1.0,1.0	-0.579
ENSMUSG00000060601	Nr1h2	7	-	44551954	44552620	44551954	44552236	44552506	44552620	250222	129141	19,8	56,17	419	149	4.36e-08	4.67e-06	0.408,0.359	0.108,0.143	0.258
ENSMUSG00000060601	Nr1h2	7	-	44551954	44552620	44551954	44552245	44552506	44552620	217203	196202	19,8	71,16	410	149	7.29e-05	0.00370618	0.287,0.268	0.089,0.154	0.156
ENSMUSG00000005882	Uqcc1	2	-	155910356	155911836	155910356	155910467	155911740	155911836	31,18	14,25	36,30	1,4	1422	149	0.000821861	0.0261275	0.188,0.07	0.79,0.44	-0.486
ENSMUSG00000073436	Eme2	17	-	24894570	24895055	24894570	24894707	24894820	24895055	53,52	31,25	10,13	34,31	262	149	4.78e-07	4.11e-05	0.493,0.542	0.143,0.193	0.35
ENSMUSG00000019907	Ppp1r12a	10	+	108261244	108262431	108261244	108261416	108262309	108262431	170145	204255	103256	47,59	1042	149	9.47e-07	7.73e-05	0.106,0.075	0.239,0.383	-0.221
ENSMUSG00000069255	Dusp22	13	+	30708676	30711231	30708676	30708749	30710705	30711231	756714	36,24	910660	6,8	2105	149	1.12e-05	0.000739509	0.598,0.678	0.915,0.854	-0.247
ENSMUSG00000028687	Mutyh	4	+	116817887	116818282	116817887	116818037	116818240	116818282	46,29	34,40	36,14	138,74	352	149	0.000130338	0.00585767	0.364,0.235	0.099,0.074	0.213
ENSMUSG00000037907	Ankrd13b	11	-	77470484	77472378	77470484	77471823	77472301	77472378	95105	15,14	24,13	0,0	627	149	6.59e-06	0.000464454	0.601,0.641	1.0,1.0	-0.379
ENSMUSG00000013483	Card14	11	+	119338234	119338935	119338234	119338472	119338871	119338935	6,5	6,7	18,2	0,0	548	149	3.94e-10	6.78e-08	0.214,0.163	1.0,1.0	-0.811
ENSMUSG00000023367	Tmem176a	6	+	48842203	48843841	48842203	48842401	48843784	48843841	29,36	8,5	81,77	0,0	1532	149	1.84e-13	8.14e-11	0.261,0.412	1.0,1.0	-0.663
ENSMUSG00000000823	Zfp512b	2	-	181589372	181590181	181589372	181589959	181590052	181590181	146113	40,31	76,22	52,58	242	149	0.00034528	0.0127466	0.692,0.692	0.474,0.189	0.36
ENSMUSG00000026571	Dcaf6	1	-	165338187	165340023	165338187	165338344	165339884	165340023	288343	136153	405416	52,62	1689	149	3.18e-09	4.7e-07	0.157,0.165	0.407,0.372	-0.228
ENSMUSG00000043088	Il17re	6	+	113468905	113469128	113468905	113468957	113469029	113469128	0,0	8,14	3,4	4,0	221	149	0.00136691	0.0374617	0.0,0.0	0.336,1.0	-0.668
ENSMUSG00000059939	9430015G10Rik	4	+	156123975	156124122	156123975	156124001	156124091	156124122	97,80	56,61	98,90	12,25	239	149	0.000149758	0.00644998	0.519,0.45	0.836,0.692	-0.279
ENSMUSG00000021240	Abcd4	12	-	84612324	84612896	84612324	84612445	84612779	84612896	16,13	1,9	9,8	0,0	483	149	0.00128923	0.0363445	0.832,0.308	1.0,1.0	-0.43
ENSMUSG00000038679	Trps1	15	-	50846013	50846942	50846013	50846591	50846729	50846942	92,74	0,2	136154	9,18	287	149	0.00137718	0.0374617	1.0,0.951	0.887,0.816	0.124
ENSMUSG00000036372	Tmem258	19	+	10206423	10207300	10206423	10206533	10207163	10207300	152225	22561971	145164	316279	779	149	0.00169987	0.0438912	0.013,0.021	0.081,0.101	-0.074
ENSMUSG00000002871	Tpra1	6	+	88910150	88910401	88910150	88910261	88910340	88910401	80,81	125139	51,8	149116	228	149	0.000595285	0.0198546	0.295,0.276	0.183,0.043	0.172
ENSMUSG00000015880	Ncapg	5	+	45696032	45696544	45696032	45696168	45696472	45696544	59,46	163170	79100	75,75	453	149	1.74e-07	1.58e-05	0.106,0.082	0.257,0.305	-0.187
ENSMUSG00000003038	Hmgn2	4	-	133966428	133966795	133966428	133966479	133966759	133966795	230195	79,40	168152	16,6	429	149	6.11e-05	0.00315979	0.503,0.629	0.785,0.898	-0.275
ENSMUSG00000003038	Hmgn2	4	-	133966428	133966795	133966428	133966479	133966765	133966795	239206	29532007	172155	71339	435	149	0.000135572	0.00600585	0.027,0.034	0.453,0.135	-0.264
ENSMUSG00000030727	Rabep2	7	+	126444522	126444936	126444522	126444578	126444819	126444936	72,65	76,39	24,14	84,38	390	149	7.93e-05	0.00396381	0.266,0.389	0.098,0.123	0.217
ENSMUSG00000053819	Camk2d	3	+	126770784	126771846	126770784	126770857	126771773	126771846	7,1	4,1	2,13	0,0	1065	149	6.73e-08	6.52e-06	0.197,0.123	1.0,1.0	-0.84
ENSMUSG00000038828	Tmem214	5	+	30872686	30872904	30872686	30872768	30872860	30872904	38,10	10,3	24,7	0,1	241	149	0.000587143	0.0198546	0.701,0.673	1.0,0.812	-0.219
ENSMUSG00000002393	Nr2f6	8	-	71375502	71375790	71375502	71375568	71375748	71375790	96141	9,18	63,31	0,0	329	149	3.92e-07	3.47e-05	0.828,0.78	1.0,1.0	-0.196
ENSMUSG00000066456	Hmgn3	9	-	83109947	83111106	83109947	83110429	83110992	83111106	207206	110102	242307	45,22	712	149	1.98e-05	0.00120599	0.283,0.297	0.53,0.745	-0.347
ENSMUSG00000066456	Hmgn3	9	-	83109947	83111106	83109947	83110429	83111033	83111106	252273	192199	258324	59,49	753	149	2.57e-10	4.68e-08	0.206,0.214	0.464,0.567	-0.305
ENSMUSG00000030329	Pianp	6	+	125001426	125003096	125001426	125001648	125001962	125003096	32,14	25,21	5,5	34,18	463	149	0.00179662	0.0456664	0.292,0.177	0.045,0.082	0.171
ENSMUSG00000096935	1700113A16Rik	3	-	88171555	88172258	88171555	88171969	88172087	88172258	91,44	16,6	81,74	3,0	267	149	0.00031731	0.0119997	0.76,0.804	0.938,1.0	-0.187
ENSMUSG00000029817	Tra2a	6	-	49245475	49246964	49245475	49245610	49246848	49246964	110111	55,2	45111	0,0	1387	149	0.000975587	0.0302529	0.177,0.856	1.0,1.0	-0.484
ENSMUSG00000023249	Parp3	9	-	106473432	106473833	106473432	106473519	106473680	106473833	18,5	22,13	2,0	9,14	310	149	0.001272	0.0363445	0.282,0.156	0.097,0.0	0.17
ENSMUSG00000038580	Sct	7	-	141278617	141278934	141278617	141278715	141278832	141278934	34,33	96,87	36,17	23,17	266	149	0.000605385	0.0199713	0.166,0.175	0.467,0.359	-0.243
ENSMUSG00000036054	Sugp2	8	+	70260468	70261317	70260468	70260589	70261230	70261317	187,93	63,79	108110	15,11	790	149	2.3e-05	0.00134753	0.359,0.182	0.576,0.654	-0.345
ENSMUSG00000070003	Ssbp4	8	-	70598538	70598772	70598538	70598617	70598701	70598772	520500	379430	61,25	120,33	233	149	0.00161528	0.0428119	0.467,0.426	0.245,0.326	0.161
ENSMUSG00000062647	Rpl7a	2	+	26912670	26913057	26912670	26912801	26912987	26913057	82,70	18741202	66,63	1179	335	149	0.00170058	0.0438912	0.019,0.025	0.967,0.135	-0.529
ENSMUSG00000004865	Srpk1	17	-	28599470	28600456	28599470	28599869	28600242	28600456	210143	143169	237192	38,60	522	149	5.36e-06	0.000396016	0.295,0.195	0.64,0.477	-0.314
ENSMUSG00000078350	Smim1	4	-	154024066	154025621	154024066	154024350	154025503	154025621	285196	130,75	121,61	12,3	1302	149	1.46e-05	0.000943705	0.201,0.23	0.536,0.699	-0.402

## Sheet: RNA-seq-A5SS
GeneID	geneSymbol	chr	strand	longExonStart_0base	longExonEnd	shortES	shortEE	flankingES	flankingEE	IJC_SAMPLE_1	SJC_SAMPLE_1	IJC_SAMPLE_2	SJC_SAMPLE_2	IncFormLen	SkipFormLen	PValue	FDR	IncLevel1	IncLevel2	IncLevelDifference
ENSMUSG00000035845	Alg12	15	-	88814428	88814648	88814453	88814648	88806557	88806721	4,4	3,7	0,0	9,11	174	149	0.000405889	0.0215315	0.533,0.329	0.0,0.0	0.431
ENSMUSG00000026048	Ercc5	1	+	44158143	44158335	44158143	44158259	44158804	44158891	1,3	49,46	22,41	52,36	225	149	2.75209e-07	5.10971e-05	0.013,0.041	0.219,0.43	-0.297
ENSMUSG00000013736	Trnt1	6	+	106769165	106769256	106769165	106769191	106769829	106770003	51,22	49,2	76,71	0,0	214	149	0.000661447	0.0313554	0.42,0.885	1.0,1.0	-0.348
ENSMUSG00000039318	Rab3gap2	1	+	185266900	185267074	185266900	185267014	185267172	185267279	95,93	19,39	73,80	9,0	209	149	0.000597346	0.0302474	0.781,0.63	0.853,1.0	-0.221
ENSMUSG00000026107	Nabp1	1	-	51477721	51478399	51478300	51478399	51477477	51477616	506277	65,34	315,54	12,0	728	149	0.00036867	0.0200341	0.614,0.625	0.843,1.0	-0.302
ENSMUSG00000026107	Nabp1	1	-	51477824	51478399	51478300	51478399	51477477	51477616	603348	65,34	324,85	12,0	625	149	0.000795021	0.0354261	0.689,0.709	0.866,1.0	-0.234
ENSMUSG00000062859	Tcp11	17	-	28079921	28080305	28080158	28080305	28077985	28078058	10,16	4,0	10,0	18,2	386	149	0.0011285	0.0448984	0.491,1.0	0.177,0.0	0.657
ENSMUSG00000036980	Taf6	5	-	138186961	138187226	138187169	138187226	138184331	138184547	90,50	65,52	19,5	44,81	357	149	1.51056e-07	3.05958e-05	0.366,0.286	0.153,0.025	0.237
ENSMUSG00000021066	Atl1	12	+	69932216	69934920	69932216	69932321	69937074	69937131	79,38	3,12	93128	0,2	2748	149	0.0003362	0.0192065	0.588,0.147	1.0,0.776	-0.52
ENSMUSG00000025451	Paip1	13	+	119429132	119429412	119429132	119429160	119430159	119430329	242603	138163	89,15	91,81	401	149	2.06041e-05	0.00208663	0.395,0.579	0.267,0.064	0.322
ENSMUSG00000011257	Pabpc4	4	+	123288958	123289213	123288958	123289074	123290198	123290338	146138	350429	80,69	475855	288	149	9.3078e-05	0.0069126	0.178,0.143	0.08,0.04	0.1
ENSMUSG00000097039	Pvt1	15	+	62242173	62242301	62242173	62242297	62242433	62242561	13,8	0,1	13,13	6,8	153	149	0.0001455	0.0101305	1.0,0.886	0.678,0.613	0.298
ENSMUSG00000054499	Dedd2	7	-	25219763	25219859	25219786	25219859	25218800	25219167	2,2	20,9	7,3	1,0	172	149	1.33432e-08	3.30319e-06	0.08,0.161	0.858,1.0	-0.808
ENSMUSG00000025420	Katnal2	18	-	77011983	77012104	77011989	77012104	77010946	77011045	18,11	1,1	2,16	4,14	155	149	3.96273e-05	0.00339575	0.945,0.914	0.325,0.523	0.505
ENSMUSG00000032041	Tirap	9	-	35199210	35199319	35199220	35199319	35191573	35191696	17,23	18,8	4,6	18,22	159	149	0.000653893	0.0313554	0.47,0.729	0.172,0.204	0.411
ENSMUSG00000037363	Letm2	8	-	25596963	25597496	25597119	25597496	25596361	25596445	9,16	1,1	3,2	10,20	305	149	2.97701e-11	1.65819e-08	0.815,0.887	0.128,0.047	0.763
ENSMUSG00000026811	St6galnac6	2	+	32608041	32608225	32608041	32608096	32609225	32609316	7,3	43,43	11,6	7,0	278	149	0.000292571	0.0176175	0.08,0.036	0.457,1.0	-0.671
ENSMUSG00000042198	Chchd7	4	+	3938913	3939131	3938913	3938962	3939423	3939526	380314	3,0	245203	47,56	318	149	0	0	0.983,1.0	0.71,0.629	0.322
ENSMUSG00000025962	Fastkd2	1	+	63735462	63735968	63735462	63735571	63745841	63746005	30,14	0,0	47,35	11,5	546	149	1.31912e-09	4.19859e-07	1.0,1.0	0.538,0.656	0.403
ENSMUSG00000026349	Ccnt2	1	+	127797840	127798196	127797840	127797886	127799389	127799553	160227	57,58	113113	94,90	459	149	1.81143e-05	0.00192184	0.477,0.56	0.281,0.29	0.233
ENSMUSG00000056763	Cspp1	1	+	10039772	10039887	10039772	10039879	10045075	10045184	7,5	21,19	0,0	2,5	157	149	0.000853652	0.0365757	0.24,0.2	0.0,0.0	0.22
ENSMUSG00000057836	Xlr3a	X	-	73094823	73095082	73094960	73095082	73094182	73094252	9,13	13,41	0,1	15,28	286	149	0.00036799	0.0200341	0.265,0.142	0.0,0.018	0.195
ENSMUSG00000058594	Fbxo18	2	-	11769749	11769931	11769775	11769931	11767121	11767711	61,82	167233	129113	131142	175	149	3.20091e-05	0.00297151	0.237,0.231	0.456,0.404	-0.196
ENSMUSG00000029062	Cdk11b	4	+	155625530	155625773	155625530	155625654	155626773	155626889	137181	117179	361516	113145	268	149	1.13999e-10	5.0798e-08	0.394,0.36	0.64,0.664	-0.275
ENSMUSG00000023861	Mpc1	17	+	8293414	8293495	8293414	8293418	8296534	8296631	2,4	17,8	6,12	0,0	226	149	0	0	0.072,0.248	1.0,1.0	-0.84
ENSMUSG00000048668	Rhno1	6	-	128362367	128362868	128362838	128362868	128359105	128359354	301286	60,27	228,88	10,0	620	149	0.000628293	0.0311075	0.547,0.718	0.846,1.0	-0.29
ENSMUSG00000005150	Wdr83	8	-	85080053	85080225	85080119	85080225	85079580	85079707	9,7	6,2	12,7	0,0	215	149	0.000200106	0.0131128	0.51,0.708	1.0,1.0	-0.391
ENSMUSG00000067768	Xlr4b	X	+	73214773	73214856	73214773	73214820	73215227	73215355	28,16	6,8	24,34	0,0	185	149	3.65146e-05	0.00325418	0.79,0.617	1.0,1.0	-0.296
ENSMUSG00000033728	Lrrc14	15	+	76710642	76711530	76710642	76710927	76712866	76713220	163182	173168	162141	17,0	752	149	5.67998e-10	2.10916e-07	0.157,0.177	0.654,1.0	-0.66
ENSMUSG00000038056	Kmt2c	5	-	25281660	25281803	25281672	25281803	25281231	25281400	39,66	65,53	15,34	76133	161	149	0.000265563	0.0164354	0.357,0.535	0.154,0.191	0.274
ENSMUSG00000012819	Cdh23	10	-	60304660	60304947	60304824	60304947	60304423	60304528	18,14	5,6	0,3	21,3	313	149	1.27943e-05	0.00142529	0.632,0.526	0.0,0.323	0.417
ENSMUSG00000026701	Prdx6	1	-	161250756	161251166	161251021	161251166	161249358	161249469	26,42	25,26	11,9	32,37	414	149	0.000167274	0.0112935	0.272,0.368	0.11,0.08	0.225
ENSMUSG00000037326	Capn15	17	-	25960064	25960563	25960336	25960563	25959806	25959985	214233	16,15	184,95	43,29	421	149	5.97922e-06	0.000701142	0.826,0.846	0.602,0.537	0.266
ENSMUSG00000041147	Brca2	5	+	150531683	150532402	150531683	150531733	150534592	150534642	32,28	0,0	21,20	7,2	818	149	2.24788e-06	0.000333885	1.0,1.0	0.353,0.646	0.5
ENSMUSG00000022641	Bbx	16	-	50432110	50432389	50432241	50432389	50428909	50428981	44,50	28,41	31,4	60,69	280	149	3.90236e-06	0.000511438	0.455,0.394	0.216,0.03	0.301
ENSMUSG00000054099	Slc25a40	5	+	8440720	8442571	8440720	8440788	8443611	8443785	204153	1,0	280315	3,10	1932	149	0.00111407	0.0448984	0.94,1.0	0.878,0.708	0.177
ENSMUSG00000031808	Slc27a1	8	+	71569341	71569448	71569341	71569432	71570195	71570312	6,4	4,6	8,3	0,0	165	149	1.45407e-06	0.000231405	0.575,0.376	1.0,1.0	-0.524
ENSMUSG00000007850	Hnrnph1	11	+	50383830	50383920	50383830	50383890	50384643	50384736	24622126	271271	9411169	276250	179	149	0.00106985	0.0441414	0.883,0.867	0.739,0.796	0.107
ENSMUSG00000033543	Gtf2a2	9	+	70016818	70017191	70016818	70016923	70018679	70018818	80,71	0,3	78,89	12,9	417	149	0.00120016	0.0461027	1.0,0.894	0.699,0.779	0.208
ENSMUSG00000041594	Tmtc4	14	-	122978073	122978286	122978167	122978286	122973169	122973285	98164	10,20	112163	2,2	243	149	0.000814136	0.0355666	0.857,0.834	0.972,0.98	-0.131
ENSMUSG00000028312	Smc2	4	+	52439242	52439410	52439242	52439334	52440200	52440423	162121	60,51	253147	25,26	225	149	5.57472e-05	0.0045927	0.641,0.611	0.87,0.789	-0.204
ENSMUSG00000020069	Hnrnph3	10	-	63018040	63018225	63018085	63018225	63017523	63017610	321292	114,97	54133	8,15	194	149	0.000984979	0.0414063	0.684,0.698	0.838,0.872	-0.164
ENSMUSG00000029122	Evc	5	-	37300734	37300923	37300811	37300923	37297126	37297236	3,5	3,2	0,0	2,15	226	149	0.000117753	0.00846304	0.397,0.622	0.0,0.0	0.51
ENSMUSG00000035597	Prpf39	12	+	65043231	65043877	65043231	65043357	65044005	65044124	287186	33,27	326378	8,17	669	149	5.77179e-05	0.0045927	0.66,0.605	0.901,0.832	-0.234
ENSMUSG00000039748	Exo1	1	+	175881131	175881354	175881131	175881200	175882894	175883068	83,97	50,34	119,72	2,1	303	149	2.44249e-14	1.81396e-11	0.449,0.584	0.967,0.973	-0.454
ENSMUSG00000001034	Mapk7	11	-	61493523	61493954	61493646	61493954	61492903	61493069	78112	85,95	71,57	144133	272	149	0.00128465	0.0485118	0.335,0.392	0.213,0.19	0.162
ENSMUSG00000036578	Fxyd7	7	-	31044707	31044750	31044716	31044750	31044570	31044611	61,74	40,33	30,15	50,22	158	149	0.000750328	0.0348277	0.59,0.679	0.361,0.391	0.259
ENSMUSG00000078923	Ube2v1	2	-	167629068	167629288	167629169	167629288	167617828	167617977	3,0	51,15	18,6	23,27	250	149	0.00078498	0.0354261	0.034,0.0	0.318,0.117	-0.201
ENSMUSG00000024220	Zfp523	17	+	28201260	28202348	28201260	28201440	28202434	28202598	538467	15,20	222278	0,3	1057	149	0.00117393	0.0458861	0.835,0.767	1.0,0.929	-0.164
ENSMUSG00000032641	Gpr19	6	-	134896857	134897213	134897161	134897213	134887629	134887785	32,5	23,20	41,37	2,9	453	149	9.21647e-05	0.0069126	0.314,0.076	0.871,0.575	-0.528
ENSMUSG00000034211	Mrps17	5	+	129715683	129715910	129715683	129715763	129716726	129716866	417321	196190	247245	273242	296	149	0.000315117	0.0184758	0.517,0.46	0.313,0.338	0.163
ENSMUSG00000058013	Sept11	5	+	93138437	93138596	93138437	93138537	93139448	93139563	5,7	9,15	12,33	0,13	208	149	0.000460076	0.0238383	0.285,0.251	1.0,0.645	-0.554
ENSMUSG00000006335	Tfpt	7	-	3620746	3620983	3620776	3620983	3620323	3620474	115128	110113	9,3	31,25	179	149	4.79471e-06	0.000593479	0.465,0.485	0.195,0.091	0.332
ENSMUSG00000014504	Srp19	18	+	34331749	34334364	34331749	34331825	34334456	34334568	696811	16,11	8931493	0,0	2688	149	3.34789e-09	9.32386e-07	0.707,0.803	1.0,1.0	-0.245
ENSMUSG00000000148	Brat1	5	+	140712504	140712901	140712504	140712877	140713052	140713172	23,13	56,83	0,0	38,24	173	149	3.86384e-06	0.000511438	0.261,0.119	0.0,0.0	0.19
ENSMUSG00000031381	Piga	X	+	164422583	164423672	164422583	164423363	164427931	164428064	17,41	10,12	26,28	60,49	458	149	0.00021018	0.0133795	0.356,0.526	0.124,0.157	0.3
ENSMUSG00000031885	Cbfb	8	+	105202451	105202578	105202451	105202547	105215903	105217981	408511	250321	233350	64,69	180	149	1.37823e-07	3.05958e-05	0.575,0.569	0.751,0.808	-0.208
ENSMUSG00000021262	Evl	12	+	108683194	108683410	108683194	108683261	108686049	108686116	771890	172264	955739	97,95	298	149	3.19439e-05	0.00297151	0.691,0.628	0.831,0.795	-0.153
ENSMUSG00000062929	Cfl2	12	-	54861525	54861833	54861779	54861833	54861336	54861413	12531315	125,97	16352362	58,37	403	149	7.27291e-07	0.000124646	0.788,0.834	0.912,0.959	-0.125

## Sheet: RNA-seq-A3SS
GeneID	geneSymbol	chr	strand	longExonStart_0base	longExonEnd	shortES	shortEE	flankingES	flankingEE	IJC_SAMPLE_1	SJC_SAMPLE_1	IJC_SAMPLE_2	SJC_SAMPLE_2	IncFormLen	SkipFormLen	PValue	FDR	IncLevel1	IncLevel2	IncLevelDifference
ENSMUSG00000030795	Fus	7	+	127971837	127971982	127971840	127971982	127969716	127969871	27053138	12311401	9541962	9731956	152	149	1.93668e-08	4.39056e-06	0.683,0.687	0.49,0.496	0.192
ENSMUSG00000026848	Tor1b	2	+	30955767	30955953	30955777	30955953	30953751	30954008	13,3	0,1	5,6	4,4	159	149	0.000448909	0.0250738	1.0,0.738	0.539,0.584	0.307
ENSMUSG00000029472	Anapc5	5	-	122800450	122800608	122800450	122800593	122802129	122802219	104105	714625	27,54	8371145	164	149	0.000492058	0.0267097	0.117,0.132	0.028,0.041	0.09
ENSMUSG00000101655	2310040G24Rik	6	-	86483375	86483717	86483375	86483699	86488001	86488204	5,2	1,0	7,6	13,4	167	149	0.000330359	0.0205355	0.817,1.0	0.325,0.572	0.46
ENSMUSG00000038811	Gngt2	11	+	95845031	95845140	95845050	95845140	95843811	95843895	17,16	26,17	24,12	6,2	168	149	0.000134294	0.00958464	0.367,0.455	0.78,0.842	-0.4
ENSMUSG00000062822	4833420G17Rik	13	+	119465279	119466304	119466010	119466304	119464564	119464690	99,94	16,11	74176	0,0	880	149	1.33202e-11	1.2834e-08	0.512,0.591	1.0,1.0	-0.449
ENSMUSG00000027569	Mrgbp	2	+	180584693	180584871	180584796	180584871	180584405	180584487	87,63	125159	27,14	116148	252	149	0.00029376	0.0185598	0.292,0.19	0.121,0.053	0.154
ENSMUSG00000043668	Tox3	8	-	90270228	90270483	90270228	90270480	90274631	90274694	9,6	10,3	0,0	3,4	152	149	3.10203e-09	1.19552e-06	0.469,0.662	0.0,0.0	0.566
ENSMUSG00000027751	Supt20	3	+	54716637	54717645	54717575	54717645	54715533	54715689	848860	95,87	10871099	44,18	1087	149	7.13956e-08	1.37579e-05	0.55,0.575	0.772,0.893	-0.27
ENSMUSG00000029070	Mxra8	4	+	155840905	155841208	155840914	155841208	155840777	155840798	360381	32202	108,20	0,0	158	149	3.95544e-05	0.00317589	0.914,0.64	1.0,1.0	-0.223
ENSMUSG00000028484	Psip1	4	-	83461870	83462553	83461870	83462473	83463594	83463713	180266	169178	301452	71141	229	149	1.05508e-07	1.93633e-05	0.409,0.493	0.734,0.676	-0.254
ENSMUSG00000026004	Kansl1l	1	-	66773421	66773619	66773421	66773514	66777966	66778108	54,56	32,51	155120	22,32	254	149	2.60315e-05	0.00240978	0.497,0.392	0.805,0.687	-0.301
ENSMUSG00000092060	Bend4	5	-	67392147	67400301	67392147	67398450	67405430	67405519	46112	4,6	43,99	0,0	2000	149	3.43714e-07	5.75945e-05	0.461,0.582	1.0,1.0	-0.479
ENSMUSG00000025498	Irf7	7	-	141264492	141264655	141264492	141264559	141264724	141264783	33,22	10,2	9,24	0,0	245	149	0.000821944	0.0406125	0.667,0.87	1.0,1.0	-0.232
ENSMUSG00000030231	Plekha5	6	+	140593554	140597110	140596248	140597110	140591627	140591764	393370	12,5	399412	52,77	2843	149	7.25214e-09	1.99641e-06	0.632,0.795	0.287,0.219	0.461
ENSMUSG00000025813	Homer2	7	-	81618575	81618715	81618575	81618682	81624251	81624344	14,26	12,27	26,18	2,5	182	149	0.000235931	0.0154115	0.489,0.441	0.914,0.747	-0.366
ENSMUSG00000032803	Cdv3	9	-	103353103	103356029	103353103	103355313	103356279	103356439	18821971	197221	16011619	88,81	865	149	0.000275547	0.0176993	0.622,0.606	0.758,0.775	-0.152
ENSMUSG00000074733	Zfp950	19	-	61118226	61118350	61118226	61118347	61120318	61120452	1,1	0,0	2,2	5,4	152	149	5.2129e-08	1.0574e-05	1.0,1.0	0.282,0.329	0.695
ENSMUSG00000060288	Ppih	4	-	119300009	119300202	119300009	119300183	119310758	119310847	69,63	205182	76,81	61,43	168	149	6.98334e-10	4.48563e-07	0.23,0.235	0.525,0.626	-0.343
ENSMUSG00000039477	Tnrc18	5	-	142773618	142774048	142773618	142774045	142775208	142775399	169159	30,24	80,45	0,0	152	149	3.82333e-06	0.000475326	0.847,0.867	1.0,1.0	-0.143
ENSMUSG00000020101	Vsir	10	+	60368528	60368725	60368531	60368725	60367765	60367793	20,22	15,12	17,16	1,2	152	149	0.000398166	0.0225666	0.567,0.642	0.943,0.887	-0.31
ENSMUSG00000032178	Ilf3	9	+	21388508	21388753	21388523	21388753	21388111	21388150	10,13	270249	30,22	134,84	164	149	0.000122808	0.00910196	0.033,0.045	0.169,0.192	-0.141
ENSMUSG00000061306	Slc38a10	11	-	120108466	120108553	120108466	120108490	120109431	120109536	9,3	11,4	5,9	1,0	212	149	1.42042e-05	0.00140367	0.365,0.345	0.778,1.0	-0.534
ENSMUSG00000021189	Atxn3	12	-	101948003	101948048	101948003	101948045	101948274	101948439	33,36	11,10	34,44	0,2	152	149	6.21206e-05	0.00478826	0.746,0.779	1.0,0.956	-0.216
ENSMUSG00000029705	Cux1	5	-	136326749	136327010	136326749	136326932	136332623	136332728	90,73	158180	85103	78,82	227	149	0.000141892	0.0097652	0.272,0.21	0.417,0.452	-0.194
ENSMUSG00000029209	Gnpda2	5	-	69579507	69582293	69579507	69579686	69584973	69585156	77,34	20,21	88102	5,8	2756	149	3.5468e-05	0.0029136	0.172,0.08	0.488,0.408	-0.322
ENSMUSG00000022570	Tsta3	15	-	75926966	75927198	75926966	75927095	75928891	75929049	9,10	4,5	16,2	0,0	252	149	5.36476e-06	0.000608111	0.571,0.542	1.0,1.0	-0.444
ENSMUSG00000040675	Mthfd1l	10	+	4155541	4156111	4155649	4156111	4148008	4148126	131,94	38,25	72,47	64,49	257	149	1.43175e-06	0.000204369	0.667,0.686	0.395,0.357	0.301
ENSMUSG00000026121	Sema4c	1	-	36555931	36556080	36555931	36556077	36558015	36558349	45,11	47,26	7,9	1,0	152	149	7.13242e-07	0.000105724	0.484,0.293	0.873,1.0	-0.548
ENSMUSG00000041297	Cdk13	13	-	17719355	17719805	17719355	17719625	17721087	17721293	171194	104110	292328	57105	329	149	0.000790872	0.0395847	0.427,0.444	0.699,0.586	-0.207
ENSMUSG00000053411	Cbx7	15	-	79918752	79919104	79918752	79918825	79921371	79921438	43,40	30,45	17,11	1,2	428	149	0.000383254	0.0222205	0.333,0.236	0.855,0.657	-0.472
ENSMUSG00000063077	Kif1b	4	-	149257869	149258081	149257869	149258003	149261159	149261201	9,1	1,0	3,3	6,9	227	149	4.89785e-06	0.00057201	0.855,1.0	0.247,0.18	0.714
ENSMUSG00000037503	Fam168b	1	-	34819591	34819790	34819591	34819769	34819866	34820009	112130	545596	69,57	104116	170	149	4.15981e-05	0.00327182	0.153,0.16	0.368,0.301	-0.178
ENSMUSG00000080316	Spaca6	17	+	17838315	17838526	17838338	17838526	17838086	17838243	27,26	0,2	2,3	6,2	172	149	2.63941e-05	0.00240978	1.0,0.918	0.224,0.565	0.565
ENSMUSG00000022412	Mief1	15	+	80248240	80248503	80248326	80248503	80247873	80248051	97,81	17,27	80,45	0,0	235	149	2.52238e-09	1.08014e-06	0.783,0.655	1.0,1.0	-0.281
ENSMUSG00000042508	Dmtf1	5	-	9126539	9126802	9126539	9126749	9127956	9128108	17,38	46,57	11,13	56135	202	149	0.000603472	0.0314295	0.214,0.33	0.127,0.066	0.176
ENSMUSG00000028545	Bend5	4	+	111433086	111433553	111433168	111433553	111431016	111431150	84,74	76,76	161122	40,50	231	149	2.68865e-05	0.00240978	0.416,0.386	0.722,0.611	-0.265
ENSMUSG00000034842	Art3	5	+	92332847	92332982	92332898	92332982	92331840	92331912	2,3	6,3	10,18	1,0	200	149	5.65649e-07	8.72005e-05	0.199,0.427	0.882,1.0	-0.628
ENSMUSG00000043243	Fam129c	8	+	71607504	71607924	71607540	71607924	71606660	71606744	9,18	2,3	5,3	5,15	185	149	0.000169845	0.0114839	0.784,0.829	0.446,0.139	0.514
ENSMUSG00000034739	Mfrp	9	+	44105386	44105515	44105404	44105515	44105151	44105282	1,2	0,1	1,0	2,1	167	149	0.000228362	0.0151742	1.0,0.641	0.308,0.0	0.666
ENSMUSG00000005583	Mef2c	13	+	83662306	83662631	83662402	83662631	83656216	83656352	76114	63,94	115127	41,45	245	149	0.000703107	0.0356549	0.423,0.424	0.63,0.632	-0.208
ENSMUSG00000068762	Gstm6	3	-	107941188	107941326	107941188	107941284	107942332	107942414	29,20	0,0	23,44	49,46	191	149	1.55431e-15	5.99032e-12	1.0,1.0	0.268,0.427	0.652
ENSMUSG00000027001	Dusp19	2	+	80624207	80624360	80624325	80624360	80621193	80621240	152161	19,29	169,94	6,0	267	149	3.55317e-05	0.0029136	0.817,0.756	0.94,1.0	-0.183
ENSMUSG00000003051	Elf3	1	-	135257004	135257286	135257004	135257226	135257614	135257782	47,31	65,25	157,73	38,22	209	149	2.83639e-06	0.000376947	0.34,0.469	0.747,0.703	-0.321
ENSMUSG00000036270	Edc4	8	+	105888595	105888755	105888598	105888755	105888387	105888518	57,65	100,94	68,45	37,28	152	149	0.000131063	0.00953048	0.358,0.404	0.643,0.612	-0.246
ENSMUSG00000036270	Edc4	8	+	105889630	105889729	105889672	105889729	105889103	105889540	51,49	23,34	118,76	8,3	191	149	1.0464e-09	5.76121e-07	0.634,0.529	0.92,0.952	-0.354
ENSMUSG00000063594	Gng8	7	+	16894697	16895027	16894941	16895027	16893120	16893219	24,13	7,4	13,7	24,18	393	149	3.23813e-05	0.00283631	0.565,0.552	0.17,0.128	0.409
ENSMUSG00000021684	Pde8b	13	-	95123263	95123323	95123263	95123320	95250133	95250274	2,19	3,8	0,0	13,5	152	149	5.7172e-09	1.99641e-06	0.395,0.7	0.0,0.0	0.547
ENSMUSG00000028108	Ecm1	3	-	95737012	95737057	95737012	95737054	95737632	95737713	146106	45,21	63,43	45,33	152	149	0.000386292	0.0222205	0.761,0.832	0.578,0.561	0.227
ENSMUSG00000032562	Gnai2	9	-	107614124	107615098	107614124	107614715	107615611	107615825	70267030	317436	52633580	495463	532	149	0.000139381	0.0097652	0.861,0.819	0.749,0.684	0.123
ENSMUSG00000022098	Bmp1	14	-	70486146	70486930	70486146	70486272	70490019	70490200	1189999	337361	739618	646606	807	149	6.53655e-12	8.39729e-09	0.394,0.338	0.174,0.158	0.2
ENSMUSG00000043822	Adamtsl5	10	-	80347556	80347855	80347556	80347625	80348355	80348412	13,6	18,21	15,3	0,1	379	149	1.03698e-05	0.00108014	0.221,0.101	1.0,0.541	-0.609
ENSMUSG00000055862	Izumo4	10	+	80704620	80704713	80704698	80704713	80704417	80704435	28,17	21,12	12,22	0,0	227	149	1.3635e-09	6.56866e-07	0.467,0.482	1.0,1.0	-0.525
ENSMUSG00000024137	E4f1	17	-	24446781	24446934	24446781	24446841	24447089	24447210	136,87	0,4	79,53	9,12	242	149	0.000564943	0.0298259	1.0,0.931	0.844,0.731	0.178
ENSMUSG00000060601	Nr1h2	7	-	44551954	44552343	44551954	44552236	44552506	44552620	100111	129141	5,6	56,17	256	149	2.1854e-05	0.00210563	0.311,0.314	0.049,0.17	0.203
ENSMUSG00000037907	Ankrd13b	11	-	77470486	77471878	77470486	77471823	77472301	77472378	28,38	15,14	9,1	0,0	204	149	3.28648e-06	0.000422203	0.577,0.665	1.0,1.0	-0.379
ENSMUSG00000003824	Syce2	8	+	84872701	84872832	84872719	84872832	84872110	84872253	29,22	190,27	5,1	0,0	167	149	1.48112e-08	3.56765e-06	0.12,0.421	1.0,1.0	-0.73
ENSMUSG00000032582	Rbm6	9	-	107852124	107853674	107852124	107853403	107860348	107860459	50,95	141150	90128	28,66	420	149	6.96809e-09	1.99641e-06	0.112,0.183	0.533,0.408	-0.323
ENSMUSG00000031278	Acsl4	X	-	142351378	142351908	142351378	142351615	142360386	142360436	80103	15,29	170239	0,17	442	149	7.09414e-06	0.000781166	0.643,0.545	1.0,0.826	-0.319
ENSMUSG00000021240	Abcd4	12	-	84612324	84612583	84612324	84612445	84612779	84612896	4,7	1,9	8,4	0,0	287	149	1.35157e-05	0.00137078	0.675,0.288	1.0,1.0	-0.518
ENSMUSG00000025316	Banp	8	+	121978578	121978754	121978601	121978754	121975899	121975991	15,11	4,14	7,8	0,0	172	149	9.30494e-06	0.000996146	0.765,0.405	1.0,1.0	-0.415
ENSMUSG00000051675	Trim32	4	+	65613128	65616238	65613131	65616238	65604985	65605069	104,50	74,42	36,19	0,0	152	149	1.67755e-13	3.23263e-10	0.579,0.539	1.0,1.0	-0.441
ENSMUSG00000009555	Cdk9	2	-	32710476	32710791	32710476	32710567	32712030	32712112	125122	463548	95109	100135	373	149	4.10849e-08	8.79673e-06	0.097,0.082	0.275,0.244	-0.17
ENSMUSG00000031167	Rbm3	X	-	8143246	8143332	8143246	8143329	8143657	8143751	16991195	19971309	17882173	7811084	152	149	1.70806e-10	1.31658e-07	0.455,0.472	0.692,0.663	-0.214
ENSMUSG00000020818	Mfsd11	11	+	116859323	116859378	116859348	116859378	116858473	116858581	9,12	0,0	19,23	8,4	174	149	0.000556765	0.0298024	1.0,1.0	0.67,0.831	0.25
ENSMUSG00000039936	Pik3cd	4	-	149655126	149655257	149655126	149655248	149655335	149655500	20,9	37,41	2,0	44,4	158	149	0.000357285	0.0215153	0.338,0.172	0.041,0.0	0.235
ENSMUSG00000039936	Pik3cd	4	-	149655335	149655503	149655335	149655500	149655580	149655631	32,17	11,13	15,6	0,0	152	149	6.60549e-09	1.99641e-06	0.74,0.562	1.0,1.0	-0.349
ENSMUSG00000054387	Mdm4	1	-	133012636	133012714	133012636	133012711	133018776	133018884	59,78	54,53	19,44	53,81	152	149	0.000467914	0.025762	0.517,0.591	0.26,0.347	0.251
ENSMUSG00000068917	Clk2	3	+	89169614	89169702	89169617	89169702	89168694	89168923	138121	89,87	22,40	64,81	152	149	3.59673e-07	5.77575e-05	0.603,0.577	0.252,0.326	0.301
ENSMUSG00000045180	Shroom2	X	-	152623125	152623335	152623125	152623317	152657423	152657524	16,9	8,4	27,8	0,0	167	149	4.83747e-06	0.00057201	0.641,0.667	1.0,1.0	-0.346
ENSMUSG00000016028	Celsr1	15	-	85901438	85901672	85901438	85901669	85902114	85902264	38,50	16,17	43,3	2,0	152	149	0.000103356	0.00781046	0.7,0.742	0.955,1.0	-0.257
ENSMUSG00000020687	Cdc27	11	-	104526050	104526184	104526050	104526166	104526862	104526977	22,0	191111	38,58	103106	167	149	1.36003e-08	3.49438e-06	0.093,0.0	0.248,0.328	-0.242
ENSMUSG00000029757	Dync1i1	6	+	5769649	5769791	5769733	5769791	5767029	5767144	12,11	12,16	19,18	3,0	233	149	2.37954e-06	0.000327527	0.39,0.305	0.802,1.0	-0.553
ENSMUSG00000036371	Serbp1	6	+	67272818	67272938	67272863	67272938	67272138	67272228	12621584	21542443	14602138	11682153	194	149	0.000351763	0.0215153	0.31,0.332	0.49,0.433	-0.141
ENSMUSG00000018572	Phf23	11	+	69998300	69999132	69998501	69999132	69997745	69997838	10741267	113154	14911532	89,49	350	149	0.000381792	0.0222205	0.802,0.778	0.877,0.93	-0.113
ENSMUSG00000050410	Tcf19	17	-	35515877	35516539	35515877	35516430	35516758	35516820	38,32	71,31	66,45	12,23	258	149	0.00066436	0.0341393	0.236,0.373	0.761,0.531	-0.342
ENSMUSG00000034269	Setd5	6	+	113110316	113110525	113110373	113110525	113109884	113109990	123103	192180	81,45	303239	206	149	3.39834e-05	0.00291049	0.317,0.293	0.162,0.12	0.164
ENSMUSG00000040940	Arhgef1	7	+	24918519	24919351	24919183	24919351	24917894	24918000	165147	13,9	78,60	0,0	813	149	2.23934e-07	3.92292e-05	0.699,0.75	1.0,1.0	-0.276

## Sheet: RNA-seq-MXE
GeneID	geneSymbol	chr	strand	1stExonStart_0base	1stExonEnd	2ndExonStart_0base	2ndExonEnd	upstreamES	upstreamEE	downstreamES	downstreamEE	IJC_SAMPLE_1	SJC_SAMPLE_1	IJC_SAMPLE_2	SJC_SAMPLE_2	IncFormLen	SkipFormLen	PValue	FDR	IncLevel1	IncLevel2	IncLevelDifference
ENSMUSG00000100303	2600014E21Rik	2	+	75273066	75273243	75305450	75305516	75248376	75248519	75311016	75311142	20,6	8,1	13,6	0,1	326	215	0.00202606	0.00960097	0.622,0.798	1.0,0.798	-0.189
ENSMUSG00000100303	2600014E21Rik	2	+	75285615	75285737	75305450	75305516	75248376	75248519	75311016	75311142	1,4	8,1	2,6	0,1	271	215	0.000733627	0.00386228	0.09,0.76	1.0,0.826	-0.488
ENSMUSG00000036678	Aaas	15	-	102344088	102344232	102345576	102345675	102340330	102340451	102346486	102346533	137189	177248	95,69	28,15	248	293	1.88e-12	4.43e-11	0.478,0.474	0.8,0.845	-0.347
ENSMUSG00000017631	Abr	11	-	76486437	76486536	76508887	76509072	76478994	76479180	76571030	76571535	65,79	74,88	31,22	97,40	334	248	0.0120504	0.0450792	0.395,0.4	0.192,0.29	0.157
ENSMUSG00000021686	Ap3b1	13	+	94471675	94471862	94476965	94477128	94462395	94462572	94479726	94479874	161208	316330	325462	61135	336	312	0	0	0.321,0.369	0.832,0.761	-0.452
ENSMUSG00000021686	Ap3b1	13	+	94501917	94502024	94531981	94532066	94493668	94493741	94542778	94542876	185324	142142	187182	209280	256	234	0.00159045	0.00776692	0.544,0.676	0.45,0.373	0.199
ENSMUSG00000021686	Ap3b1	13	+	94528164	94528396	94531981	94532066	94493668	94493741	94542778	94542876	155177	142142	132122	209280	381	234	0.000151217	0.000942819	0.401,0.434	0.279,0.211	0.172
ENSMUSG00000001998	Ap4e1	2	+	127037785	127037859	127043420	127043543	127035043	127035210	127043646	127043756	27,26	21,48	14,18	104101	223	272	9.83e-05	0.000645021	0.611,0.398	0.141,0.179	0.344
ENSMUSG00000001998	Ap4e1	2	+	127037785	127037859	127043420	127043543	127035043	127035210	127046147	127046287	34,26	7,4	19,18	12,16	223	272	0.00340277	0.0151129	0.856,0.888	0.659,0.578	0.253
ENSMUSG00000074513	Arfip1	3	-	84515632	84515790	84519481	84519703	84509807	84509982	84527685	84527798	312354	271308	291298	505620	371	307	4.92e-06	4.37e-05	0.488,0.487	0.323,0.285	0.183
ENSMUSG00000074513	Arfip1	3	-	84527685	84527798	84534586	84534695	84519481	84519703	84547933	84548035	138149	148181	219297	137110	258	262	0.000281347	0.00163469	0.486,0.455	0.619,0.733	-0.205
ENSMUSG00000020412	Ascc2	11	+	4673327	4673447	4679251	4679345	4672282	4672497	4679430	4679552	116108	100,62	106129	14,48	269	243	0.00175146	0.00842929	0.512,0.611	0.872,0.708	-0.229
ENSMUSG00000031575	Ash2l	8	-	25828765	25828859	25831272	25831348	25827173	25827391	25832639	25832735	169243	455495	321401	207154	225	243	1.33e-15	4.87e-14	0.286,0.346	0.626,0.738	-0.366
ENSMUSG00000031575	Ash2l	8	-	25831272	25831348	25832639	25832735	25828765	25828859	25833750	25833846	192300	203191	297472	95144	245	225	7.76e-05	0.000525198	0.465,0.591	0.742,0.751	-0.218
ENSMUSG00000029673	Auts2	5	-	131461281	131461353	131466031	131466127	131460126	131460156	131470413	131470458	22,29	21,33	3,1	29,95	245	221	2.23e-14	7.3e-13	0.486,0.442	0.085,0.009	0.417
ENSMUSG00000028416	Bag1	4	-	40939076	40939184	40941524	40941638	40937131	40937194	40943624	40943707	10061191	11451100	22622672	9521167	263	257	7.02e-10	1.16e-08	0.462,0.514	0.699,0.691	-0.207
ENSMUSG00000003778	Brd8	18	-	34616664	34616734	34623454	34623551	34614747	34614797	34624537	34624553	16,11	133160	23,18	56,51	246	219	0.00052151	0.00284622	0.097,0.058	0.268,0.239	-0.176
ENSMUSG00000034656	Cacna1a	8	+	84614694	84614791	84615573	84615670	84612284	84612412	84617791	84617897	4,0	6,7	1,14	0,0	246	246	2.38e-09	3.6e-08	0.4,0.0	1.0,1.0	-0.8
ENSMUSG00000022665	Ccdc80	16	+	45094871	45096757	45104379	45104536	45094028	45094425	45116245	45116382	42753578	460440	24992826	8311160	2035	306	0	0	0.583,0.55	0.311,0.268	0.277
ENSMUSG00000027715	Ccna2	3	-	36566540	36566674	36566999	36567113	36564864	36566282	36567723	36567931	647882	768888	23112583	444327	263	283	0	0	0.475,0.517	0.849,0.895	-0.376
ENSMUSG00000007739	Cct4	11	+	22994297	22994387	22995929	22996038	22993266	22993319	22996314	22996457	707801	618967	515415	17761842	239	258	0	0	0.553,0.472	0.238,0.196	0.295
ENSMUSG00000030007	Cct7	6	+	85459941	85460048	85461086	85461170	85459114	85459268	85461507	85461560	10001040	6301012	552479	9001115	256	233	7.4e-06	6.28e-05	0.591,0.483	0.358,0.281	0.217
ENSMUSG00000031881	Cdh16	8	-	104616932	104617066	104617624	104617866	104616264	104616507	104617943	104618132	438399	225181	1280746	126,66	391	283	0	0	0.585,0.615	0.88,0.891	-0.285
ENSMUSG00000031065	Cdk16	X	+	20695698	20695761	20696017	20696141	20695509	20695604	20696346	20696467	393477	753884	225312	6531099	212	273	0.00832579	0.0327344	0.402,0.41	0.307,0.268	0.119
ENSMUSG00000031065	Cdk16	X	+	20696017	20696141	20696346	20696467	20695698	20695761	20696547	20696645	745980	887975	11171551	798663	273	270	0.00235456	0.0109651	0.454,0.499	0.581,0.698	-0.163
ENSMUSG00000069089	Cdk7	13	-	100716500	100716619	100717571	100717682	100711496	100711596	100719301	100719370	228266	303200	500405	261180	260	268	0.00783149	0.0310455	0.437,0.578	0.664,0.699	-0.174
ENSMUSG00000069089	Cdk7	13	-	100716500	100716619	100719301	100719370	100711496	100711596	100720585	100720653	213190	304195	366287	261177	218	268	0.00685013	0.0278852	0.463,0.545	0.633,0.666	-0.145
ENSMUSG00000002107	Celf2	2	-	6615687	6615822	6624670	6624719	6604023	6607961	6664114	6664197	81141	237342	55,64	460565	198	284	9.99e-09	1.37e-07	0.329,0.372	0.146,0.14	0.208
ENSMUSG00000029229	Chic2	5	-	75011230	75011290	75011452	75011509	74997987	75006763	75027067	75027223	297293	222301	466557	129,88	206	209	3.08e-14	9.91e-13	0.576,0.497	0.786,0.865	-0.289
ENSMUSG00000029229	Chic2	5	-	75011452	75011509	75027067	75027223	75011179	75011290	75027360	75027415	495642	180272	861888	134101	305	206	7.59e-10	1.25e-08	0.65,0.615	0.813,0.856	-0.202
ENSMUSG00000025958	Creb1	1	+	64559726	64559768	64561752	64561865	64558502	64558649	64566216	64566317	5,10	1,0	16,33	8,11	191	262	0.00199137	0.00945739	0.873,1.0	0.733,0.805	0.167
ENSMUSG00000030204	Ddx47	6	+	135015194	135015383	135015575	135015647	135012301	135012395	135015821	135015940	544437	111154	335175	303336	338	221	1.1e-08	1.5e-07	0.762,0.65	0.42,0.254	0.369
ENSMUSG00000023106	Denr	5	+	123915190	123915210	123917199	123917284	123908099	123908214	123922179	123922263	106169	322540	85,98	466697	169	234	0.003321	0.0148107	0.313,0.302	0.202,0.163	0.125
ENSMUSG00000019088	Dnase1l1	X	-	74276478	74276556	74276645	74276734	74274367	74274468	74277038	74277342	44,38	35,13	47,42	4,10	238	227	0.0114269	0.0431584	0.545,0.736	0.918,0.8	-0.218
ENSMUSG00000022789	Dnm1l	16	-	16332000	16332132	16333828	16333949	16329802	16330009	16336852	16337015	214271	163215	199147	498606	270	281	5.44e-15	1.91e-13	0.577,0.567	0.294,0.202	0.324
ENSMUSG00000071454	Dtnb	12	+	3591905	3591986	3617605	3617691	3589170	3589238	3632809	3632964	125128	107167	153,85	335390	230	235	0.000112082	0.000726515	0.544,0.439	0.318,0.182	0.242
ENSMUSG00000071454	Dtnb	12	+	3596648	3596862	3617605	3617691	3591905	3591986	3632809	3632964	364506	107167	427447	332392	363	235	4.31e-09	6.28e-08	0.688,0.662	0.454,0.425	0.236
ENSMUSG00000071454	Dtnb	12	+	3596648	3596862	3632809	3632964	3591905	3591986	3643916	3644022	362502	205219	425447	391484	363	304	6.07e-05	0.000420279	0.597,0.657	0.477,0.436	0.17
ENSMUSG00000071454	Dtnb	12	+	3617605	3617691	3632809	3632964	3596648	3596862	3643916	3644022	127176	206223	68103	393484	235	304	1.11e-12	2.73e-11	0.444,0.505	0.183,0.216	0.275
ENSMUSG00000058709	Egln2	7	-	27159523	27159591	27159786	27159923	27158657	27159211	27160287	27160407	633610	253318	721613	98,51	286	217	1.11e-16	4.4e-15	0.655,0.593	0.848,0.901	-0.251
ENSMUSG00000058709	Egln2	7	-	27159523	27159591	27160287	27160407	27158657	27159211	27164619	27165728	455492	239278	403180	79,36	269	217	2.01e-07	2.28e-06	0.606,0.588	0.805,0.801	-0.206
ENSMUSG00000005610	Eif4g2	7	-	111076279	111076393	111076695	111076856	111075586	111075712	111076937	111077076	34412962	20031982	29123948	7571499	310	263	4.99e-05	0.000347855	0.593,0.559	0.765,0.691	-0.152
ENSMUSG00000021252	Erg28	12	-	85816315	85816434	85819478	85819569	85815447	85816193	85822087	85822248	394359	515548	672554	307299	240	268	3.28e-12	7.46e-11	0.461,0.422	0.71,0.674	-0.25
ENSMUSG00000021252	Erg28	12	-	85819478	85819569	85822087	85822248	85816315	85816434	85824470	85824522	347239	337387	489480	276175	310	240	2.76e-05	0.000203856	0.444,0.323	0.578,0.68	-0.245
ENSMUSG00000070644	Etnk2	1	+	133376905	133377051	133378448	133378522	133373134	133373277	133379316	133380316	433642	704612	517401	73,41	295	223	0	0	0.317,0.442	0.843,0.881	-0.482
ENSMUSG00000022378	Fam49b	15	-	63956599	63956682	63970929	63970968	63950005	63950127	63997897	63997969	65132	171347	45,20	277376	188	232	1.9e-07	2.17e-06	0.319,0.319	0.167,0.062	0.205
ENSMUSG00000022378	Fam49b	15	-	63956599	63956682	63970929	63970968	63950005	63950127	64022569	64022620	31,64	149296	23,13	255362	188	232	0.000130494	0.00083335	0.204,0.211	0.1,0.042	0.136
ENSMUSG00000022378	Fam49b	15	-	63956599	63956682	64022569	64022620	63950005	63950127	64060194	64060343	37100	145287	20,10	249349	200	232	4.52e-11	8.6e-10	0.228,0.288	0.085,0.032	0.2
ENSMUSG00000032381	Fam96a	9	+	66133431	66133481	66136301	66136347	66132526	66132691	66138336	66138955	125183	160219	379253	203127	199	195	3.71e-06	3.39e-05	0.434,0.45	0.647,0.661	-0.212
ENSMUSG00000042211	Fbxo38	18	-	62530688	62530826	62533508	62533674	62529551	62529689	62533900	62534064	139184	114120	249311	102,68	315	287	0.000534697	0.0029145	0.526,0.583	0.69,0.806	-0.194
ENSMUSG00000003355	Fkbp11	15	-	98726899	98726933	98727210	98727298	98726483	98726554	98727682	98727748	116,78	67,27	35,11	75,73	237	183	2.66e-09	3.99e-08	0.572,0.69	0.265,0.104	0.447
ENSMUSG00000022677	Fopnl	16	-	14311046	14311131	14313815	14314013	14304453	14304587	14317293	14317375	187188	125211	46,44	446459	347	234	0	0	0.502,0.375	0.065,0.061	0.376
ENSMUSG00000022536	Glyr1	16	-	5031886	5031973	5036235	5036475	5029502	5030241	5036918	5037057	736847	271348	478852	463681	389	236	2.37e-07	2.67e-06	0.622,0.596	0.385,0.432	0.201
ENSMUSG00000058135	Gstm1	3	-	108014944	108015040	108016327	108016428	108014752	108014863	108016518	108016600	60538009	46236203	38756021	65027859	250	245	8.28e-06	6.97e-05	0.562,0.559	0.369,0.429	0.161
ENSMUSG00000068762	Gstm6	3	-	107940992	107941103	107942701	107942766	107938846	107939316	107943244	107943320	14361649	37755490	491619	978898	214	260	0.00520728	0.0219744	0.316,0.267	0.379,0.456	-0.126
ENSMUSG00000060261	Gtf2i	5	-	134272523	134272586	134274538	134274595	134266542	134266656	134279436	134279514	289420	163193	579801	72,87	206	212	8.88e-16	3.31e-14	0.646,0.691	0.892,0.905	-0.23
ENSMUSG00000021884	Hacl1	14	-	31630960	31631038	31632895	31632968	31630032	31630127	31634198	31634279	27,33	26,46	21,39	9,9	222	227	0.000517945	0.00283588	0.515,0.423	0.705,0.816	-0.291
ENSMUSG00000046434	Hnrnpa1	15	+	103242205	103242298	103242379	103242472	103241902	103242113	103242643	103242718	37023726	28711950	57008091	303496	242	242	0	0	0.563,0.656	0.95,0.942	-0.337
ENSMUSG00000033122	Hsd17b3	13	-	64064348	64064383	64068283	64068319	64063087	64063169	64071983	64072051	288300	146172	191188	480341	185	184	0	0	0.662,0.634	0.284,0.354	0.329
ENSMUSG00000033122	Hsd17b3	13	-	64068283	64068319	64071983	64072051	64064348	64064383	64073836	64073944	499677	158209	259217	372337	217	185	0	0	0.729,0.734	0.372,0.354	0.369
ENSMUSG00000026309	Ilkap	1	-	91381850	91381972	91383303	91383391	91378465	91378585	91384564	91384573	171248	338286	610647	190164	237	271	8.33e-15	2.9e-13	0.366,0.498	0.786,0.819	-0.37
ENSMUSG00000026309	Ilkap	1	-	91381850	91381972	91384564	91384658	91378465	91378585	91385239	91385346	223264	339284	230350	178156	243	271	0.00245237	0.0113885	0.423,0.509	0.59,0.714	-0.186
ENSMUSG00000027531	Impa1	3	-	10316102	10316254	10321611	10321720	10311955	10315301	10322903	10323012	357357	723591	471429	315285	258	301	2.65e-11	5.29e-10	0.366,0.413	0.636,0.637	-0.247
ENSMUSG00000040263	Klhdc4	8	-	121806505	121806598	121813706	121813843	121804946	121805106	121820121	121820220	79138	47116	20,3	140106	286	242	0	0	0.587,0.502	0.108,0.023	0.479
ENSMUSG00000066568	Lsm14a	7	-	34357765	34357942	34365614	34365737	34357433	34357496	34371054	34371184	539562	705668	8611375	205210	272	326	0	0	0.478,0.502	0.834,0.887	-0.371
ENSMUSG00000066568	Lsm14a	7	-	34365614	34365737	34371054	34371184	34357765	34357942	34375228	34375392	573643	486577	662856	197285	279	272	2.97e-11	5.87e-10	0.535,0.521	0.766,0.745	-0.228
ENSMUSG00000018819	Lsp1	7	+	142490344	142490422	142490558	142490665	142489812	142490034	142494235	142494517	720619	1101887	13301713	437436	227	256	0	0	0.424,0.44	0.774,0.816	-0.363
ENSMUSG00000058444	Map2k5	9	-	63357992	63358060	63371736	63371785	63343386	63343456	63377122	63377877	70,86	47,52	47110	17,23	198	217	0.00697421	0.0282171	0.62,0.644	0.752,0.84	-0.164
ENSMUSG00000032479	Map4	9	+	110071025	110071139	110072612	110072705	110068692	110068985	110078002	110078084	213288	164276	161249	378481	263	242	3.34e-07	3.7e-06	0.544,0.49	0.282,0.323	0.215
ENSMUSG00000027994	Mcub	3	-	129918585	129918746	129926364	129926469	129916938	129917142	129933582	129933753	5,2	6,14	12,10	11,0	254	310	0.011952	0.044789	0.504,0.148	0.571,1.0	-0.459
ENSMUSG00000027994	Mcub	3	-	129926364	129926469	129933582	129933753	129918585	129918746	129934624	129934700	6,9	1,3	7,3	20,20	320	254	1.71e-05	0.000134559	0.826,0.704	0.217,0.106	0.603
ENSMUSG00000020160	Meis1	11	-	18941658	18941804	18988267	18988379	18905688	18905765	19011241	19011388	103106	197114	69107	346453	261	295	2.42e-05	0.00018208	0.371,0.512	0.184,0.211	0.244
ENSMUSG00000020160	Meis1	11	-	18988267	18988379	19011241	19011388	18941658	18941804	19012809	19012860	134111	124,82	435621	140134	296	261	3.21e-09	4.79e-08	0.488,0.544	0.733,0.803	-0.252
ENSMUSG00000058704	Memo1	17	-	74225431	74225574	74241904	74242016	74217026	74217103	74244974	74245087	221275	175245	300358	455565	261	292	0.00166949	0.00809798	0.586,0.557	0.425,0.415	0.152
ENSMUSG00000058704	Memo1	17	-	74241904	74242016	74244974	74245087	74225431	74225574	74255227	74255296	180220	131182	116101	324296	262	261	9.18e-14	2.77e-12	0.578,0.546	0.263,0.254	0.304
ENSMUSG00000030876	Mettl9	7	+	121052086	121052296	121057214	121057399	121034444	121034975	121076129	121076835	274267	645807	81,57	14501306	359	334	0	0	0.283,0.235	0.049,0.039	0.215
ENSMUSG00000025220	Mgea5	19	-	45754606	45754766	45757904	45758097	45750260	45752280	45758348	45758434	532663	480764	9481471	326398	342	309	0	0	0.5,0.439	0.724,0.77	-0.277
ENSMUSG00000025220	Mgea5	19	-	45770050	45770209	45771681	45771966	45767393	45768007	45773661	45773760	467722	418567	10721296	351723	434	308	0.00510648	0.0216467	0.442,0.475	0.684,0.56	-0.164
ENSMUSG00000025220	Mgea5	19	-	45771681	45771966	45773661	45773760	45770050	45770209	45776047	45776219	190265	516798	158107	11181611	248	434	2.31e-11	4.7e-10	0.392,0.368	0.198,0.104	0.229
ENSMUSG00000038740	Mvb12b	2	-	33754989	33755045	33802744	33802839	33752308	33752368	33825047	33825170	71,50	42,60	19,16	82,69	244	205	3.95e-06	3.59e-05	0.587,0.412	0.163,0.163	0.336
ENSMUSG00000038740	Mvb12b	2	-	33840158	33840266	33874337	33874460	33834536	33834633	33887319	33887946	97,79	82106	29,17	173187	272	257	5.68e-14	1.74e-12	0.528,0.413	0.137,0.079	0.363
ENSMUSG00000027201	Myef2	2	-	125097562	125097634	125097976	125098075	125095911	125096120	125098449	125098518	671588	291301	314506	23,21	248	221	0	0	0.673,0.635	0.924,0.956	-0.286
ENSMUSG00000027201	Myef2	2	-	125097976	125098075	125098449	125098518	125095911	125096120	125098796	125098847	83,69	189182	34,75	25,55	218	248	6.55e-07	6.78e-06	0.333,0.301	0.607,0.608	-0.29
ENSMUSG00000021555	Naa35	13	+	59595348	59595382	59598039	59598154	59586152	59586281	59599728	59599790	63,27	228376	88130	279135	183	264	0.00659178	0.0270211	0.285,0.094	0.313,0.581	-0.257
ENSMUSG00000021555	Naa35	13	+	59608760	59608844	59612636	59612815	59608144	59608195	59616743	59616803	114156	285448	82128	6841049	233	328	5.55e-09	7.83e-08	0.36,0.329	0.144,0.147	0.199
ENSMUSG00000028070	Naxe	3	-	88056985	88057133	88057723	88057837	88056519	88056776	88057920	88058031	573643	899907	128179	9351077	263	297	0	0	0.419,0.445	0.134,0.158	0.286
ENSMUSG00000028070	Naxe	3	-	88056985	88057133	88057920	88058031	88056519	88056776	88058129	88058238	690721	894899	389264	9251071	260	297	4.31e-06	3.88e-05	0.469,0.478	0.325,0.22	0.201
ENSMUSG00000017119	Nbr1	11	+	101555809	101555875	101556174	101556291	101553987	101554098	101559518	101559581	106127	179271	98189	452822	215	266	3.45e-05	0.000250008	0.423,0.367	0.212,0.221	0.179
ENSMUSG00000017119	Nbr1	11	+	101556174	101556291	101559518	101559581	101555809	101555875	101560432	101560451	212221	98,98	373691	71107	266	212	3.53e-06	3.24e-05	0.633,0.643	0.807,0.837	-0.184
ENSMUSG00000017119	Nbr1	11	+	101577193	101577251	101577931	101578037	101576302	101576409	101580584	101581951	212271	219239	79,86	233161	207	255	4.84e-05	0.000337806	0.544,0.583	0.295,0.397	0.218
ENSMUSG00000026020	Nop58	1	+	59690485	59690562	59692336	59692389	59684976	59685226	59695977	59696099	446333	191192	1138870	132240	226	202	1.95e-05	0.000152139	0.676,0.608	0.885,0.764	-0.182
ENSMUSG00000026020	Nop58	1	+	59692336	59692389	59695977	59696099	59690178	59690562	59698322	59698386	255320	453522	623737	286421	202	271	5.55e-16	2.12e-14	0.43,0.451	0.745,0.701	-0.282
ENSMUSG00000009941	Nxf2	X	-	134956164	134956245	134956362	134956467	134955964	134956034	134956591	134956675	95176	65112	44,31	193128	254	230	0	0	0.57,0.587	0.171,0.18	0.403
ENSMUSG00000028964	Park7	4	-	150903814	150903884	150905249	150905309	150901007	150901094	150907039	150907141	792750	668587	281366	653679	209	219	3.65e-10	6.25e-09	0.554,0.572	0.311,0.361	0.227
ENSMUSG00000006494	Pdk1	2	+	71885981	71886059	71887381	71887458	71883842	71883932	71888895	71888994	88159	130171	146186	45,82	227	226	3.12e-08	3.97e-07	0.403,0.481	0.764,0.693	-0.286
ENSMUSG00000035934	Pknox2	9	-	36923583	36923772	36936320	36936492	36895310	36895387	36954692	36954832	126129	27,34	108,72	86,64	321	338	3.55e-07	3.89e-06	0.831,0.8	0.569,0.542	0.26
ENSMUSG00000035934	Pknox2	9	-	36923583	36923772	36936320	36936492	36911133	36911263	36954692	36954832	128129	129104	108,72	254169	321	338	2.93e-06	2.73e-05	0.511,0.566	0.309,0.31	0.229
ENSMUSG00000035934	Pknox2	9	-	36936320	36936492	36954692	36954832	36922342	36923772	36968377	36968486	124,90	128113	60,35	259247	289	321	3.7e-14	1.16e-12	0.518,0.469	0.205,0.136	0.323
ENSMUSG00000035934	Pknox2	9	-	36954692	36954832	36968377	36968486	36936320	36936492	36987167	36987272	77,45	111114	134,94	86,52	258	289	2.56e-05	0.000190694	0.437,0.307	0.636,0.669	-0.281
ENSMUSG00000031485	Plpbp	8	+	27049173	27049308	27051258	27051401	27045923	27045999	27052235	27052334	198226	209209	149109	291226	284	292	0.000387144	0.00215931	0.493,0.526	0.345,0.332	0.171
ENSMUSG00000032383	Ppib	9	+	66061466	66061580	66062988	66063082	66060230	66060400	66065486	66065671	32413822	29532372	41854095	10231094	263	243	1.66e-10	3e-09	0.503,0.598	0.791,0.776	-0.233
ENSMUSG00000022771	Ppil2	16	-	17103575	17103627	17105992	17106055	17100255	17100307	17107178	17107224	158169	106137	28,44	205173	212	201	0	0	0.586,0.539	0.115,0.194	0.408
ENSMUSG00000060098	Prmt7	8	+	106219919	106220069	106227210	106227319	106217243	106217280	106234847	106234960	249276	143214	87,86	254200	299	258	9.66e-14	2.9e-12	0.6,0.527	0.228,0.271	0.314
ENSMUSG00000061136	Prpf40a	2	-	53157892	53157917	53159262	53159316	53156622	53156985	53159557	53159678	79108	58,36	225301	50,6	203	174	6.68e-05	0.0004579	0.539,0.72	0.794,0.977	-0.256
ENSMUSG00000022913	Psmg1	16	-	95982101	95982238	95983792	95983991	95979932	95980111	95987292	95987355	399587	292391	542382	646534	348	286	0.000580087	0.00313421	0.529,0.552	0.408,0.37	0.151
ENSMUSG00000022913	Psmg1	16	-	95983792	95983991	95987292	95987355	95979932	95980111	95987959	95988111	104181	111137	134105	55,20	212	348	8.54e-05	0.000568224	0.606,0.684	0.8,0.896	-0.203
ENSMUSG00000022913	Psmg1	16	-	95987959	95988111	95989491	95989598	95983792	95983991	95990753	95990890	274209	8,8	27,11	12,3	256	301	0.00064957	0.00347915	0.976,0.968	0.726,0.812	0.203
ENSMUSG00000028382	Ptbp3	4	-	59494499	59494610	59501309	59501474	59493185	59493360	59514273	59514420	202300	223297	705899	336343	314	260	4.64e-08	5.74e-07	0.429,0.455	0.635,0.685	-0.218
ENSMUSG00000028382	Ptbp3	4	-	59517585	59517755	59524403	59524476	59514273	59514420	59546148	59546182	29,36	277413	28,6	777961	222	319	0.00526197	0.0221835	0.131,0.111	0.049,0.009	0.092
ENSMUSG00000026878	Rab14	2	-	35183743	35183831	35186673	35186740	35183392	35183423	35189899	35189960	294281	463464	327461	224355	216	237	2.31e-06	2.19e-05	0.411,0.399	0.616,0.588	-0.197
ENSMUSG00000053291	Rab4b	7	-	27172636	27172767	27172863	27172959	27168423	27168804	27174421	27174576	511623	540659	875755	93,60	245	280	0	0	0.52,0.519	0.915,0.935	-0.405
ENSMUSG00000053291	Rab4b	7	-	27172863	27172959	27174421	27174576	27172636	27172767	27174715	27174778	364401	424541	390284	166104	304	245	5.4e-13	1.4e-11	0.409,0.374	0.654,0.688	-0.28
ENSMUSG00000052681	Rap1b	10	-	117817343	117817460	117818465	117818609	117813870	117815780	117820461	117820602	8721157	9081236	18842207	10231428	293	266	0.00051927	0.00283758	0.466,0.459	0.626,0.584	-0.142
ENSMUSG00000052681	Rap1b	10	-	117821589	117821646	117822800	117822869	117820461	117820602	117824593	117824674	394577	324576	675730	284344	218	206	2.36e-05	0.000178432	0.535,0.486	0.692,0.667	-0.169
ENSMUSG00000057236	Rbbp4	4	-	129328587	129328733	129334496	129334644	129322695	129322869	129335217	129335370	16181420	21933576	383237	54636777	297	295	0	0	0.423,0.283	0.065,0.034	0.303
ENSMUSG00000031586	Rbpms	8	-	33795081	33795150	33806716	33806850	33782642	33784186	33834303	33834454	465549	99112	199183	94136	283	218	9.03e-06	7.51e-05	0.783,0.791	0.62,0.509	0.223
ENSMUSG00000031586	Rbpms	8	-	33806716	33806850	33834303	33834454	33795081	33795150	33862985	33863048	488610	379370	408559	74,73	300	283	0	0	0.548,0.609	0.839,0.878	-0.28
ENSMUSG00000038555	Reep2	18	+	34842453	34842526	34842856	34842933	34840588	34840787	34845251	34845372	269261	334352	47,28	458351	222	226	0	0	0.451,0.43	0.095,0.075	0.356
ENSMUSG00000074129	Rpl13a	7	-	45126477	45126537	45126708	45126794	45126114	45126237	45126990	45127092	1991722465	968010456	66752769	188268703	235	209	0	0	0.647,0.656	0.24,0.221	0.421
ENSMUSG00000074129	Rpl13a	7	-	45126708	45126794	45126990	45127092	45126477	45126537	45127208	45127274	2644726788	1558215628	121793164	232049880	251	235	0	0	0.614,0.616	0.329,0.231	0.335
ENSMUSG00000029422	Rsrc2	5	-	123731036	123731269	123733555	123733635	123730454	123730544	123736558	123736681	316158	743788	53,37	971978	229	382	9.83e-10	1.58e-08	0.415,0.251	0.083,0.059	0.262
ENSMUSG00000029422	Rsrc2	5	-	123731038	123731269	123733555	123733635	123730528	123730544	123736558	123736681	316158	268303	53,37	702735	229	380	1.11e-16	4.4e-15	0.662,0.464	0.111,0.077	0.469
ENSMUSG00000038685	Rtel1	2	+	181340495	181340593	181341524	181341580	181339110	181339241	181346831	181347031	40,65	29,34	43,69	5,3	247	205	5.7e-08	6.97e-07	0.534,0.613	0.877,0.95	-0.34
ENSMUSG00000038685	Rtel1	2	+	181341524	181341580	181346831	181346906	181340495	181340593	181347012	181347048	27,43	49,44	43,50	14,5	205	224	1.53e-06	1.49e-05	0.376,0.516	0.77,0.916	-0.397
ENSMUSG00000052833	Sae1	7	-	16336693	16336838	16359035	16359141	16330612	16330682	16366806	16366906	665875	866839	10521392	634456	255	294	2.33e-05	0.000176818	0.47,0.546	0.657,0.779	-0.21
ENSMUSG00000052833	Sae1	7	-	16368508	16368651	16370286	16370460	16366806	16366906	16378364	16378476	8191345	8221051	1298759	16262286	323	292	0.00934381	0.0361121	0.474,0.536	0.419,0.231	0.18
ENSMUSG00000052833	Sae1	7	-	16370286	16370460	16378364	16378476	16366806	16366906	16387640	16387785	516425	93155	128,68	195128	261	323	0	0	0.873,0.772	0.448,0.397	0.4
ENSMUSG00000052833	Sae1	7	-	16370286	16370460	16378364	16378476	16368508	16368651	16387640	16387785	520426	8751279	127,68	20181982	261	323	0	0	0.424,0.292	0.072,0.041	0.301
ENSMUSG00000026584	Scyl3	1	+	163941020	163941218	163943823	163943901	163939880	163939983	163944795	163944935	23,21	26,33	34,19	128,83	347	227	0.00511178	0.0216467	0.367,0.294	0.148,0.13	0.192
ENSMUSG00000026584	Scyl3	1	+	163941106	163941218	163943823	163943901	163939880	163939983	163944795	163944935	48,48	26,33	42,17	128,83	261	227	5.9e-11	1.1e-09	0.616,0.559	0.222,0.151	0.401
ENSMUSG00000038777	Sema6c	3	+	95167005	95167120	95167412	95167476	95164305	95164513	95167623	95167680	498666	220271	175,68	196117	264	213	1.14e-08	1.54e-07	0.646,0.665	0.419,0.319	0.286
ENSMUSG00000038777	Sema6c	3	+	95168298	95168389	95168586	95168706	95167998	95168100	95168808	95168897	387454	601892	341131	1044835	240	269	4.31e-05	0.000305797	0.419,0.363	0.268,0.15	0.182
ENSMUSG00000026249	Serpine2	1	-	79796825	79796909	79799467	79799554	79794196	79795042	79801455	79801556	857881	9781167	18482660	9241088	236	233	1.83e-13	5.21e-12	0.464,0.427	0.664,0.707	-0.24
ENSMUSG00000037822	Smim14	5	-	65453185	65453328	65460523	65460572	65446843	65450437	65468392	65468501	144250	599550	134,73	1074933	198	292	1.33e-05	0.000106582	0.262,0.401	0.155,0.103	0.203
ENSMUSG00000037822	Smim14	5	-	65453185	65453328	65468392	65468501	65446843	65450437	65492735	65493400	451406	590550	225,48	1069933	258	292	0	0	0.464,0.455	0.192,0.055	0.336
ENSMUSG00000037822	Smim14	5	-	65460523	65460572	65468392	65468501	65453185	65453328	65492735	65492871	460406	205343	230,48	497319	258	198	7.39e-09	1.03e-07	0.633,0.476	0.262,0.104	0.371
ENSMUSG00000027333	Smox	2	+	131520411	131521171	131522058	131522219	131520094	131520268	131524742	131525172	802741	288297	778461	74,86	909	310	1.03e-05	8.46e-05	0.487,0.46	0.782,0.646	-0.24
ENSMUSG00000027333	Smox	2	+	131520411	131521171	131524243	131524333	131520094	131520268	131524742	131525172	802741	15,32	778461	2,0	909	239	0.00219726	0.0103441	0.934,0.859	0.99,1.0	-0.098
ENSMUSG00000005899	Smpd4	16	+	17623904	17623991	17625719	17625862	17621441	17621525	17625943	17626019	115,80	90148	63,85	255348	236	292	0.000484217	0.00266969	0.613,0.401	0.234,0.232	0.274
ENSMUSG00000005899	Smpd4	16	+	17638495	17638641	17639273	17639364	17631985	17632057	17639744	17639845	86138	122166	33,61	277148	295	240	3.73e-05	0.000268172	0.364,0.403	0.088,0.251	0.214
ENSMUSG00000056091	St3gal5	6	+	72132051	72132163	72142139	72142483	72128263	72128387	72147068	72147255	400559	18552027	426414	972912	261	493	0.000660748	0.00352154	0.289,0.342	0.453,0.462	-0.142
ENSMUSG00000056091	St3gal5	6	+	72142139	72142483	72147068	72147255	72132051	72132163	72149018	72149177	16781886	8221073	868878	10631145	493	336	6.97e-10	1.16e-08	0.582,0.545	0.358,0.343	0.213
ENSMUSG00000016918	Sulf1	1	+	12848330	12848454	12850759	12850793	12848094	12848237	12858811	12861192	176221	35,35	368640	9,13	273	183	4.48e-09	6.5e-08	0.771,0.809	0.965,0.971	-0.178
ENSMUSG00000026021	Sumo1	1	-	59642417	59642489	59644516	59644594	59639433	59640268	59655457	59655532	379350	381256	526510	95,46	227	221	0	0	0.492,0.571	0.844,0.915	-0.348
ENSMUSG00000063450	Syne2	12	+	76094280	76094468	76095041	76095192	76087750	76087913	76095491	76095674	438413	368432	468795	160231	337	300	1.47e-12	3.56e-11	0.514,0.46	0.723,0.754	-0.251
ENSMUSG00000022570	Tsta3	15	-	75926966	75927095	75928428	75928543	75926742	75926872	75928891	75929049	185273	300310	311174	87100	264	278	2.06e-06	1.97e-05	0.394,0.481	0.79,0.647	-0.281
ENSMUSG00000022570	Tsta3	15	-	75926966	75927123	75928428	75928543	75926798	75926872	75928891	75929049	185273	296308	311174	87100	264	306	1.48e-06	1.45e-05	0.42,0.507	0.806,0.669	-0.274
ENSMUSG00000022570	Tsta3	15	-	75926966	75927198	75928428	75928543	75926798	75926872	75928891	75929049	185273	305315	311174	103102	264	381	3.26e-07	3.61e-06	0.467,0.556	0.813,0.711	-0.25
ENSMUSG00000027677	Ttc14	3	+	33800955	33801080	33801190	33801390	33799831	33800436	33802858	33802943	102120	143199	92,28	214480	274	349	0.000894017	0.00460008	0.476,0.434	0.354,0.069	0.243
ENSMUSG00000027677	Ttc14	3	+	33804420	33804540	33804639	33804762	33803999	33804071	33806815	33806933	125116	84,80	149221	27,19	269	272	3.15e-12	7.23e-11	0.601,0.595	0.848,0.922	-0.287
ENSMUSG00000091896	Ube2d2a	18	+	35800109	35800215	35801273	35801367	35799951	35800029	35805517	35805821	595540	488753	232295	14691863	255	243	1.11e-16	4.4e-15	0.537,0.406	0.131,0.131	0.341
ENSMUSG00000058239	Usf2	7	-	30955289	30955440	30955799	30956000	30955105	30955193	30956148	30956267	871778	811731	268,90	685831	350	300	2.08e-11	4.26e-10	0.479,0.477	0.251,0.085	0.31
ENSMUSG00000058239	Usf2	7	-	30955289	30955440	30955880	30956000	30955105	30955193	30956148	30956267	530423	811731	96,53	685831	269	300	0	0	0.422,0.392	0.135,0.066	0.306
ENSMUSG00000024962	Vegfb	19	-	6986020	6986094	6986289	6986486	6985804	6985840	6986773	6986816	275375	81,90	541385	32,11	346	223	3.95e-13	1.05e-11	0.686,0.729	0.916,0.958	-0.23
ENSMUSG00000024962	Vegfb	19	-	6986289	6986486	6986773	6986816	6985804	6985840	6987351	6987629	39101	106121	20,1	274175	192	346	4.04e-11	7.78e-10	0.399,0.601	0.116,0.01	0.437
ENSMUSG00000024962	Vegfb	19	-	6986289	6986486	6986773	6986816	6986020	6986094	6987351	6987629	41100	389369	20,2	543457	192	346	3.98e-07	4.33e-06	0.16,0.328	0.062,0.008	0.209
ENSMUSG00000030982	Vsp35l	7	+	118809877	118809976	118811804	118811882	118806990	118807054	118813529	118813644	178210	146188	360385	49,62	248	227	0	0	0.527,0.506	0.871,0.85	-0.344
ENSMUSG00000030982	Vsp35l	7	+	118811804	118811882	118813529	118813644	118809877	118809976	118826183	118826323	140159	182238	379336	177100	227	264	1.42e-12	3.47e-11	0.472,0.437	0.713,0.796	-0.3
ENSMUSG00000039382	Wdr45	X	+	7724186	7724291	7725930	7726036	7724023	7724098	7726197	7726292	122125	120140	52,22	318256	254	255	0	0	0.505,0.473	0.141,0.079	0.379
ENSMUSG00000039382	Wdr45	X	+	7724186	7724291	7726197	7726292	7724023	7724098	7726685	7726765	122125	77117	52,22	97,97	254	244	6.1e-05	0.000421484	0.603,0.506	0.34,0.179	0.295
ENSMUSG00000061559	Wdr61	9	-	54720259	54720352	54722833	54722927	54719250	54719329	54724050	54724144	305421	315399	281367	734637	243	242	6.65e-05	0.00045713	0.491,0.512	0.276,0.365	0.181
ENSMUSG00000061559	Wdr61	9	-	54724325	54724474	54727588	54727761	54724050	54724144	54728169	54728275	799795	486567	690447	727838	322	298	0.00178622	0.00854888	0.603,0.565	0.468,0.331	0.184
ENSMUSG00000044477	Zfand3	17	+	30135322	30135505	30153302	30153368	30005083	30005308	30192562	30192730	400464	186245	278170	79,32	332	215	0.00208508	0.00986986	0.582,0.551	0.695,0.775	-0.168
ENSMUSG00000044477	Zfand3	17	+	30135322	30135505	30153302	30153368	30060809	30060850	30192562	30192730	468664	186246	426302	79,29	332	215	1.08e-05	8.78e-05	0.62,0.636	0.777,0.871	-0.196

## Sheet: SMART-seq-all
all	SE	RI	A5SS	A3SS	MXE	threshold
651	241	142	64	96	108	p-value <0.05, |ΔPSI|>10%
	1810058I24Rik	1700113A16Rik	Abraxas1	4833420G17Rik	2600014E21Rik
	2310001H17Rik	2410002F23Rik	Acbd7	4930447C04Rik	4930447C04Rik
	2600014E21Rik	5730480H06Rik	Agtpbp1	Abcd4	Abr
	3830406C13Rik	Abhd11	Alg12	Acsl4	Ap3b1
	4930447C04Rik	Acadm	Arid4b	Adamtsl5	Ap3b1
	4930594M22Rik	Adam33	Atl1	Alg13	Ap4e1
	5430405H02Rik	Adamts7	Bbx	Anapc5	Ascc2
	Acin1	Ankle1	Brca2	Araf	Babam2
	Adam15	Ankra2	Capn15	Art3	Bcl2l12
	Add1	Ankrd13b	Ccnt2	Atxn3	Cad
	Aen	Ap4m1	Ccs	Baiap2	Ccdc80
	Aftph	Aprt	Cdh23	Canx	Cct4
	Akr1cl	Baz2b	Cdk11b	Capza2	Cdc42se2
	Ankra2	Bbip1	Cenps	Cdc27	Cdk16
	Ano4	Bbip1	Cspp1	Cdca2	Cdk16
	Appbp2os	Becn1	Dedd2	Cdv3	Cenpt
	Arel1	Camk2d	Ehmt1	Cenpa	Cers6
	Ash2l	Capn15	Ercc5	Chtop	Chaf1a
	Atp5c1	Card14	Evl	Clint1	Chic2
	Atp5s	Carmil3	Fam214a	Ctdspl2	Creb1
	Atp8b3	Ccdc163	Fastkd2	Cux1	Dnase1l1
	Auts2	Ccnl2	Fibp	Dalrd3	Dph7
	Bbx	Cdip1	Gtf2a2	Dctd	Dph7
	Bcas3	Cenpa	Hnrnph1	Dgcr6	Dtnb
	Bcs1l	Cenpt	Htra2	Dlgap4	Dtnb
	Bin1	Cib3	Katnal2	Dmtf1	Dtnb
	Boll	Clk3	Katnal2	Dph3	Egln2
	Brtc	Col7a1	Klc1	E4f1	Eif4g2
	Btrc	Cox6b2	Kmt2c	Edc4	Fam49b
	Cables1	Cpsf4	Letm2	Exosc5	Fam49b
	Cacna1c	Ctsf	Lig3	Fam129c	Fam96a
	Cald1	Cul5	Lrrc14	Fam168b	Fggy
	Capzb	Dda1	Mdm2	Fuom	Fkbp11
	Card19	Dennd6b	Mpc1	Fus	Gas5
	Carmil1	Derl2	Nabp1	Fxyd1	Git2
	Cars2	Dlk1	Nabp1	Galt	Glyr1
	Catsperg1	Dnaja1	Nr3c1	Gamt	Glyr1
	Ccdc157	Dusp22	Nsun5	Ginm1	Hacl1
	Ccdc66	Elf2	Pabpc4	Gm1673	Hacl1
	Ccdc82	Eme2	Paip1	Gnai2	Haus8
	Ccp110	Entr1	Pde6d	Gng8	Haus8
	Cdc14b	Exosc8	Prdx6	Gngt2	Hnrnpm
	Celf1	Fancc	Rfxank	Gnpda2	Hsd17b3
	Cers5	Fastkd2	Rhno1	Gspt1	Ilkap
	Chd5	Fbxw7	Rpe	Gtf2i	Impa1
	Cib1	Flt3l	Sel1l	Ift88	Jmjd7
	Cish	Fubp1	Slc25a40	Ilkap	Kif21a
	Commd1	Gabpb2	Slc27a1	Ints11	Klhdc2
	Cope	Galt	Srp19	Irf7	Klhl32
	Crem	Gtf2h2	St6galnac6	Kansl1l	Lcorl
	Cryzl2	H2-Ke6	Stra8	Kif15	Mcub
	Csad	H3f3b	Taf6	Klc1	Meis1
	Ctbp2	Higd1a	Thap7	Map2k2	Mettl9
	Ctu2	Hmgn2	Tirap	Mdm4	Mettl9
	Cyp4f13	Hmgn3	Tmem126a	Mef2c	Mgea5
	D130020L05Rik	Htra2	Tmtc4	Mfrp	Mgea5
	Dclre1b	Il17re	Trnt1	Mfsd11	Mpv17
	Dctn6	Ilkap	Ufsp2	Mpg	Mpv17
	Deaf1	Irf7	Wdfy3	Mrgbp	Nap1l4
	Dkkl1	Itpa	Wdr83	Mrps36	Naxe
	Dleu2	Kcnt1	Xlr3a	Mthfd1l	Nbr1
	Dph7	Klhl20	Xlr4b	Mxra8	Nbr1
	Edf1	Lcmt1	Zc3h7a	Ncor1	Ndufa12
	Eif4g1	Lrmp	Zdhhc4	Nfix	Ndufa12
	Eif4g3	Magt1		Nosip	Nemf
	Eloc	Mat2a		Nrf1	Nup37
	Eny2	Mdp1		Nubp2	Nxf2
	Epb41l2	Med12		Nudcd2	P4ha1
	Epb41l3	Mis12		Pcbp2	Park7
	Epn2	Mms19		Phf23	Phf20
	Eps15l1	Mocs2		Pik3cd	Pknox2
	Esrp1	Mt1		Plekha5	Pknox2
	Etl4	Mtfmt		Ppcdc	Popdc2
	Exoc7	Mthfsd		Prpf3	Ppib
	Ezh2	Mutyh		Psmc3	Ppp4c
	Fam13b	Nabp1		Rbm3	Psmg1
	Fam192a	Nabp1		Rce1	Psmg1
	Fastkd2	Ncapg		Rpl13a	Rab14
	Fbrsl1	Nfrkb		Rsrc2	Rab4b
	Fbxo34	Noc2l		Serbp1	Rab4b
	Fbxw11	Nop53		Setd5	Rab6a
	Fgfr3	Nr1h2		Snrnp48	Rap1b
	Fkbp1a	Nr1h3		Stx5a	Rbpms
	Foxk2	Nr2f6		Supt20	Rexo5
	Gabpb2	Pafah1b1		Tasor	Rexo5
	Gas2	Parp3		Tcf19	Rpl11
	Gm26782	Pdlim7		Tent4b	Rpl13a
	Gm49320	Pold1		Tnip1	Rsrc2
	Gm8126	Polr2i		Tor1b	Rsrc2
	Golga2	Ppp1cc		Trmu	Rtel1
	Gstm6	Pqlc3		Tut4	Rtel1
	Gtpbp8	Prkag1		Twf2	Sae1
	Hira	Psmc4		Usp48	Sae1
	Hnrnpa1	Psmc6		Washc3	Serpine2
	Hnrnpdl	Psmd3		Zc3h13	Serpine2
	Hpf1	Qars		Zdhhc16	Slc9a8
	Ifi27	Rabep2			Ssbp3
	Il31ra	Rad52			Ssbp3
	Ilf3	Rccd1			St3gal5
	Inpp4b	Rgl3			Supt20
	Ip6k2	Riok3			Tpm2
	Itch	Rpl13a			Tpm2
	Kars	Rpl7a			U2af1l4
	Kcnab2	Rrp15			U2af1l4
	Kcnip2	Rtel1			Wdr45
	Kctd20	Rtel1			Wdr61
	Klc1	Scarf2			Wdr61
	Kyat3	Sct			Zfand3
	Large2	Sec11c
	Lrp8	Sec31a
	Lrrc14	Sirt7
	Lsm14a	Slc46a3
	Lsm5	Slk
	Lsm6	Snhg1
	Ltv1	Snhg12
	Mad2l2	Snhg17
	Mbnl1	Snhg5
	Mbnl2	Spag7
	Mcee	Spout1
	Mecp2	Srpk1
	Metap1d	Ssb
	Mir99ahg	Ssbp4
	Mmgt2	Stab1
	Mrpl49	Stau1
	Mtif3	Sugp2
	Myh11	Tbce
	Myo19	Tead3
	Myo1b	Tmem214
	Nasp	Tmem33
	Ncor1	Trmt61a
	Ninl	Tubgcp2
	Nkg7	Txn2
	Nktr	U2af1l4
	Nmi	Uba7
	Nmrk1	Ubr5
	Nr2f6	Ufc1
	Nrxn2	Uqcc1
	Ntan1	Vps9d1
	Nudt6	Yipf3
	Nxt1	Zbtb18
	Pank2	Zfp91
	Papss1	Zfpl1
	Pecr
	Pemt
	Phf20l1
	Phf21a
	Pigq
	Pitpnm3
	Pkig
	Pla2g6
	Plekha5
	Plgrkt
	Porcn
	Ppip5k1
	Ppp3ca
	Ppp3ca
	Ppp4r1l-ps
	Prpf39
	Pts
	Puf60
	Pym1
	Rbfox1
	Rbm10
	Rbm25
	Rbm34
	Reps2
	Ric8b
	Rif1
	Rnf130
	Rpain
	Rpp21
	Rps24
	Rps27l
	Rsph10b
	Rtel1
	Sar1a
	Sbno1
	Scarb1
	Sec22b
	Sema6c
	Senp2
	Sipa1
	Slc29a1
	Slc39a14
	Slu7
	Smim8
	Smndc1
	Spint2
	Sptan1
	Src
	Srcap
	Ss18
	Stim2
	Stk19
	Tcf7
	Tcf7l1
	Tdp2
	Terb2
	Tex14
	Tfdp2
	Tha1
	Thap2
	Timm9
	Tle1
	Tlk1
	Tmem131l
	Tmem147os
	Tmem164
	Tmem179b
	Tomm5
	Traf7
	Trappc6b
	Trit1
	Trnau1ap
	Tulp4
	Uba2
	Uba3
	Ube2v2
	Ubl4a
	Ubl7
	Upp1
	Usp1
	Wdr45b
	Wiz
	Ypel3
	Ythdf2
	Zbtb20
	Zbtb21
	Zcrb1
	Zfp125
	Zfp182
	Zfp420
	Zfp512
	Zfp558
	Zfp638
	Zfp644
	Zfp788
	Zmat5
	Zmym4
	Zmym5
	Znhit1
