# Supplementary material for: CWF19L2 is Essential for Male Fertility and Spermatogenesis by Regulating Alternative Splicing
Source: Adv Sci (Weinh). 2024 Jun 18;11(31):2403866. doi: 10.1002/advs.202403866 (PMC11336944; doi:10.1002/advs.202403866)
Supplement: Supplementary file 2 — Supporting Information [file ADVS-11-2403866-s002.zip › Sup5-Target genes of CWF19L2 detected in CLIP.xlsx]

## Sheet: Sheet1
Target gene loci			Target gene symbol	strand	Peak number
chr7	143106741	143427050	Kcnq1	+	24
chr8	67949792	68077600	Gm15991	+	11
chr1	66719242	66817596	Kansl1l	-	11
chr9	59827123	59941086	Gm20275	-	11
chr5	151037514	151428261	Stard13	-	9
chr13	32007294	32092787	LOC105245415	+	7
chr17	83458541	83490062	LOC108168338	-	7
chr3	96829383	96870926	Pdzk1	+	7
chr15	85037016	85116936	Fam118a	+	7
chr11	119390034	119487418	Rnf213	+	7
chr3	84841972	84884842	Gm40080	-	6
chr16	36792883	36874826	Eaf2	-	6
chr2	38821284	38919113	Gm36800	+	6
chr6	116107874	116131865	LOC108169163	+	6
chr4	47353862	47386136	Gm32435	-	6
chr19	7056712	7198062	Macrod1	+	6
chr16	91647823	91679195	Son	+	6
chr2	76703979	76982557	Ttn	-	5
chr8	83935136	83955428	Gm10644	-	5
chr3	55883267	56000320	Gm31914	+	5
chr15	58890152	58933756	Tatdn1	-	5
chr8	18690262	18741562	Angpt2	-	5
chr2	52136639	52338798	Neb	-	5
chr10	86841209	87007942	Stab2	-	5
chr19	28995378	29048091	Ak3	-	5
chr13	62964892	63326096	2010111I01Rik	+	4
chr11	21571868	21898687	Wdpcp	+	4
chr16	57353276	57572804	Filip1l	+	4
chr16	42884369	42912070	Gm19522	-	4
chr3	89998759	90001325	Gm19710	+	4
chr6	125010175	125049853	4930557K07Rik	-	4
chr7	59307923	59324149	C230091D08Rik	-	4
chr6	92091417	92173058	Nr2c2	+	4
chr17	29695976	29717017	Ccdc167	-	4
chr17	56068248	56079328	Ubxn6	-	4
chr13	49544442	49567565	Aspn	+	4
chr3	94994673	95015452	Zfp687	-	4
chr10	74957476	75034348	Rsph14	-	4
chr14	122484356	122889944	Pcca	+	4
chr17	12682405	12769706	Igf2r	-	4
chr6	39118472	39148312	4930599N23Rik	+	4
chr13	49608070	49624500	Ogn	+	4
chr9	44865642	44879665	Gm30816	+	4
chr4	42172840	42587040	Gm2163	+	3
chr11	115564435	115583924	Nup85	+	3
chr7	97759323	97801159	Gm39050	-	3
chr11	4934376	4943237	Gm35321	+	3
chr1	86097545	86113662	Htr2b	-	3
chr13	66996817	67032405	4933433G19Rik	-	3
chr7	99859217	99917824	Xrra1	+	3
chr15	77084397	77096314	1700109K24Rik	+	3
chr5	120222029	120235233	Gm31836	-	3
chr1	60471729	60567074	Raph1	-	3
chr16	57301999	57606867	Cmss1	-	3
chr17	13658118	13665688	Gm41530	+	3
chr12	20766348	20924161	Gm6626	+	3
chr7	97598348	97645112	Rsf1os1	-	3
chr10	39612933	39655307	Traf3ip2	+	3
chr2	160731309	160775760	Plcg1	+	3
chr3	88880916	88899936	Gm40091	-	3
chr7	97081750	97308951	Gab2	+	3
chr3	79345328	79464129	Gm17359	+	3
chr16	56057529	56190031	Senp7	+	3
chr14	31088126	31128930	Smim4	-	3
chr7	97309379	97332287	Usp35	-	3
chr3	86524423	86558716	Gm31677	-	3
chr8	111127443	111145498	9430091E24Rik	-	3
chr5	8567090	8748570	Abcb1a	+	3
chr14	51361069	51569982	Gm7247	+	3
chr11	35651419	35678232	LOC108167896	-	3
chr2	121171167	121198770	Tubgcp4	+	3
chr11	62315662	62458703	Ncor1	-	3
chr2	90716030	90734151	Gm39872	-	3
chr10	21319087	21342055	4930455C13Rik	-	3
chr3	37541875	37602389	Gm36412	-	3
chr5	45669871	45700547	Ncapg	+	3
chr11	23487881	23498039	Ahsa2	-	3
chr5	124725084	124834308	Dnah10	+	3
chr9	55962586	56026490	4930563M21Rik	-	3
chr12	69790343	69841880	4930512B01Rik	+	3
chrX	102284637	102507710	Hdac8	-	3
chr4	127020559	127051101	Sfpq	+	3
chr2	22227502	22618252	Myo3a	+	3
chr4	126753554	126869694	AU040320	+	3
chr11	74904026	74928124	Srr	-	3
chr1	93512103	93621976	Farp2	+	3
chr1	132022805	132068062	Mfsd4a	-	3
chr10	86048745	86499025	Syn3	-	3
chr2	132134795	132220417	Gm14051	+	3
chr9	45953991	45956000	A830035O19Rik	+	3
chr6	125232619	125237027	Cd27	-	3
chr7	113538025	113564987	Far1os	-	2
chr18	50170881	50181925	Gm33376	-	2
chr13	96648961	96670936	Hmgcr	-	2
chr8	109613992	109672592	Pkd1l3	+	2
chr2	145901580	145916425	Naa20	+	2
chr8	121851864	121881073	Gm34168	+	2
chr2	65224929	65240196	LOC108168763	+	2
chr2	91273239	91444714	1110051M20Rik	-	2
chr13	58130751	58140093	Gm40964	+	2
chr14	52104098	52161339	Rpgrip1	+	2
chr4	156186165	156200199	LOC108168990	+	2
chr9	64385615	64709205	Megf11	+	2
chr18	6234852	6326693	Gm41664	+	2
chr4	83455679	83486512	Psip1	-	2
chr19	57610962	58133343	Atrnl1	+	2
chr1	74541790	74565977	Plcd4	+	2
chr2	181371260	181492983	Zbtb46	-	2
chr5	114288898	114364576	Myo1h	+	2
chrX	51681823	51864066	Gm35727	+	2
chr5	144244436	144446757	Bri3	+	2
chr9	63418030	63602547	Iqch	-	2
chr11	86201359	86304443	Brip1os	+	2
chr2	119871642	119970129	Mga	+	2
chr6	72438682	72440615	Particl	+	2
chr2	166906047	166946389	Cse1l	+	2
chr2	112335858	112352444	Gm39908	-	2
chr5	141361101	141383384	Gm16035	-	2
chr17	15027153	15041559	Tcte3	-	2
chr14	12372559	12823339	Cadps	-	2
chr19	30564486	31765309	Prkg1	-	2
chr13	49579753	49592612	Omd	+	2
chr3	33810756	33844325	Ccdc39	-	2
chr8	13076064	13078954	LOC108167522	+	2
chr1	133163767	133303435	Plekha6	+	2
chr15	99317211	99370501	Fmnl3	-	2
chr8	91273746	91300367	Gm36163	+	2
chr5	43151685	43235354	Gm7854	-	2
chr3	146450466	146465849	Ctbs	+	2
chr3	28697902	28728361	Slc2a2	+	2
chr8	83576091	83591856	LOC105246804	+	2
chr2	150786795	150831748	Pygb	+	2
chr5	31624438	31697698	Rbks	-	2
chr13	55319222	55321980	Rab24	-	2
chr1	156839022	156861078	Angptl1	+	2
chr17	80393751	80480453	Sos1	-	2
chr10	63430097	65003667	Ctnna3	+	2
chr3	103968109	104007490	Phtf1	+	2
chr9	28994749	29963486	Ntm	-	2
chr12	116280589	116390935	Esyt2	+	2
chr4	94636652	94650144	Lrrc19	-	2
chr11	100935441	100940242	LOC108167926	+	2
chr3	86352015	86362442	Gm40083	-	2
chr10	121410349	121476250	Rassf3	-	2
chr7	99837568	99870340	Spcs2	-	2
chr8	25815999	25847694	Ash2l	-	2
chr9	96525568	96606085	LOC108167675	+	2
chr5	28005941	28123931	Gm35223	-	2
chr4	116094260	116123690	Rad54l	-	2
chr17	30215523	30576898	Btbd9	-	2
chr17	32321423	32350617	Akap8l	-	2
chr11	85204330	85231641	Gm38935	+	2
chr1	61770672	61864579	Pard3bos1	-	2
chr4	34566780	34614942	Orc3	-	2
chr7	134881907	134938430	Fam196a	-	2
chr2	167688914	167690432	Cebpb	+	2
chr11	87226905	87358994	Ppm1e	-	2
chr8	128684731	128686598	LOC108167576	-	2
chr11	57614794	57653921	LOC102635527	-	2
chr5	134237831	134314760	Gtf2i	-	2
chr2	27262103	27427608	Vav2	-	2
chr11	119820810	119834365	Rptoros	-	2
chr11	120358365	120368173	Fscn2	+	2
chr15	89089106	89100340	Selo	+	2
chr16	36880518	36897189	4930565N06Rik	-	2
chr16	66655415	67621202	Cadm2	-	2
chr12	78196927	78215052	Gm6657	+	2
chr4	116589732	116597630	C530005A16Rik	-	2
chr5	117357304	117378589	Wsb2	+	2
chr15	80977764	81012290	Sgsm3	+	2
chr11	51584539	51603271	Phykpl	+	2
chr16	17331338	17343574	Serpind1	+	2
chr9	116142105	116151166	Gm31292	+	2
chr11	85791659	85832388	2610027K06Rik	-	2
chr8	83900097	83941954	Adgrl1	+	2
chr8	106252547	106337988	Smpd3	-	2
chr6	67291316	67376293	Il12rb2	-	2
chr5	31253278	31291114	Ift172	-	2
chr12	4132995	4213525	Adcy3	+	2
chr15	102497646	102517004	Map3k12	-	2
chr12	101082450	101088927	D130020L05Rik	+	2
chr2	164750081	164762877	Gm11457	-	2
chr3	152820708	152982207	St6galnac5	-	2
chr1	165779941	165871153	Cd247	+	2
chr4	108619766	108635486	Cc2d1b	+	2
chr14	75955002	75965217	Kctd4	+	2
chr9	13807782	13827561	Cep57	-	2
chr19	61053839	61140845	Zfp950	-	2
chr7	133883198	134225097	Adam12	-	2
chr6	87675592	87690847	1810020O05Rik	-	2
chr12	4689736	4738468	Fam228a	-	2
chr17	44495985	44814831	Runx2	-	2
chr5	74309331	74359666	Gm32064	+	2
chr9	108392833	108410968	1700102P08Rik	+	2
chr2	177000954	177512311	Gm14403	+	2
chr16	4765460	4790287	Cdip1	-	2
chr4	19645418	19656085	LOC108168933	+	2
chr4	126316350	126321703	Adprhl2	-	2
chr16	45945564	45957495	Gm15638	+	2
chr14	18573562	18894262	Ube2e2	-	2
chr11	98798308	98810089	Gm12359	-	2
chr1	34166314	34177976	LOC108167617	-	2
chr8	76900178	77244010	Nr3c2	+	2
chr17	6106827	6240637	Tulp4	+	2
chr7	19282623	19296164	Rtn2	+	2
chr10	84987714	85003655	Gm34633	-	2
chr9	110084318	110117616	Dhx30	-	2
chr7	44236248	44244313	Gm36864	+	2
chr9	64806119	64919667	Dennd4a	+	2
chr19	22137797	22989897	Trpm3	+	2
chr18	34982668	35079510	Gm36037	+	2
chr11	68691914	68816625	Myh10	+	2
chr17	14995782	15010184	Gm3448	-	2
chr8	80948962	80984052	Gm31223	+	2
chr17	14964188	14978812	Gm3417	-	2
chr14	55073090	55075874	Zfhx2os	+	2
chr13	46720556	46737102	LOC108168080	+	2
chr9	46054069	46072810	LOC108167650	-	2
chr8	85053159	85060460	A230103J11Rik	-	2
chr15	95787888	95805975	A130051J06Rik	-	2
chr12	110463727	110492410	LOC102638940	-	2
chr8	123254194	123270551	Zfp276	+	2
chr8	91070056	91123844	Rbl2	+	2
chr18	10064400	10181792	Rock1	-	2
chr2	38511696	38587490	Nek6	+	2
chr12	110807797	110840962	Mok	-	2
chr8	46552018	46581144	Cenpu	+	2
chr5	69574997	69592332	Gnpda2	-	2
chr11	107427922	107435689	LOC108167930	+	2
chr9	113958556	114026787	Fbxl2	-	2
chr9	48162000	48400025	Nxpe4	+	2
chr6	142350341	142387116	Recql	-	2
chr6	148232429	148444847	Tmtc1	-	2
chr17	84189287	84219293	Gm36279	+	2
chr1	176909480	176941002	Gm15423	-	2
chr5	24699518	24730948	Wdr86	-	2
chr5	107548966	107597888	Glmn	-	2
chr14	57689661	57746123	Lats2	-	2
chr16	33014269	33056418	Iqcg	-	2
chrX	102302335	102504960	Gm32262	+	2
chr13	49464024	49652897	Cenpp	-	2
chr15	98092588	98132447	Pfkm	+	2
chr11	109672925	109722512	Fam20a	-	2
chr8	106870241	106882902	Has3	+	2
chr12	85085809	85110781	Prox2	-	2
chr8	122043130	122272650	Gm22	+	2
chr1	130689042	130729253	Pfkfb2	-	2
chr15	103402457	103430446	Gtsf1	-	2
chr2	30823096	30828300	Asb6	-	2
chr16	4639944	4651166	Vasn	+	2
chr16	78560315	78564869	4930478L05Rik	+	2
chr1	71585472	71653234	Fn1	-	2
chr9	66843663	66919705	Rab8b	-	2
chr9	86467153	86555806	Dopey1	+	2
chr4	132974094	133001893	Fgr	+	2
chr8	122936887	122944485	Gm39272	+	2
chr2	34551555	34580470	Gm34178	-	1
chr2	175060349	175206924	Gm14391	-	1
chr7	139085980	139101795	Dpysl4	+	1
chr2	18206332	18392853	Dnajc1	-	1
chr3	97546302	97572590	Gm40102	+	1
chr6	91684045	91759063	Slc6a6	+	1
chr7	80294590	80324696	Rccd1	-	1
chr18	43059416	43067590	Gm41712	+	1
chr3	7503414	7553848	Zc2hc1a	+	1
chr7	35466940	35538162	Tdrd12	-	1
chr9	122117265	122169702	Snrk	+	1
chr2	181319710	181356616	Rtel1	+	1
chr3	89209080	89214341	Mtx1	-	1
chr5	120121095	120139263	Gm10390	-	1
chr17	4994190	5347656	Arid1b	+	1
chr9	118063982	118150196	Cmc1	-	1
chr16	48600117	48614343	Gm41458	-	1
chr2	32876133	32925253	Fam129b	+	1
chr9	103007666	103087849	Slco2a1	+	1
chr16	5884792	7412480	Rbfox1	+	1
chr17	26212691	26244245	Fam234a	-	1
chr11	55781367	55963249	LOC108167367	+	1
chr9	21546893	21589467	Carm1	+	1
chr11	54141784	54285277	Gm12223	+	1
chrX	160502154	160598879	Phka2	+	1
chr13	100759685	100775899	Cenph	-	1
chr5	21291839	21424677	Ccdc146	-	1
chr15	78862955	78869047	Gm26634	-	1
chr14	17659218	18040097	Thrb	+	1
chr10	121780990	122047315	Srgap1	-	1
chr5	100077871	100165607	Tmem150c	-	1
chr11	59485519	59506640	Zkscan17	-	1
chr8	122275930	122287256	Gm39269	-	1
chr3	88141965	88172091	Mef2d	+	1
chr5	6769029	7344378	Zfp804b	-	1
chr9	21588681	21592831	Yipf2	-	1
chr11	101086710	101092207	Mlx	+	1
chr4	140906336	140952586	Padi2	+	1
chr5	21483846	21645698	Fbxl13	-	1
chr12	37880167	38634239	Dgkb	+	1
chr1	156653616	156674339	Tor3a	-	1
chr14	18271135	18284003	Nkiras1	+	1
chr5	136982193	136987959	Znhit1	-	1
chr15	8435111	8445863	LOC102634078	+	1
chr2	122053525	122118773	Spg11	-	1
chr9	45838544	45862484	Bace1	+	1
chr12	3235790	3250374	Rab10os	+	1
chr12	78226091	78684772	Gphn	+	1
chr4	86748397	86850603	Dennd4c	+	1
chr1	10295790	10720061	Cpa6	-	1
chr7	100643895	100662394	Plekhb1	-	1
chr6	24444864	24518558	Iqub	-	1
chr7	126502346	126532013	LOC105243053	+	1
chr8	22811024	22861510	LOC108167527	-	1
chr8	33731913	33777173	Gtf2e2	+	1
chr6	30667449	30683854	Gm13782	+	1
chr9	99006964	99035690	Gm1123	-	1
chr6	39136619	39206773	Kdm7a	-	1
chr4	46621598	46628333	Gm42281	+	1
chr8	4162371	4182115	4932443L11Rik	-	1
chr9	66350323	66351221	Gm30447	-	1
chr7	99381414	99460984	Gdpd5	+	1
chr4	94593649	94600319	Gm12657	+	1
chr8	72492707	72506270	LOC102639683	+	1
chr19	3686409	3692435	Gm36672	+	1
chr1	17098572	17124568	Gm31982	-	1
chr8	70382351	70439636	Crtc1	-	1
chr5	45697180	45857779	Lcorl	-	1
chr5	88455990	88468531	Ambn	+	1
chr9	21104067	21131275	Tyk2	-	1
chr1	43123070	43198299	Fhl2	-	1
chr15	97187414	97203772	Gm33205	-	1
chr7	79743160	79785952	Wdr93	+	1
chr2	120860271	120970728	Ubr1	-	1
chr6	17692939	17943023	St7	+	1
chr6	119518004	119531087	Gm30690	+	1
chr4	142348716	142361007	LOC108168985	+	1
chr18	13687012	13972787	Zfp521	-	1
chr12	3879384	3894596	Gm31623	-	1
chr13	63304704	63497294	Fancc	-	1
chr10	112269120	112466304	Kcnc2	+	1
chr4	101069037	101152370	Raver2	+	1
chr11	100415693	100424840	Fkbp10	+	1
chr19	53929655	53944643	Bbip1	-	1
chr12	18135911	18152129	LOC102632102	+	1
chr3	127553435	127618023	Zgrf1	+	1
chr18	82918404	82920560	4930592I03Rik	-	1
chr7	46957539	46970301	Gm39012	+	1
chr1	161982449	162478328	Dnm3	-	1
chr10	34389980	34397085	Col10a1	+	1
chr8	123268243	123318651	Fanca	-	1
chr10	4206425	4213120	Gm30570	-	1
chr10	67009188	67096988	Reep3	-	1
chr4	134864535	134896172	Rhd	+	1
chr9	70678917	70780229	Adam10	+	1
chr5	115901532	115907321	Gm42008	-	1
chr10	76458128	76469114	Ybey	-	1
chr7	28881449	28893585	Capn12	+	1
chr14	119137013	119869815	Hs6st3	+	1
chr18	11840360	11840438	Mir1901	-	1
chr5	24902568	24906849	Prkag2os1	+	1
chr13	59742742	59751235	LOC108168088	+	1
chr3	84812161	84979198	Fbxw7	+	1
chr2	120355308	120404116	Tmem87a	-	1
chr9	111572569	111579389	Gm36088	+	1
chr14	59440954	59548903	Cab39l	+	1
chr10	43950306	44148927	Aim1	-	1
chr4	86710968	86743814	Gm42312	+	1
chr13	53506534	53534643	Gm34022	-	1
chr15	103609533	103631409	LOC108168268	+	1
chr2	112631362	113217542	Ryr3	-	1
chr2	157208547	157279692	Mroh8	-	1
chr17	56040415	56068026	Chaf1a	+	1
chr5	105519344	105613018	Lrrc8c	+	1
chr12	86361116	86521628	Esrrb	+	1
chr6	136625541	136639918	Gm40409	+	1
chr18	75018697	75286966	Dym	+	1
chr4	107591845	107601258	LOC102633643	-	1
chr1	58462770	58505109	Orc2	-	1
chr6	116173627	116174514	Gm8203	+	1
chr4	133480574	133485183	Gm13257	-	1
chr7	141610065	141613747	Gm16982	-	1
chr12	31654867	31937631	Cog5	+	1
chr13	56773097	56895980	Trpc7	-	1
chr2	93642433	93681341	Alx4	+	1
chr3	50011772	50026243	Gm40042	-	1
chr7	28893247	28962354	Actn4	-	1
chr2	180149658	180171871	Gm29886	-	1
chr1	127954178	128103055	Zranb3	-	1
chr6	85899049	85909428	Nat8f4	-	1
chr1	87620311	87720510	Inpp5d	+	1
chr16	4626883	4679720	Coro7	-	1
chr1	150562499	150993777	Hmcn1	-	1
chr14	89896223	89899447	Gm5088	+	1
chr5	67306936	67356834	Slc30a9	+	1
chr17	46122037	46144243	Rsph9	-	1
chr2	29743168	29751726	Gm13420	-	1
chr6	35133612	35152142	Gm33046	+	1
chr14	121911433	121915774	Gpr18	-	1
chr17	46500608	46546388	Cul9	-	1
chr1	66738219	66762014	LOC108167626	+	1
chr6	127125161	127152188	Ccnd2	-	1
chr1	118834060	119053619	Gli2	-	1
chr17	10456215	10493057	A230009B12Rik	+	1
chr13	103920265	103923396	D130037M23Rik	+	1
chr10	80130433	80140135	Cbarp	-	1
chr9	104097681	104126643	Ackr4	-	1
chr15	79053093	79062930	Ankrd54	-	1
chr19	30098440	30175441	Gldc	-	1
chr3	67457998	67463907	Lxn	-	1
chr5	122380056	122394812	Gm32853	-	1
chr6	5725631	6028039	Dync1i1	+	1
chr19	28760032	28788185	Gm35922	+	1
chr1	143640696	143649937	B3galt2	+	1
chr4	129239416	129286806	Gm12976	+	1
chr1	63182570	63223350	Gpr1	-	1
chr8	109575127	109579172	Hp	-	1
chr2	156872484	156887241	Sla2	-	1
chr4	126616373	126620297	LOC108168978	-	1
chr5	23433128	23504229	Kmt2e	+	1
chr6	49073794	49139144	Malsu1	+	1
chr6	125091243	125097798	Gm32616	-	1
chr10	100572273	100589387	4930430F08Rik	-	1
chr11	95795227	95808604	Gm29933	-	1
chr5	139200555	139249839	Sun1	+	1
chr2	151842578	151874668	Rspo4	+	1
chr12	84345313	84361883	Fam161b	-	1
chr8	70527713	70535328	Fkbp8	+	1
chr17	3114971	3198859	Scaf8	+	1
chr7	102019136	102072437	Rnf121	-	1
chr12	87383581	87410739	Gm33444	+	1
chr1	3361551	3377812	Gm39585	+	1
chr6	30733505	30748466	Mest	+	1
chr5	3596065	3637230	Pex1	+	1
chr10	76545870	76562226	4930483K19Rik	-	1
chr8	83165351	83272940	Tbc1d9	+	1
chr4	102087527	102607262	Pde4b	+	1
chr16	36693977	36726804	Ildr1	+	1
chr5	110879783	111289780	Ttc28	+	1
chr10	40033534	40142266	Slc16a10	-	1
chr18	62549344	62580176	Gm36368	-	1
chr7	122969057	122970459	4930413G21Rik	-	1
chr2	5895522	5905671	Gm13267	+	1
chr5	26053136	26058538	Gm7347	-	1
chr14	56696274	56701000	Gm16973	-	1
chr5	120613106	120628592	Ddx54	+	1
chr3	89872075	89890235	LOC108168879	+	1
chr3	82892581	82903974	Lrat	-	1
chr7	7282308	7300870	Clcn4	-	1
chr3	158069459	158562221	Lrrc7	-	1
chr15	35371142	35931229	Vps13b	+	1
chr11	60352917	60394342	Lrrc48	+	1
chr2	155567880	155593188	LOC102636309	+	1
chrX	35888620	36076570	Dock11	+	1
chr10	6885778	7054958	Ipcef1	-	1
chr1	58900448	58973482	Trak2	-	1
chr6	28480314	28935162	Snd1	+	1
chr16	4616464	4627415	Pam16	-	1
chr17	28232753	28301469	Ppard	+	1
chr4	89306288	89311032	Cdkn2b	-	1
chr10	93453395	93484896	Lta4h	+	1
chr4	41760442	41769473	Il11ra1	+	1
chr4	8535586	8607702	Rab2a	+	1
chr9	26999642	27007336	Thyn1	+	1
chr12	98803823	98823679	Gm35463	+	1
chr17	46442447	46487675	Ttbk1	-	1
chr8	22073614	22125418	Nek5	-	1
chr15	102656483	102660471	Gm4544	+	1
chr17	49456021	49564494	Daam2	-	1
chr8	111448780	111522107	Wdr59	-	1
chr17	13487020	13554094	2700054A10Rik	-	1
chr13	104037490	104046225	Gm30967	+	1
chr7	116337264	116443599	Pik3c2a	-	1
chr2	120089486	120154575	Ehd4	-	1
chr3	31902131	32200180	Kcnmb2	+	1
chr4	144904716	145195370	Vps13d	-	1
chr1	105663840	105755131	2310035C23Rik	+	1
chr8	75448693	75984508	1700007B14Rik	+	1
chr11	84148360	84167476	Gm11437	-	1
chr3	28263213	28672457	Tnik	+	1
chr9	53537019	53575627	Npat	+	1
chr4	34550614	34566965	Akirin2	+	1
chr6	113531660	113597018	Fancd2	+	1
chr11	3131849	3203346	Sfi1	-	1
chr7	96339482	96341964	Gm15412	-	1
chr15	34837354	34843407	Kcns2	+	1
chr3	135438236	135467178	Ube2d3	+	1
chr5	108121626	108132626	Tmed5	-	1
chr7	140197217	140231145	Cd163l1	+	1
chr11	23665400	23732876	Pus10	+	1
chr9	61904480	61907874	Gm35058	+	1
chr9	109478506	109495863	Fbxw19	-	1
chr14	26315187	26324676	Gm34059	-	1
chr12	108371001	108539576	Eml1	+	1
chr11	100441127	100461669	Klhl10	+	1
chr17	21966173	21968242	LOC102633627	-	1
chr10	76253835	76261319	S100b	+	1
chr7	5020313	5033226	Zfp865	+	1
chr13	44729534	44921643	Jarid2	+	1
chr9	40685963	40785553	Clmp	+	1
chr3	105942677	105960248	Atp5f1	-	1
chr10	79970396	79977190	Grin3b	+	1
chr1	139163917	139167691	Gm41960	-	1
chr5	31250671	31251999	LOC108169038	-	1
chr18	10566506	10610360	Esco1	-	1
chr3	94677211	94684670	LOC108168882	+	1
chr11	4186832	4215507	Tbc1d10a	+	1
chr14	46383524	46390669	Bmp4	-	1
chr13	45549754	45965034	Atxn1	-	1
chr13	55727115	55776830	Pcbd2	+	1
chr2	3424061	3474211	Dclre1c	+	1
chr16	4726360	4766741	Hmox2	+	1
chr15	99591027	99594829	Aqp5	+	1
chr10	53596960	53609225	Asf1a	+	1
chr11	88905927	88936061	Scpep1os	+	1
chr10	127165155	127172340	B4galnt1	+	1
chr11	67663783	67771153	Glp2r	-	1
chr10	42502053	42535369	Snx3	+	1
chr4	109394146	109444745	Ttc39a	+	1
chr7	89954653	89981419	Eed	-	1
chr15	3298204	3385627	Gm41254	+	1
chr19	47735266	47837837	Cfap43	-	1
chr14	69390475	69480472	Gm21451	+	1
chr6	113068984	113077229	LOC108169182	+	1
chr6	100571810	100671175	Shq1	-	1
chr17	47394556	47413514	Guca1a	-	1
chr4	133574744	133584242	Gpatch3	+	1
chr13	46749086	46931302	Kif13a	-	1
chr3	95282502	95296166	Fam63a	+	1
chr10	61648620	61674165	Ppa1	+	1
chr1	36307732	36324036	Arid5a	+	1
chr16	44530872	44537129	Gm30064	+	1
chr17	69356360	69440145	A930029G22Rik	-	1
chr11	36006655	37236806	Tenm2	-	1
chr19	48206024	48805505	Sorcs3	+	1
chr14	55676207	55682624	Tinf2	-	1
chr6	142422611	142473130	Gys2	-	1
chr11	88851603	88881395	4930556N13Rik	+	1
chr1	15853861	15892722	Sbspon	-	1
chr11	78166105	78176699	Nek8	-	1
chr13	97898593	98206624	Arhgef28	-	1
chr17	7855693	8107846	Gm1604a	-	1
chr14	30770678	30778004	1700087M22Rik	-	1
chr2	53134705	53191279	Prpf40a	-	1
chr1	150361310	150393055	BC003331	-	1
chr5	104508351	104522383	BC005561	+	1
chr5	114727407	114773522	Git2	-	1
chr2	121289600	121310832	Map1a	+	1
chr2	110031249	110050479	Ccdc34os	-	1
chr1	74284598	74353692	Pnkd	+	1
chr6	72598627	72607488	Retsat	+	1
chr2	96317582	97631672	Lrrc4c	+	1
chr11	58092798	58118596	Cnot8	+	1
chr8	72460481	72475682	Cherp	-	1
chr14	49298519	49525837	Slc35f4	-	1
chr10	75646109	75764361	Cabin1	-	1
chr2	91932821	91976443	Dgkz	-	1
chr11	102989943	102995757	Gm34620	+	1
chr12	105047903	105053457	Gm31884	+	1
chr11	76945655	76987389	Blmh	+	1
chr19	44745692	44837871	Pax2	+	1
chr15	103026806	103063780	Gm30528	-	1
chr9	54698882	54716317	Dnaja4	+	1
chr11	101174648	101190723	Cntnap1	+	1
chr9	57098519	57117374	LOC108167365	-	1
chr1	46065793	46373551	Dnah7b	+	1
chr1	134540940	134561736	Mgat4e	-	1
chrX	139240225	139357738	Platr21	-	1
chr6	83121827	83125029	Ino80b	-	1
chr7	83643062	83746271	Il16	-	1
chr7	92643709	92670051	Pcf11	-	1
chr12	117877981	118199043	Dnah11	-	1
chr7	100463048	100467382	Gm10603	-	1
chr5	139017303	139150697	Prkar1b	-	1
chr17	86167553	86657919	Prkce	+	1
chr14	56606884	56620513	Gm16573	-	1
chr12	108536401	108555618	Gm16596	-	1
chr2	32777412	32784405	Cfap157	-	1
chr6	88716422	88727345	Gm26588	-	1
chr13	107724616	107890064	Zswim6	-	1
chr17	34862601	34882100	C2	-	1
chr10	81153960	81167720	Pias4	-	1
chr8	109593243	109608703	Dhodh	-	1
chr6	54474793	54566517	Scrn1	-	1
chr13	16857471	17694795	Sugct	-	1
chrX	159255695	159368244	Rps6ka3	+	1
chr5	124463264	124478235	Rilpl2	-	1
chr2	28907679	28918433	Barhl1	-	1
chr11	50218718	50225211	Gm36556	-	1
chr10	79860474	79874634	Plppr3	-	1
chr1	89676506	89683892	4933400F21Rik	-	1
chr1	158362100	158691786	Astn1	+	1
chr2	180119365	180162682	Osbpl2	+	1
chr1	66779632	66793287	Gm39656	+	1
chr1	160219173	160793476	Rabgap1l	-	1
chr8	64775414	64811680	LOC108167532	+	1
chr12	108790030	108793414	Gm34220	-	1
chr14	34145645	34152419	Npy4r	-	1
chr5	130874950	131307522	Wbscr17	-	1
chr17	15046760	15055107	Gm35343	-	1
chr10	45444862	45461197	Gm35372	+	1
chr9	30981065	31032353	Gm29724	-	1
chr9	101104988	101251832	Ppp2r3a	-	1
chr4	152307017	152319369	Rnf207	-	1
chr15	4020110	4027406	BC037032	-	1
chr18	56707812	56753424	Lmnb1	+	1
chr12	31926451	31950535	Hbp1	-	1
chr11	87699523	87705327	1110028F11Rik	+	1
chr13	78131879	78185910	Gm38604	-	1
chr4	48279759	48431956	Invs	+	1
chr10	63014663	63023932	Hnrnph3	-	1
chr5	138178616	138187446	Taf6	-	1
chr5	48389502	49524904	Kcnip4	-	1
chr5	136248134	136567490	Cux1	-	1
chr7	67488010	67522791	LOC108167436	+	1
chr5	150558428	150561015	LOC108169086	-	1
chr11	78193391	78205763	Proca1	+	1
chr4	154869584	154895530	Mmel1	+	1
chr19	4510471	4621752	Pcx	+	1
chr5	64970074	65041901	Fam114a1	+	1
chr11	113397656	113400704	Gm42094	+	1
chr5	22486483	22550361	Orc5	-	1
chr1	192136897	192151025	Gm10516	+	1
chr12	69184157	69186773	Mgat2	+	1
chr6	54139522	54151442	9530036M11Rik	-	1
chr1	75168645	75171626	Zfand2b	+	1
chr5	32136471	32157840	Fosl2	+	1
chr18	43471756	43475532	Gm3650	+	1
chr6	115601937	115618670	Mkrn2	+	1
chr16	8658579	8672153	Carhsp1	-	1
chr7	132987010	133123749	Ctbp2	-	1
chr2	26200211	26208249	Lhx3	-	1
chr19	45026906	45058307	Pdzd7	-	1
chr7	19083832	19093821	Dmpk	+	1
chr2	156696276	156708001	Gm34111	-	1
chr3	88920802	88951200	Dap3	-	1
chr18	10779735	10787696	Mir133a-1hg	-	1
chr16	33969072	34573291	Kalrn	-	1
chr6	126761632	126784876	LOC102636795	+	1
chr16	15637442	15842252	Prkdc	+	1
chrX	50537388	50562598	Gm35612	+	1
chr4	139737058	139833026	Pax7	-	1
chr7	128610777	128696437	Inpp5f	+	1
chr6	61180324	62382863	Ccser1	+	1
chr4	62280392	62298412	Slc31a2	+	1
chr10	13523841	13553150	Pex3	-	1
chr12	59200654	59220129	Fbxo33	-	1
chr12	108203598	108275927	Ccdc85c	-	1
chr4	155869546	155889103	Cpsf3l	+	1
chr11	98937274	98942287	LOC108167925	-	1
chr6	128483566	128526720	Pzp	-	1
chr17	55938372	55956178	Zfp119b	-	1
chr8	31919553	31926205	Gm33223	+	1
chr10	80115691	80130685	Stk11	+	1
chr1	165483855	165576778	Adcy10	+	1
chr4	135412307	135433870	Rcan3	-	1
chr16	11136593	11176393	Zc3h7a	-	1
chr3	94974730	95006937	Pi4kb	+	1
chr1	126046688	126102537	Gm35562	+	1
chr5	142671868	142693356	Gm40352	-	1
chr13	106958995	107022228	Kif2a	-	1
chr14	20365963	20369315	Gm30054	-	1
chr9	106170928	106191706	Wdr82	+	1
chr19	41597823	41747540	Slit1	-	1
chr2	105966707	106003549	Dnajc24	-	1
chr4	151840552	151867789	Gm42357	+	1
chr13	111580201	111644841	Gm15286	+	1
chr16	20141055	20232573	Yeats2	+	1
chr3	103914072	103966638	Rsbn1	+	1
chr12	79156016	79172642	Vti1b	-	1
chr4	138262250	138301973	Kif17	+	1
chr7	101934001	102014959	Numa1	+	1
chr2	156852402	156862945	5430405H02Rik	-	1
chr6	47530273	47595340	Ezh2	-	1
chr4	133011264	133078110	Ahdc1	+	1
chr3	95759872	95819790	Rprd2	-	1
chr9	35189985	35193924	Gm39318	+	1
chr18	6024447	6136098	Arhgap12	-	1
chr13	118556167	118588629	1700003P14Rik	+	1
chr15	81987824	82040085	Xrcc6	+	1
chr2	164887298	164891156	LOC108168813	-	1
chr8	31809464	32884820	Nrg1	-	1
chr7	19076089	19082778	Dmwd	+	1
chr9	62857853	62875921	Calml4	+	1
chr15	58941233	59082159	Mtss1	-	1
chr5	36966103	36988982	Wfs1	-	1
chr2	155956269	155998900	Cep250	+	1
chr7	81934064	82015926	LOC108167484	+	1
chr9	98588729	98601679	Mrps22	-	1
chr1	53704476	53760971	Gm32311	+	1
chr17	66078794	66101559	Ndufv2	-	1
chr6	38752237	38780484	4930502C15Rik	+	1
chr3	122419779	122530191	Bcar3	+	1
chr3	19187313	19220817	Mtfr1	+	1
chr5	26018420	26022891	Gm5862	-	1
chr1	152800152	152836990	Ncf2	+	1
chr3	103020430	103058186	Csde1	+	1
chr17	63045948	63502171	Fbxl17	-	1
chr6	141249268	141506862	Pde3a	+	1
chr2	146239875	146512318	Ralgapa2	-	1
chr4	11190297	11204779	Ccne2	+	1
chr17	35649707	35650569	Sfta2	+	1
chr18	56925702	56967063	Gm34632	+	1
chr15	64534003	64572818	Gm30632	+	1
chr17	34604302	34613449	Agpat1	+	1
chr11	103116324	103119725	Hexim1	+	1
chr10	41303431	41433569	Ak9	+	1
chr17	28142099	28174848	Scube3	+	1
chr13	49391564	49407347	LOC108168082	-	1
chr8	45723324	45819297	Sorbs2os	-	1
chr11	101610699	101616638	LOC666331	+	1
chr11	116225259	116239239	Gm33250	+	1
chr15	41447424	41861051	Oxr1	+	1
chr8	121730558	121791083	Jph3	+	1
chr7	59333159	59347582	Gm22496	-	1
chr7	99920253	99980694	Rnf169	-	1
chr8	13435163	13483437	Tmem255b	+	1
chrX	49009706	49288244	Enox2	-	1
chr10	81252797	81262985	Matk	+	1
chr4	45044935	45061986	Gm30939	+	1
chrX	142853473	142966728	Ammecr1	-	1
chr6	148047010	148182760	Far2	+	1
chr9	58652855	58741563	Rec114	-	1
chr5	5664288	5716533	Gm40262	+	1
chr14	64832638	64839468	LOC105245783	+	1
chr7	80024813	80092751	Zfp710	+	1
chr12	73934723	73952524	Gm15283	-	1
chr4	111695613	111723986	Gm33192	-	1
chr9	53667245	53681330	Gm16124	+	1
chr2	145713297	145725398	Gm34513	-	1
chr11	98767931	98775377	Nr1d1	-	1
chr19	4861215	4877909	Actn3	-	1
chr16	59471769	59492525	Mina	+	1
chr2	91674611	91710599	Atg13	-	1
chr2	37443280	37566454	Rabgap1	+	1
chr13	73733051	73816754	Slc12a7	+	1
chr10	88357321	88371636	Gm40734	+	1
chr17	25829042	25831843	Jmjd8	+	1
chr3	82981475	83008415	Gm30097	-	1
chr14	19751256	19811787	Nid2	+	1
chr5	76158259	76169219	Gm33938	-	1
chr6	77242479	77259915	Lrrtm1	+	1
chr3	108284052	108361519	Sort1	+	1
chr7	45303154	45334070	Trpm4	-	1
chr4	109280255	109387817	Eps15	+	1
chr17	94750099	94775129	2700099C18Rik	+	1
chr16	13392407	13406588	Gm15738	-	1
chr18	74495677	74531124	1700120E14Rik	-	1
chr8	45939365	45975456	1700029J07Rik	-	1
chr9	111561436	111690590	Stac	-	1
chr12	57585974	57618602	4921518K17Rik	-	1
chr12	101918900	101958243	Atxn3	-	1
chr14	62760500	62830126	4931440J10Rik	+	1
chr4	136469748	136554725	Luzp1	+	1
chr1	133977281	134006449	Gm31629	+	1
chr2	28698221	28813165	Ak8	+	1
chr15	10600292	10611651	Gm10389	+	1
chr6	52169061	52213067	Hoxa3	-	1
chr11	69686239	69696098	Tnfsf12	-	1
chr4	46138510	46172403	Ncbp1	+	1
chr4	129608330	129614479	Dcdc2b	-	1
chr16	22874982	22894386	Gm30505	-	1
chr5	107370993	107431884	Gm17202	-	1
chr10	61916099	61932580	Gm30121	+	1
chr13	33917917	34002794	Serpinb6a	-	1
chr5	110167507	110176504	Gm15787	-	1
chr9	64986982	65021735	Hacd3	-	1
chr7	25009848	25072369	Grik5	-	1
chr14	77479482	77506868	Gm6994	-	1
chr3	9250566	9285333	Zbtb10	+	1
chr2	151946974	151956084	Gm14154	-	1
chr12	31958449	32061344	Prkar2b	-	1
chr11	34226814	34783909	Dock2	-	1
chr5	20807479	20812934	Gm42219	+	1
chr6	125265524	125273777	4930417O13Rik	+	1
chr3	97046655	97092785	4930573H18Rik	-	1
chr7	51862262	51995005	Gas2	+	1
chr3	82358030	82395268	Map9	+	1
chr1	91801460	91848034	Twist2	+	1
chr2	153291408	153333390	Kif3b	+	1
chr14	56668233	56697430	Mphosph8	+	1
chr15	99970064	100016358	Larp4	+	1
chr19	5603013	5610232	Kat5	-	1
chr12	87147164	87164723	Gstz1	+	1
chr5	45163340	45174979	LOC108169044	+	1
chr1	31176434	31204725	Lgsn	+	1
chr1	58522805	58586333	Fam126b	-	1
chr4	83417699	83473019	Snapc3	+	1
chr10	111985447	112002621	Glipr1	-	1
chr5	140008688	140321586	Mad1l1	-	1
chr8	104101612	104144504	Cdh5	+	1
chr16	11321875	11755931	Snx29	+	1
chr10	127151459	127166775	LOC108167763	-	1
chr1	164437098	164458355	Atp1b1	-	1
chr3	41555733	41616864	Jade1	+	1
chr12	76286881	76300303	Gm34868	-	1
chr4	53438008	53440685	LOC108168953	-	1
chr17	46257850	46283062	Tjap1	-	1
chr6	106778243	106800099	Crbn	-	1
chr13	47122719	47247991	Rnf144b	+	1
chr7	140763831	140774981	Cyp2e1	+	1
chr9	15316913	15357820	Cep295	-	1
chr9	52002060	52048705	Gm6981	-	1
chr11	3140592	3143266	LOC108167875	+	1
chr18	14988994	15047987	4933424G05Rik	+	1
chr14	77154000	77721763	Enox1	+	1
chr15	55084481	55098020	Gm41325	+	1
chr7	133123548	133124611	Gm35364	+	1
chr17	6256861	6308314	Tmem181a	+	1
chr9	59714279	59726769	Gm39347	-	1
chr4	154837415	154867127	Ttc34	+	1
chr3	104944804	104961709	Wnt2b	-	1
chr8	128453054	128491976	Gm32643	-	1
chr16	10419532	10447391	Tvp23a	-	1
chr2	140395355	142392966	Macrod2	+	1
chr9	22244163	22259895	Zfp599	-	1
chr7	30957769	30973469	Lsr	-	1
chr1	71243089	71414910	Abca12	-	1
chr4	154170712	154275721	Megf6	+	1
chr6	117679206	117751769	1700030F04Rik	-	1
chr2	13276337	13491876	Cubn	-	1
chr10	29198941	29230779	9330159F19Rik	+	1
chr6	50207400	50262862	Dfna5	-	1
chr2	77462643	77480938	Gm13944	+	1
chr7	78822955	78847374	Det1	-	1
chr7	34983345	34990113	Gm35534	-	1
chr13	17880574	17944217	Rala	-	1
chr12	82616664	83162061	Rgs6	+	1
chr9	99470420	99474751	1600029I14Rik	+	1
chr7	127991372	127993867	Pycard	-	1
chr4	147063365	147068436	4933438K21Rik	-	1
chr2	112478732	112537470	Chrm5	-	1
chr7	73313805	73375774	A730056A06Rik	-	1
chr2	120027482	120043033	Gm28042	+	1
chr9	106814168	106880992	Vprbp	+	1
chr11	86590527	86598495	LOC108167917	+	1
chr5	97082328	97111748	Paqr3	-	1
chr16	91689321	91728802	Cryzl1	-	1
chr8	77517055	77518578	0610038B21Rik	+	1
chr17	14944993	14961638	Phf10	-	1
chr10	60002478	60099990	Ascc1	+	1
chr3	156561793	157316464	Negr1	+	1
chr3	95676200	95688129	Adamtsl4	-	1
chr6	124663091	124704716	Lpcat3	+	1
chr4	43360354	43381907	LOC108168937	-	1
chr6	58965214	58992308	8430415O14Rik	+	1
chr3	146004085	146030765	Gm40166	-	1
chr2	103566309	103718423	Abtb2	+	1
chr14	31495078	31509858	Eaf1	+	1
chr17	22361452	22378734	Zfp758	+	1
chr7	141475235	141493427	Tspan4	+	1
chr1	185204086	185286746	Rab3gap2	+	1
chr13	12565807	12609533	Ero1lb	+	1
chr11	73183132	73199037	Ctns	-	1
chr9	118606708	118901003	Itga9	+	1
chr18	36967630	37841873	Gm38666	+	1
chr7	19394439	19404448	Klc3	-	1
chr12	116485691	117278167	Ptprn2	+	1
chr17	12838068	12868156	Mas1	-	1
chr4	32238573	32586109	Bach2	+	1
chr19	41911870	41918665	Pgam1	+	1
chr4	150087502	150105927	Gpr157	+	1
chr2	164878286	164883451	LOC105244413	-	1
chr7	19516235	19525057	Nkpd1	+	1
chr10	82128012	82153065	AU041133	+	1
chr2	120712229	120715938	LOC108168839	-	1
chr2	155973274	155975676	LOC108168808	-	1
chr17	73493206	73710755	Galnt14	-	1
chr1	135301534	135313737	Timm17a	-	1
chr11	59725916	59740154	1700007J10Rik	-	1
chr9	45929627	45936058	Tagln	-	1
chr14	55053569	55072553	Gm20687	+	1
chr15	98917968	98942526	Gm41396	+	1
chr12	16988647	17000417	Pqlc3	-	1
chr7	64345976	64374140	Fan1	-	1
chr11	107703217	107716476	Cacng1	-	1
chr9	40801272	40805199	Hspa8	+	1
chr19	4425456	4439424	Rhod	-	1
chr2	121137291	121140698	Lcmt2	-	1
chr15	68083713	68259266	Zfat	-	1
chr10	70440083	70558736	Fam13c	+	1
chr17	79051905	79090378	Qpct	+	1
chr4	154020469	154026044	Smim1	-	1
chr5	86071583	86106125	Stap1	+	1
chr19	10718106	10739026	Cd5	-	1
chr9	99456242	99479899	Nme9	+	1
chr11	66168521	66426709	LOC102633054	+	1
chr13	98815740	98832137	Gm34995	+	1
chr12	26346709	26371748	4930549C15Rik	+	1
chr15	100479569	100495239	Csrnp2	-	1
chr9	21424907	21507759	Dnm2	+	1
chr9	76754761	76784854	Gm34158	+	1
chr9	34485847	35036315	Kirrel3	+	1
chr2	165220150	165231837	Gm36748	+	1
chr14	52261758	52279395	Rab2b	-	1
chr8	80879937	80881864	Gm31105	+	1
chr11	86484656	86499007	Rnft1	+	1
chr5	150118635	150497753	Fry	+	1
chr17	24473883	24475471	Bricd5	+	1
chr10	24773813	24836195	Enpp3	-	1
chr16	44394741	44482694	Cfap44	+	1
chr6	116410070	116461178	Alox5	-	1
chr8	32751733	32853374	Gm39155	+	1
chr4	119422656	119453899	Zmynd12	+	1
chr10	81301700	81302942	LOC108167825	-	1
chr18	61799391	61911859	Ablim3	-	1
chr9	100540272	100551230	LOC108167700	+	1
chr3	101040229	101110755	Ptgfrn	-	1
chrX	61116377	61139460	C230004F18Rik	+	1
chr4	151933713	151981959	Dnajc11	+	1
chr17	25242658	25256364	Baiap3	-	1
chr9	7931998	8004596	Yap1	-	1
chr6	43344998	43666486	Tpk1	-	1
chr6	87730819	87762423	Efcc1	+	1
chr2	155236532	155250277	Dynlrb1	+	1
chr7	144435723	144471004	Cttn	-	1
chr9	70197021	70243916	Gm26849	-	1
chr14	122918970	122983282	Tmtc4	-	1
chr8	123235090	123242359	4933417D19Rik	+	1
chr15	99579055	99584545	Aqp2	+	1
chr13	23933085	23949115	Gm33516	+	1
chr7	98886741	99141168	Uvrag	-	1
chr6	145216698	145250291	Kras	-	1
chr14	118937931	118981702	Dnajc3	+	1
chr5	34176579	34187710	Mxd4	-	1
chr10	34230213	34297412	Gm26564	-	1
chr15	81872462	81915137	Aco2	+	1
chr11	120149384	120152772	Gm11769	+	1
chr3	95218543	95232197	Mllt11	-	1
chr2	39066213	39190730	Scai	-	1
chr15	76502014	76512021	Dgat1	-	1
chr18	11839273	11945627	Cables1	+	1
chr19	36619417	36689479	1500017E21Rik	-	1
chr2	93218013	93247719	Gm32824	+	1
chr8	123042574	123044602	2810013P06Rik	+	1
chrX	101527571	101601789	Taf1	+	1
chr2	70039125	70429195	Myo3b	+	1
chr4	94739288	94874976	Tek	+	1
chr19	8929693	8941582	Eml3	+	1
chr1	91373864	91398842	Ilkap	-	1
chr2	25583017	25608488	Rabl6	-	1
chr9	83571559	83573978	Gm39384	-	1
chr10	4367073	4388108	Zbtb2	-	1
chr11	70010182	70015428	Acadvl	-	1
chr17	67697126	67822645	Lama1	+	1
chr12	51690927	51738939	Ap4s1	+	1
chr17	21962558	21994366	Zfp943	+	1
chr17	28808522	28823618	LOC105246245	-	1
chr14	21498811	21672478	Kat6b	+	1
chr9	74110330	74283203	Wdr72	+	1
chr13	94057653	94195410	Lhfpl2	+	1
chr11	24076543	24173558	Bcl11a	+	1
chr9	44603816	44640731	Ddx6	+	1
chr5	138172020	138180429	Ap4m1	+	1
chr2	119594295	119600746	1700020I14Rik	+	1
chr9	109931488	110083954	Map4	+	1
chr8	53511685	53523422	Aga	+	1
chr13	74009418	74035753	Tppp	+	1
chr17	39847646	39898385	LOC101056014	-	1
chrX	12080670	12120206	LOC108168482	+	1
chr7	4460630	4480487	Eps8l1	+	1
chr1	37299837	37410740	Inpp4a	+	1
chr11	100422316	100441803	Nt5c3b	-	1
chr11	116441322	116466267	Qrich2	-	1
chr6	106769130	106782474	Trnt1	+	1
chr9	85687359	85750435	Ibtk	-	1
chr11	103331483	103363692	Arhgap27	-	1
chr11	12313364	12346088	Gm12002	+	1
chr5	4080673	4104697	Cyp51	-	1
chr14	73138772	73184055	Rcbtb2	+	1
chr8	114439634	115352712	Wwox	+	1
chr2	146259285	146267160	A930019D19Rik	+	1
chr8	84066835	84096995	Rfx1	+	1
chr5	29473822	29478470	Mnx1	-	1
chr5	144264524	144358112	Baiap2l1	-	1
chr2	114054395	114061505	C130080G10Rik	+	1
chr19	37173842	37196541	A330032B11Rik	+	1
chr16	58475951	58483165	Gm33475	+	1
chr4	106314640	106316152	Gm30429	-	1
chr15	90933274	91050208	Kif21a	-	1
chr3	34057279	34081354	Dnajc19	-	1
chr18	38105756	38145025	Gm30188	-	1
chr2	139833478	140067658	Tasp1	-	1
chr11	79638636	79646834	Gm30718	-	1
chr5	38349272	38503151	Slc2a9	-	1
chr13	67796593	67830985	4930525G20Rik	-	1
chr5	149484231	149611894	Wdr95	+	1
chr5	136123065	136136074	Lrwd1	-	1
chr3	28790638	28805420	Gm32950	-	1
chr7	134670604	135173647	Dock1	+	1
chr16	37107074	37384984	Stxbp5l	-	1
chr6	53287223	53700364	Creb5	+	1
chr11	79023596	79035005	Gm11201	+	1
chr19	3712776	3744426	Gm36787	-	1
chr15	99213319	99225327	LOC108168265	-	1
chr10	81204512	81230779	Atcay	-	1
chr7	131371112	131392768	Pstk	+	1
chr8	48660797	48671892	Gm39178	+	1
chr19	47512981	47516578	Gm19557	+	1
chr2	119675067	119735407	Rtf1	+	1
chr5	26098667	26105314	5031410I06Rik	-	1
chr9	122175873	122294448	Ano10	-	1
chr13	95627176	95891937	Iqgap2	-	1
chr10	87018925	87058829	Gm36807	-	1
chr9	62841476	62862024	Gm10653	-	1
chr9	43773671	43787226	LOC108167645	-	1
chr15	81802672	81826863	Tef	+	1
chr10	22612729	22703880	Slc2a12	+	1
chr16	18416830	18422464	Gm15764	+	1
chr9	95942044	95954706	Gm16794	-	1
chr13	13954473	13999088	B3galnt2	+	1
chr11	55019931	55028866	LOC102633930	+	1
chr2	130195193	130265480	Tmc2	+	1
chr11	69682576	69696098	Tnfsfm13	-	1
chr3	108793179	108840502	Stxbp3	-	1
chr1	134773485	134805865	Gm32670	+	1
chr10	120141647	120201744	Irak3	-	1
chr12	100911518	101028983	Ccdc88c	-	1
chr7	66254770	66277801	Gm33442	+	1
chr10	58254293	58305599	Gcc2	+	1
chr11	59375318	59398879	Gm15755	+	1
chr9	58028672	58118823	Ccdc33	-	1
chr8	13105519	13147940	Cul4a	+	1
chr14	70766036	70778494	Dok2	+	1
chr18	24708448	25133507	Fhod3	+	1
chr19	10577156	10595300	Cyb561a3	+	1
chr11	119355531	119381076	Slc26a11	+	1
chr16	4835415	4867691	4930562C15Rik	+	1
chr15	33083128	33594552	Cpq	+	1
chr4	42808456	42830364	LOC102638670	+	1
chr3	122812524	122850453	Gm34577	-	1
chr16	4594712	4625141	Glis2	+	1
chrX	7772602	7789949	Gm39487	-	1
chr10	22813363	22821942	Gm10824	+	1
chr9	42466641	42511434	Gm16322	+	1
chr17	45523433	45542679	Tcte1	+	1
chr8	40550142	40634923	Mtmr7	-	1
chr3	86545580	86548283	Mab21l2	-	1
chr13	31968295	31997837	Gm35732	+	1
chrX	7579675	7595243	Foxp3	+	1
chr2	167421660	167477000	Slc9a8	+	1
chr11	82803818	82871238	Rffl	-	1
chr15	96411697	96460850	Scaf11	-	1
chr11	55394158	55420080	Sparc	-	1
chr7	67730160	67759742	Synm	-	1
chr7	98895216	98906485	Gm8149	+	1
chr15	85581141	85593708	AU022754	+	1
chr10	80567120	80577296	Klf16	-	1
chr10	105187662	105574479	Tmtc2	-	1
chr10	80387759	80395067	Gm30823	+	1
chr2	105697319	105904564	Elp4	-	1
chr19	56396633	56442348	Casp7	+	1
chr15	64086839	64382919	Asap1	-	1
chr4	15957585	15992589	Nbn	+	1
chr2	10370436	10595253	Sfmbt2	+	1
chr11	109354777	109363654	Gm11696	-	1
chr3	142881020	142898124	9530052C20Rik	+	1
chr11	29526378	29545452	Mtif2	+	1
chr13	41763144	41847616	Adtrp	-	1
chr2	15526478	16255557	Malrd1	+	1
chr9	118040521	118069798	Azi2	+	1
chr17	11863069	11883189	D17Ertd648e	-	1
chr10	43221155	43464882	Pdss2	+	1
chr15	83563572	83574203	Tspo	+	1
chr4	141793611	141815978	Casp9	+	1
chr11	3201742	3244588	Eif4enif1	+	1
chr7	28376783	28379228	Zfp36	-	1
chr11	106754820	106780011	Polg2	-	1
chr3	108202221	108210527	Atxn7l2	-	1
chr10	128494155	128498983	Myl6b	-	1
chr15	98093100	98093574	LOC108168225	+	1
chr1	157412351	157420236	2810025M15Rik	+	1
chr12	108825877	108835876	Slc25a29	-	1
chr13	95024104	95250400	Pde8b	-	1
chr14	103346583	103449869	1700087I21Rik	+	1
chr9	22448310	22468356	Rp9	-	1
chrX	20860510	20920918	Syn1	-	1
chr13	120026283	120027379	Gm36079	-	1
chr5	145114255	145128186	Arpc1b	+	1
chr10	88518278	88605236	Mybpc1	-	1
chr4	123902073	123905046	D130007C19Rik	-	1
chr18	36952647	37841873	Gm37013	+	1
chrM	13551	14070	ND6	-	1
chr1	154390805	154884786	Cacna1e	-	1
chr14	48669287	48793348	Otx2os1	+	1
chr7	27656374	27674611	Map3k10	-	1
chr7	27329803	27336812	Gm30543	+	1
chr4	128654672	128752881	Phc2	+	1
chr1	74409383	74435560	Vil1	+	1
chr7	46760465	46796064	Hps5	-	1
chr17	12741310	12859884	Airn	+	1
chr2	89921943	89930746	Olfr1258	+	1
chr7	101899802	101906405	Tomt	-	1
chr10	60346850	60430294	Vsir	+	1
chr11	107793865	107796045	LOC108167931	+	1
chr10	111586718	111594273	4933440J02Rik	-	1
chr2	23116538	23156024	Mastl	-	1
chr7	110308010	110614953	Sbf2	-	1
chr17	82773501	82956548	Gm34265	-	1
chr6	73017605	73222403	Dnah6	-	1
chr4	145145045	145150967	Gm42343	+	1
chr7	58706732	58740339	Gm39019	-	1
chr2	24790768	24919643	Ehmt1	-	1
chr2	115727920	115743203	Gm31474	-	1
chr4	120532106	120536662	Slfnl1	+	1
chr9	66514638	66593115	Usp3	-	1
chr8	120581265	120589075	Gins2	-	1
chr13	104631321	104816969	Cwc27	-	1
chr2	127428053	127435068	Gm39924	-	1
chr9	65890322	65903551	2810417H13Rik	+	1
chr12	73268514	73286767	Trmt5	-	1
chr10	75954380	76009591	Gm5134	+	1
chr9	123113230	123136129	Exosc7	+	1
chr13	63900363	63908682	LOC108168093	-	1
chr10	4266328	4359471	Akap12	+	1
chr12	110737228	110804275	Wdr20	+	1
chr7	37092799	37112821	Gm36830	+	1
chr13	11553098	12106945	Ryr2	-	1
chr1	191894071	191907527	1700034H15Rik	-	1
chr9	46012819	46224194	Sik3	+	1
chr15	50654756	50890750	Trps1	-	1
chr2	39080118	39116581	Gm30067	+	1
chr8	110882455	110902488	Fuk	-	1
chr18	5491500	5592437	Gm10125	-	1
chr4	149744035	149774267	Slc25a33	-	1
chr11	108917827	108950783	Axin2	+	1
chr14	63492346	63509092	Tdh	-	1
chr18	46351445	46491048	Gm32288	-	1
chr6	82679672	82706283	Gm32425	+	1
chr1	36792188	36939874	Tmem131	-	1
chr11	105965606	105985694	Gm11651	-	1
chr17	33638055	33645706	Pram1	+	1
chr6	49085217	49215013	Igf2bp3	-	1
chr16	62732443	62786796	Nsun3	-	1
chr3	107278857	107284082	Lamtor5	+	1
chr2	115861263	116067553	Meis2	-	1
chr9	27097383	27155421	Jam3	-	1
chr15	76899940	76901297	Commd5	+	1
chr6	65042588	65116061	Smarcad1	+	1
chr18	11633275	11743207	Rbbp8	+	1
chr5	118064980	118155458	Fbxw8	-	1
chr11	53111450	53120056	Gm11186	-	1
chr4	151093360	151105732	LOC108169018	+	1
chr19	11096813	11130889	1700017D01Rik	-	1
chr17	37092016	37132991	Olfr91	-	1
chr10	67570283	67596590	Gm32364	+	1
chrX	71364759	71419196	Mtmr1	+	1
chr5	120876141	120887613	Oas1g	-	1
chr7	27502718	27507831	Gm15541	-	1
chr1	138483836	138619757	Nek7	-	1
chrX	9272783	9313245	Xk	+	1
chr2	101986092	102012609	Gm39888	+	1
chr2	35100777	35104380	LOC108168744	+	1
chr19	28990317	29026680	Cdc37l1	+	1
chr5	124194817	124199115	Gm34166	+	1
chr15	81686165	81697376	Chadl	-	1
chr12	76837390	76921412	Fntb	+	1
chr1	59989067	60043512	Ica1l	-	1
chr15	74516195	74589465	Adgrb1	+	1
chr7	121865037	121918728	Scnn1b	+	1
chr18	12953397	12962658	Gm36490	+	1
chr2	75309676	75396106	Gm39857	-	1
chr6	54923941	54972672	Nod1	-	1
chr1	74435509	74544286	Usp37	-	1
chr12	112955630	113000699	Brf1	-	1
chr9	108602941	108649530	Arih2	-	1
chr13	18281143	18284357	Gm31832	+	1
chr1	93405939	93478917	Hdlbp	-	1
chr9	78331017	78347192	Gsta2	-	1
chr2	26382797	26389316	Sdccag3	-	1
chr19	41943706	41981165	Mms19	-	1
chr19	37019340	37207619	Cpeb3	-	1
chr13	33964465	33988465	Nqo2	+	1
chr19	25236731	25434497	Kank1	+	1
chr7	16809266	16816788	Fkrp	-	1
chr19	45005661	45012763	Peo1	+	1
chr4	116306759	116464254	Mast2	-	1
chr13	120300245	120308843	BC147527	+	1
chr10	20397051	20725068	Pde7b	-	1
chr5	103877661	103891530	Gm42139	+	1
chr11	90476491	90638124	Stxbp4	-	1
chr7	114411890	114537942	Pde3b	+	1
chr11	75410028	75422623	Serpinf1	-	1
chr1	132190622	132257382	Lemd1	+	1
chr16	84972210	84979451	Gm10791	+	1
chr1	140245656	140613962	Kcnt2	+	1
chr15	36205697	36211084	Gm41293	-	1
chr11	9191941	9684853	Abca13	+	1
chr4	45034247	45084647	Fbxo10	-	1
chr6	56882399	56923932	Nt5c3	-	1
chr13	51685528	51793747	Sema4d	-	1
chr6	143010919	143100152	C2cd5	-	1
chr2	173082779	173138200	Gm40011	+	1
chr15	47580637	48792208	Csmd3	-	1
chr18	67774797	67795487	Seh1l	+	1
chr15	99435269	99439725	LOC108167372	+	1
chr3	100495358	100541349	Gm40106	-	1
chr14	103070215	103077630	Cln5	+	1
chr19	29101374	29143851	Rcl1	+	1
chr2	91613985	91636457	F2	-	1
chr11	93859242	93885831	Utp18	-	1
chr1	57955100	57970084	Kctd18	-	1
chr15	99295086	99317018	Prpf40b	+	1
chr5	72914361	72978841	Slain2	+	1
chr12	77237754	77475996	Fut8	+	1
chr1	177257680	177370748	Gm36904	+	1
chr12	111828457	111908105	Ppp1r13b	-	1
chr16	10371349	10378934	Gm41419	+	1
chr1	9747647	9771256	1700034P13Rik	+	1
chr5	142960354	142973189	Fscn1	+	1
chr9	20888174	20892179	Ppan	+	1
chr5	110839799	110874140	Chek2	+	1
chr2	48902753	48950272	Orc4	-	1
chr5	26000171	26004727	Gm1979	-	1
chr7	140097814	140105396	Fuom	-	1
chr7	128237356	128245100	Armc5	+	1
chr15	93397291	93491913	Pphln1	+	1
chr2	32846185	32850448	Gm13524	+	1
chr10	62268854	62379916	Hk1	-	1
chr1	135108497	135132575	Ptprv	-	1
chr10	80073892	80081724	LOC108167824	+	1
chr3	100825458	100896922	Vtcn1	+	1
chr2	129686548	129699938	Pdyn	-	1
chr2	9857077	9878612	Gata3	-	1
chr12	87021343	87091824	Tmem63c	+	1
chrX	82814663	85205050	Dmd	+	1
chr12	103376893	103406350	Otub2	+	1
chr11	76416731	76577739	Abr	-	1
chr6	15720660	15802169	Mdfic	+	1
chr12	83520455	83541994	Dcaf4	+	1
chr3	107741047	107760469	Csf1	-	1
chr7	45473562	45488872	Dhdh	-	1
chr2	178118974	178338492	Phactr3	+	1
chr10	75695054	75709263	Gm40696	+	1
chr11	106084901	106156653	Map3k3	+	1
chr15	81663888	81688315	L3mbtl2	+	1
chr9	22071001	22086131	Gm16845	+	1
chr8	33782642	33929896	Rbpms	-	1
chr9	104181125	104205330	LOC108167681	+	1
chr18	77456109	77565136	Rnf165	-	1
chr1	86703778	87050097	Dis3l2	+	1
chr8	123224818	123232258	Cdk10	+	1
chr19	44972116	44984550	4930414N06Rik	-	1
chr5	131437681	132542343	Auts2	-	1
chr10	85871830	85889103	Pwp1	+	1
chr4	8690405	8868449	Chd7	+	1
chr17	84956740	85023992	Ppm1b	+	1
chr14	31237689	31251368	Phf7	-	1
chr12	84430716	84451024	Aldh6a1	-	1
chr5	25962629	25972588	Gm21680	-	1
chr10	127380331	127499384	R3hdm2	+	1
chr18	12755304	12941866	Osbpl1a	-	1
chr13	12614064	12650395	Gpr137b-ps	-	1
chr8	92855328	92919279	Lpcat2	+	1
chr6	83441754	83448322	B230319C09Rik	+	1
chr4	133964738	133967991	Hmgn2	-	1
chr9	98003419	98012175	4921534H16Rik	+	1
chr19	8251311	8289649	Gm41804	+	1
chr16	96145354	96157852	Wrb	+	1
chr11	79607078	79623163	Rab11fip4os1	-	1
chr4	11199157	11254265	Ints8	-	1
chr2	163726570	163750239	Ada	-	1
chr15	73512559	73572242	Dennd3	+	1
chr15	34081741	34083032	Gm41291	-	1
chrX	150503628	150588208	Apex2	-	1
chr11	50174850	50200116	3010026O09Rik	+	1
chr11	114517388	114611686	Gm31724	-	1
chrX	133687753	133707257	Gm26851	+	1
chr2	120033432	120043033	Pla2g4b	+	1
chr2	103762944	103797640	Caprin1	-	1
chrX	6452375	6574663	5430428K19Rik	-	1
chr7	54835193	55268888	Luzp2	+	1
chr15	36175482	36235621	Spag1	+	1
chr4	57845247	57896984	Akap2	+	1
chr16	18248857	18254772	Trmt2a	+	1
chr4	150997096	151001810	Uts2	+	1
chr12	107070904	107099865	Gm16086	-	1
chr12	111159849	111184491	4930595D18Rik	-	1
chr2	164746014	164768220	Dnttip1	+	1
chr5	25639849	25648323	Gm42234	+	1
chr5	105693703	105704716	Gm42166	-	1
chr2	29889013	29931746	Odf2	+	1
chr4	155067029	155072406	Pex10	+	1
chr5	73268579	73284184	1700025M24Rik	-	1
chr11	87663086	87735539	Rnf43	+	1
chr5	26178189	26262756	Gm7361	+	1
chr7	113765997	114043375	Spon1	+	1
chr4	108165436	108179308	Echdc2	+	1
chr5	38137191	38159467	Nsg1	-	1
chr18	58556239	58612869	Slc27a6	+	1
chr2	144599952	144768747	Dtd1	+	1
chr14	25588736	25602941	Gm32497	-	1
chr2	164879367	164891437	Pcif1	+	1
chr2	23203424	23267172	4931423N10Rik	+	1
chr2	151700945	151716412	Tmem74b	+	1
chr2	38692655	38714559	Nr5a1	-	1
chr11	78465700	78471945	Slc46a1	+	1
chr6	145741126	145749588	Gm15704	-	1
chr1	191997202	192092599	Traf5	-	1
chr13	18948136	19154032	Amph	+	1
chr7	56050154	56231800	Herc2	+	1
chr11	22899727	22983108	Commd1	-	1
chr11	29218917	29247272	Cfap36	-	1
chr8	60890393	60907580	Hpf1	+	1
chr4	106442333	106464325	Pcsk9	-	1
chr12	112015169	112015812	LOC108168033	-	1
chr2	6193250	6321611	A230108P19Rik	+	1
chr10	31689309	32894089	Nkain2	-	1
chr14	55754051	55758424	Cideb	-	1
chr4	3656505	3663108	2210414B05Rik	+	1
chr3	111881902	112082001	Gm6602	+	1
chr18	56955827	56975406	C330018D20Rik	-	1
chr6	45060060	47301393	Cntnap2	+	1
chr6	124916862	124925753	A230083G16Rik	+	1
chr1	135511865	135532367	Gm32940	+	1
chr16	94477091	94523332	Gm31323	+	1
chr8	45305801	45333196	Cyp4v3	-	1
chr11	29808888	29822298	Gm39671	+	1
chr15	63914460	63925453	Gsdmcl-ps	+	1
chr8	11321302	11351695	LOC108167519	-	1
chr2	164792767	164820202	Acot8	-	1
chr4	99715598	99763460	Alg6	+	1
chr11	67455023	67688992	Gas7	+	1
chr13	104205116	104228844	Ppwd1	-	1
chr11	120948483	120959000	Slc16a3	+	1
chr1	4909572	5070308	Rgs20	-	1
chr12	51875870	51971330	Heatr5a	-	1
chr11	105008984	105117537	Efcab3	+	1
chr4	152473879	152563184	Nphp4	+	1
chr16	57561427	57599987	LOC108167373	-	1
chr7	127863037	127876823	Zfp668	-	1
chr10	93819967	93859425	Usp44	+	1
chr5	64156309	64351486	Tbc1d1	+	1
chr6	38699743	38741900	Gm38496	+	1
chr14	55784137	55793781	Gm32092	+	1
chr12	79029748	79040484	Gm35844	-	1
chr18	23953909	23964671	Zfp397	+	1
chr7	5034445	5038446	Zfp784	-	1
chr11	85702199	85719744	Bcas3os1	-	1
chr5	113875129	113877529	Gm42005	+	1
chr14	8002802	8056773	Abhd6	+	1
chr15	27466676	27594909	Ank	+	1
chr16	22053406	22056221	Gm4943	+	1
chr11	104607999	104670476	Itgb3	+	1
chr2	122160699	122179027	Trim69	+	1
chr18	12168690	12198675	3110002H16Rik	+	1
chr4	146519038	146546873	1700095A21Rik	-	1
chr4	129619273	129623908	Ccdc28b	-	1
chr7	29960892	29969664	C230062I16Rik	+	1
chr7	126861971	126865129	Hirip3	+	1
chr1	129273303	130219278	Thsd7b	+	1
chr19	56912353	57008591	Afap1l2	-	1
chr11	79224684	79248435	Gm30470	+	1
chr18	73701074	73705353	LOC105246496	+	1
chr11	21321125	21371267	Ugp2	-	1
chr2	163820751	163833146	Wisp2	+	1
chr12	76580487	76710547	Sptb	-	1
chr7	120957035	120982312	Cdr2	-	1
chr7	45666310	45677620	Gm39007	+	1
chr9	106453382	106464012	Pcbp4	+	1
chr9	50856616	50899313	Ppp2r1b	+	1
chr4	147909752	147936776	Plod1	-	1
chr1	195136810	195177190	Cr2	-	1
chr5	110780056	110781064	Gm26515	+	1
chr7	119760882	119784896	Acsm3	+	1
chr9	55549878	55938158	Scaper	-	1
chr9	99183584	99310455	Cep70	+	1
chr5	92052144	92137737	G3bp2	-	1
chr6	142345624	142364861	Pyroxd1	+	1
chr14	27480910	27508506	Ccdc66	-	1
chr8	36457285	36514569	6430573F11Rik	+	1
chr7	35186351	35201116	Slc7a10	+	1
chr1	185243708	185247884	Gm34882	-	1
chr15	85879308	85897394	Trmu	+	1
chr13	104945903	105054930	Rgs7bp	-	1
chr8	111094605	111139781	Pdpr	+	1
chr2	121451176	121456824	Serinc4	-	1
chr5	135351872	135367903	Trim50	+	1
chr2	19198864	19310243	Armc3	+	1
chr8	35436573	35444961	LOC102641483	+	1
chr9	22071434	22085442	Ecsit	-	1
chr13	40001881	40288011	Ofcc1	-	1
chr8	3392939	3456601	Arhgef18	+	1
chr9	113741058	113919697	Clasp2	+	1
chr5	140503086	140518270	Gm38728	-	1
chr16	90936091	91012134	Synj1	-	1
chr16	39984594	40264481	Gm29907	+	1
chr18	64887682	65217826	Nedd4l	+	1
chr9	44881193	44887161	Gm39326	+	1
chr17	10493433	10569459	Gm16168	+	1
chr13	4574074	4586543	Akr1c21	+	1
chr12	102554940	102565027	Chga	+	1
chr8	95864136	95888365	Got2	-	1
chr11	119143042	119228499	Tbc1d16	-	1
chr3	130180335	130599884	Col25a1	+	1
chr11	72931333	72940554	Gm34704	-	1
chr4	148957490	148991926	LOC102635786	+	1
chr7	108969682	108992084	Gm32309	-	1
chr12	102282828	102390854	Rin3	+	1
chr5	144194441	144223606	Tecpr1	-	1
chr5	99699184	99716008	Gm16226	+	1
chr7	80294450	80316259	Prc1	+	1
chr6	124742543	124756487	Atn1	-	1
chr5	3689998	3803124	Ankib1	-	1
chr17	64267674	64276669	Gm34858	+	1
chr8	111157547	111259202	Glg1	-	1
chr12	108686791	108702306	Degs2	-	1
chr11	86757793	86775647	Gm42085	+	1
chr6	121026506	121030990	Gm9878	+	1
chr3	115938972	116007414	Slc30a7	-	1
chr19	8883877	8890759	Lbhd1	+	1
chr16	91666855	91688891	Donson	-	1
chr14	64116232	64127625	9630015K15Rik	+	1
chr3	90051635	90063341	4933434E20Rik	+	1
chr4	43058928	43264873	Unc13b	+	1
chr1	127961111	127965987	Gm28800	+	1
chr11	90645689	90687662	Tom1l1	-	1
chr16	94085190	94127032	Sim2	+	1
chr4	40720153	40722841	Gm6297	-	1
chr19	7267393	7275225	Rcor2	+	1
chr19	45363733	45533343	Btrc	+	1
chr10	116018199	116274932	Ptprr	+	1
chr6	112473683	112491308	Oxtr	-	1
chr17	28001064	28007198	Gm35290	-	1
chr16	78301458	78359785	Cxadr	+	1
chr9	115196380	115200277	Gm26962	-	1
chr17	46243919	46248045	Polr1c	-	1
chr2	150306362	150363428	3300002I08Rik	-	1
chr1	66830838	66863309	Acadl	-	1
chr1	179959967	180165606	Cdc42bpa	+	1
chr10	83487446	83534151	Aldh1l2	-	1
chr10	92775611	93083589	Cfap54	-	1
chr14	27387619	27400232	Gm34702	-	1
chr5	118169763	118189478	Hrk	+	1
chr18	32934960	33195767	Camk4	+	1
chr12	55141769	55154958	Gm2436	-	1
chr9	61953737	62026790	Paqr5	-	1
chrX	134086420	134137711	Nox1	-	1
chr9	103104503	103114026	LOC108167679	-	1
chr5	131391599	131414766	Gm29681	-	1
chr1	69770873	69788525	Gm29822	-	1
chr19	28835165	28913960	Slc1a1	+	1
chr17	50508635	50688494	Plcl2	+	1
chr3	88830965	88910099	Gon4l	+	1
chr13	68597438	68614231	1700001L19Rik	+	1
chr4	137570713	137582385	Ldlrad2	-	1
chr5	30367065	30462730	Otof	-	1
chr2	27886394	28039510	Col5a1	+	1
chr5	144277060	144280514	Gm15708	+	1
chr7	56239592	56536517	Oca2	+	1
chr9	59321965	59353508	Bbs4	-	1
chr16	13818829	13835450	Ntan1	+	1
chr4	97862409	97869231	LOC102637515	-	1
chr11	74383482	74610910	Rap1gap2	-	1
chr4	144855380	144898676	LOC108168986	-	1
chr7	101348207	101355423	Gm35219	-	1
chr12	111574477	111656227	Mark3	+	1
chr11	58063670	58093175	Gm12248	-	1
chr12	108849812	108856815	Slc25a47	+	1
chr13	65639767	65660118	LOC102634730	+	1
chr8	117498274	117635142	Plcg2	+	1
chr12	69843685	69853671	4931403G20Rik	+	1
chr18	78750377	79109391	Setbp1	-	1
chr15	83866711	84075025	Efcab6	-	1
chr6	43442428	43474318	9430018G01Rik	+	1
chr9	113920601	113930840	LOC108167687	-	1
chr4	8901940	8910658	LOC108168926	-	1
chr6	113424633	113435760	Cidec	-	1
chr8	84208824	84208907	Mir3074-2	-	1
chr6	108802409	108828284	Gm35417	-	1
chr18	77177566	77186036	LOC108168393	-	1
chr2	26389347	26397121	Pmpca	+	1
chr8	119575234	119598454	Dnaaf1	+	1
chr11	23304160	23306596	Gm3718	-	1
chr16	85899908	85905197	LOC108168297	+	1
chr11	104231272	104332090	Mapt	+	1
chr15	55307693	55520803	Col14a1	+	1
chr4	151044819	151059056	Gm38529	+	1
chr17	80306926	80426252	Arhgef33	+	1
chr10	127195248	127202643	F420014N23Rik	+	1
chr10	82697496	82795865	Hcfc2	+	1
chr10	40060052	40083206	Gm31930	+	1
chr11	116837431	116843449	Jmjd6	-	1
chr13	24733874	24746592	1700016G14Rik	+	1
chr3	79334204	79336576	Gm40072	-	1
chr8	35582502	35589020	Gm16793	-	1
chr2	131186435	131198511	Cdc25b	+	1
chr11	58126006	58136198	Gm33350	+	1
chr7	119794021	119882700	2610020H08Rik	+	1
chr4	148591512	148594619	Srm	+	1
chr7	35396999	35439828	Cep89	+	1
chr19	23302608	23448498	Mamdc2	-	1
chr1	37439339	37541047	Mgat4a	-	1
chr18	67932534	68259395	Ldlrad4	+	1
chr11	116852272	116875660	Mfsd11	+	1
chr3	107291229	107312115	Slc16a4	+	1
chr7	12651705	12684991	Vmn2r55	-	1
chr5	43555745	43575836	Gm15866	-	1
chr12	79029162	79081655	Plekhh1	+	1
chr4	130974741	131001225	LOC108168713	+	1
chr5	32611170	32687066	Yes1	+	1
chr4	109078492	109081224	Gm32581	+	1
chr2	136873779	136891505	Mkks	-	1
chr2	91211544	91237132	Ddb2	-	1
chr5	19226613	20704792	Magi2	+	1
chr6	120931545	121173757	Mical3	-	1
chr5	25982025	25988579	Gm21698	-	1
chr9	44240654	44247306	Ccdc153	+	1
chr4	151059522	151861768	Camta1	-	1
chr12	51828184	51835675	Gm5785	+	1
chr2	62699299	63184287	Kcnh7	-	1
chr19	3373447	3378102	Gm36532	-	1
chr6	128798912	128805831	Gm34755	+	1
chr8	86841135	86885258	N4bp1	-	1
chr18	35614603	35627737	Slc23a1	-	1
chr8	95113753	95129609	Gm31224	+	1
chr7	62337786	62423821	Gm32061	-	1
chr15	81951105	81960930	Pmm1	-	1
chr7	81534353	81566981	Fsd2	-	1
chr1	163945989	163994971	BC055324	-	1
chr9	18430614	18446316	Mbd3l2	+	1
chr6	5809336	5822019	Gm34527	-	1
chr5	92137908	92202800	Uso1	+	1
chr16	43648860	43664416	Tigit	-	1
chr13	30003374	30035446	Gm40860	+	1
chr10	71527265	71565366	Gm34486	+	1
chr3	153922352	153944643	Acadm	-	1
chr4	43266713	43373831	Atp8b5	+	1
chr2	121393023	121415600	Catsper2	-	1
chr10	76147450	76189265	Slc5a4a	+	1
chr6	134639511	134711184	Borcs5	+	1
chr19	47260173	47464613	Sh3pxd2a	-	1
chr15	80260613	80264306	Rps19bp1	-	1
chr9	56241352	56330413	Peak1os	+	1
chr10	116507194	116522581	Gm31593	+	1
chr6	72645555	72686530	Gm31391	+	1
chr11	106820060	106920715	Smurf2	-	1
chr11	121237235	121255856	Narf	+	1
chr13	23313524	23385799	4930586N03Rik	+	1
chr7	80186840	80226646	Sema4b	+	1
chr2	103797206	103830155	Gm39894	+	1
chr7	119853157	119896169	Dcun1d3	-	1
chr10	53597377	53598402	Gm3902	+	1
chr18	24205343	24286816	Galnt1	+	1
chr11	20685083	20741556	Aftph	-	1
chr13	108158711	108201204	Ercc8	+	1
chr9	50751324	50756636	Cryab	+	1
chr11	62267223	62281395	Zswim7	-	1
chr4	135650253	135654000	Gm30941	-	1
chr8	70331521	70353422	Upf1	-	1
chr5	24423760	24440947	Slc4a2	+	1
chr18	34207774	34221772	Gm10548	-	1
chr5	29195184	29227635	Rnf32	+	1
chr7	126846985	126852705	Doc2a	+	1
chr1	150449411	150466221	Prg4	-	1
chr9	66508458	66514593	Fbxl22	-	1
chr3	79212918	79253913	4921511C10Rik	+	1
chr4	141625731	141664115	Plekhm2	-	1
chr5	88793896	89239656	Slc4a4	+	1
chr4	57568247	57896984	Pakap	+	1
chr4	129984869	130022633	Adgrb2	+	1
chr1	13139104	13374083	Ncoa2	-	1
chr7	141263182	141266499	Irf7	-	1
chr7	45482025	45523632	Tulp2	+	1
chrX	144377326	144688180	Trpc5	-	1
chr15	99271017	99295885	Fam186b	-	1
chr11	88619250	88623426	0610039H22Rik	+	1
chr8	106282228	106335754	4930506A18Rik	+	1
chr2	26916364	26920172	Surf2	+	1
chr14	79106096	79139430	Gm30970	-	1
chr13	54679398	54693994	Rnf44	-	1
chr15	66282008	66311081	Gm27242	+	1
chr18	23932539	23987354	Zscan30	-	1
chr12	117234520	117337012	Gm5441	-	1
chr5	146951572	146963849	Mtif3	-	1
chr14	120478460	120507194	Rap2a	+	1
chr1	171250421	171259922	Adamts4	+	1
chr3	87922600	87930582	Rrnad1	-	1
chr10	67005074	67041326	Gm31763	+	1
chr8	12277337	12283147	A230072I06Rik	+	1
chr5	138264917	138273078	Gal3st4	-	1
chr2	126034657	126091185	Fgf7	+	1
chr12	69197210	69199868	9330151L19Rik	+	1
chr11	62129562	62132303	Gm39985	-	1
chr12	31706866	31713926	Gpr22	-	1
chr8	123477861	123503916	Afg3l1	+	1
chr13	119790270	119791689	LOC108168049	+	1
chr13	111746432	111818269	Map3k1	-	1
chr9	86581362	86695914	Me1	-	1
chr8	106825490	106846971	Gm34197	-	1
chr5	100039952	100068925	Enoph1	+	1
chr9	57075202	57078647	2700012I20Rik	-	1
chr9	86695441	86701253	A330041J22Rik	+	1
chr8	40307839	40388782	Micu3	+	1
chr1	63143591	63176822	Ndufs1	-	1
chr5	30118303	30154980	Hadha	-	1
chr1	7088891	7173628	Pcmtd1	+	1
chr4	107879754	107887424	Magoh	+	1
chr14	69840406	70059918	Pebp4	+	1
chr7	39444978	39450137	Gm5590	-	1
chr10	128129469	128180297	Rbms2	-	1
chr4	137468763	137570630	Hspg2	+	1
chr2	102053008	102066771	LOC102643083	+	1
chr19	10789338	10830063	Cd6	-	1
chr1	193153111	193172036	Irf6	+	1
chr15	20448878	21598421	Cdh12	+	1
chr10	14705608	14759019	1700016L04Rik	+	1
chr19	9980599	9985111	Fth1	+	1
chr18	36973801	37841873	Gm38667	+	1
chr8	24429437	24431124	Gm30757	-	1
chr9	114688830	114723788	Dync1li1	+	1
chr5	142500742	142514411	Gm38732	+	1
chr2	18036668	18049026	Skida1	-	1
chr7	16455717	16476816	Npas1	-	1
chr16	42875816	43642590	Zbtb20	+	1
chr2	31813289	31846647	Fibcd1	-	1
chr9	99478384	99568944	Armc8	-	1
chr7	83596597	83631926	Gm16638	-	1
chr18	35562157	35592045	Matr3	+	1
chr7	126851583	126862371	Ino80e	-	1
chr1	190947645	190979310	Vash2	-	1
chr1	127451771	127477965	Gm41947	-	1
chr17	71557026	71598761	Trmt61b	-	1
chr5	34118739	34135339	4930557J02Rik	+	1
chr11	33645821	33697673	Gm12119	+	1
chr2	106733555	106739751	Gm29885	-	1
chr19	60811448	60836235	Fam45a	+	1
chr8	85324303	85386340	Mylk3	-	1
chr7	141949750	142004244	Brsk2	+	1
chr1	36372182	36422110	Fer1l5	+	1
chr12	101039408	101083702	Smek1	-	1
chr19	42786540	43388455	Hpse2	-	1
chr11	57973274	58062034	Larp1	+	1
chr14	55715876	55722368	Rabggta	-	1
chr19	60889609	61095968	Grk5	+	1
chr8	124520766	124552008	Cog2	+	1
chr6	117905805	117908205	4933440N22Rik	-	1
chr2	19909762	20810535	Etl4	+	1
chr5	67405467	67417978	Gm33345	+	1
chr4	105157346	105232767	Plpp3	+	1
chr15	44671855	44788074	Sybu	-	1
chr18	14892647	14899364	4930543D07Rik	-	1
chr2	72979431	72989249	Sp3os	+	1
chr10	97644067	97681900	Epyc	+	1
chr4	153993662	153999261	Gm31566	-	1
