# Supplementary material for: CWF19L2 is Essential for Male Fertility and Spermatogenesis by Regulating Alternative Splicing
Source: Adv Sci (Weinh). 2024 Jun 18;11(31):2403866. doi: 10.1002/advs.202403866 (PMC11336944; doi:10.1002/advs.202403866)
Supplement: Supplementary file 2 — Supporting Information [file ADVS-11-2403866-s002.zip › Sup6-Primer sequences are used in this study.xlsx]

## Sheet: genotyping
Primer sequence used for genotyping assay
Target	Sequence (5’ to 3’)
Cwf19l2-loxp-F	TTAGCAAGTGGAAAATATGGCCAAG
Cwf19l2-loxp-R	GTCTCAAACTCATGTCCTCTGATG
Cwf19l2-del-F	TTAGCAAGTGGAAAATATGGCCAAG
Cwf19l2-del-F	GTCTTTTGAAGAACTCCAACATC
Stra8-GFPcre-F	ACTCCAAGCACTGGGCAGAA
Stra8-GFPcre-R1	GCCACCATAGCAGCATCAAA
Stra8-GFPcre-R2	CGTTTACGTCGCCGTCCAG

## Sheet: qPCR
Primer sequence used for qPCR assay
Target	Sequence (5’ to 3’)
Gapdh-F	AGGTCGGTGTGAACGGATTTG
Gapdh-R	TGTAGACCATGTAGTTGAGGTCA
Prpf8-F	CCGCTGCCGGATTATATGTCA
Prpf8-R	TCCTTCTGAGCATCCACAAAC
Slu7-F	TGAAGACGAAGACAAATATGCGG
Slu7-R	TTATCTCCAGCGTAGCTCACT
Prpf43-F	ATGTCCAAGAGGCATCGGTTG
Prpf43-R	CGTTCTCGGTCACGATCTTTAGA
Cwf19l2-F	AAAAGAACAGACCCGTAATGCC
Cwf19l2-R	CATCCTGGTGCCCACTTACTG
Mvh-F	GAAGAAATCCAGAGGTTGGC
Mvh-R	GAAGGATCGTCTGCTGAACA
Sox9-F	CGGAACAGACTCACATCTCTCC
Sox9-R	GCTTGCACGTCGGTTTTGG
Stra8-F	CAAAAGCCTTGGCTGTGTTA
Stra8-R	AAAGGTCTCCAGGCACTTCA
γH2ax-F	ACGACGAGGAGCTCAACAAG
γH2ax-R	TCGTCCACAACCGAGAACG
Sycp3-F	AGCCAGTAACCAGAAAATTGAGC
Sycp3-R	CCACTGCTGCAACACATTCATA
Gfra1-F	CACTCCTGGATTTGCTGATGT
Gfra1-R	AGTGTGCGGTACTTGGTGC
Plzf-F	GTTGGGGGTCAGCTAGAAAGC
Plzf-R	CAGATCCATGATGCTCCCCTG
Lin28A-F	GGCATCTGTAAGTGGTTCAACG
Lin28A-R	CCCTCCTTGAGGCTTCGGA
Sall4-F	CCCTGGGAACTGCGATGAAG
Sall4-R	TCAGAGAGACTAAAGAACTCGGC
Sox3-F	GCCGACTGGAAACTGCTGA
Sox3-R	CGTAGCGGTGCATCTGAGG
Ngn3-F	AGTGCTCAGTTCCAATTCCAC
Ngn3-R	CGGCTTCTTCGCTTTTTGCTG
c-Kit-F	TCATCGAGTGTGATGGGAAA
c-Kit-R	GGTGACTTGTTTCAGGCACA
Sohlh1-F	CGGGCCAATGAGGATTACAGA
Sohlh1-R	TCCTGCGTTCTCTCTCGCT
Sohlh2-F	TCCATTCTCAGCCACATCACAG
Sohlh2-R	CGCGAGTCTTATACAGATCCTCA

## Sheet: RT-PCR
Primer sequence used for RT-PCR assay and splicing assay
Target	Sequence (5’ to 3’)
Nabp1-F	CCCTTTTCCCTTAGCGGAGG
Nabp1-R	TGTCTGTATGAGCCCTCCGA
Ncor1-F	TCGTTGCGGGGCTCTATTAC
Ncor1-R	TTGCCGTGGGATTTCATGGA
Bin1-F	TGAGAAAGGGAACAAGAGCCC
Bin1-R	AGTAGACTGGCCTGCTCTGA
Znhit1-F	TTAGTACGCGTGCGCAGTAG
Znhit1-R	CAGCGCACGGTGCAGTAC
Brtc-F	AAGGAAGAGGAGGCGGGAT
Brtc-R	GGTTTATGCAAAGCCTGGCA
Fbxw7-F	GGGATTCGGCCTCAGCAG
Fbxw7-R	TTCACTGTCAGCAGGCTTCA
Celf1-F	GGGATTCGGCCTCAGCAG
Celf1-R	TTCACTGTCAGCAGGCTTCA
Rbm10-F	GACTACCGCTCATACCCACG
Rbm10-R	TTCTCTCGGCGCTTGAAGTT
Rbfox1-F	GTCCAACATCCCTTTCCGGT
Rbfox1-R	GGCTGGGCATAGCGGTAC
Mbnl1-F	CCTCAAGCTGTACTTCCCCC
Mbnl1-R	TGTTCGGCAGATATTATGGGTATCT
Ankle1-F	CCTTGGACTGGGCACTACAG
Ankle1-R	TCTGGTGAAAGGTGTGACGG
Eme2-F	ACTTATGGCGGAGGTTGGTC
Eme2-R	CTGACAACGTTCCACTGCAG
Fancc-F	CTACCCACGTCCTCTGTGGT
Fancc-R	GTCCCTGTGGGATTGCTTC
Mutyh-F	GCTCTAGATCAAGCCCCAGC
Mutyh-R	TGCCGATGGTCCTCATACATG
Parp3-F	CTAGCGGACATCGAGTTGGC
Parp3-R	CCTCCCCTTCTCGGTTCACT
Rccd1-F	CCAAGACTGTTGGAGGCACT
Rccd1-R	GGCCAAGCTGTCCGTATTTA
Cables1-F	CGCCTCATCTCCCAGAGATC
Cables1-R	AGTCTCCCAGGTCACTTCCT
Cdc14b-F	ACACAAGGAGACAGACTTCGG
Cdc14b-R	CACAACAGCAGCTTTTGTCCA
Gas2-F	CCGATTGGACATGAGCGTGA
Gas2-R	AAGAGTCCATCACAGCAGGG
Uba3-F	TTCCATTCACCTGCAGTCCC
Uba3-R	GCCACCAGCTCCAATGACTA
Pkd1-F	GACCTGTGTCCAGTCTGATCTC
Pkd1-R	AACATGCAGCCAGGCCTG
Rtel1-F	CCTAGTGGCCTCTCTCACCT
Rtel1-R	GTAGGCAGGCCCATTAGGTC
Rbm25-F	ACCAGTCTCTAGAGTCGGGC
Rbm25-R	GGTACTGGTGGAGGAAAGCC
Tcf7-F	CAGCGGACATCAGCCAGAA
Tcf7-R	CATGAACGCATTGAGGGGTT
Tcf7l1-F	ATGTCCCCTCCAGTGCTACA
Tcf7l1-R	CTTTGGGTCGATCTCTGGGG
Eif4g1-F	TTGTGGACTACGTCTGTGCG
Eif4g1-R	TCTGGCCGGATAATGACAGC
Auts2-F	AACAAGATATCCTGAGGCAGGAAC
Auts2-R	TGGGTCCTTCTGGAGCAGAGTA
Pbrm1-F	AGCACTGGGAGGGGTGAG
Pbrm1-R	CAATGGGCTGAGAAACCACT
Tmem131l-F	AAGCACACAAGCCCTCAACT
Tmem131l-R	GGGACTCTGTGAACTCAGGC
Cdip1-F	CCCCACTACTGGAGGAAAAA
Cdip1-R	ATCAAACAGCAGCCCAGGT
Ncapg-F	CAAGTCCATGCTCACCAGAA
Ncapg-R	GAGTCTGGCCCAGCAATCT
Mbnl2-F	CGGGTGCTCTTCATCCCTTA
Mbnl2-R	AGCATGCAGTTTGTGGCAAT
Sipa1-F	AGCTTGAGCCCGAGAGTTTC
Sipa1-R	AGCTTACGGGCAAAGAGGTC
Zbtb20-F	CAGCGGACATCAGCCAGAA
Zbtb20-R	CATGAACGCATTGAGGGGTT

## Sheet: RIP-qPCR
Primer sequence used for RIP-qPCR assay
Target	Sequence (5’ to 3’)
Gapdh-F	AGGTCGGTGTGAACGGATTTG
Gapdh-R	TGTAGACCATGTAGTTGAGGTCA
Fbxw7-R	CCCTTCAGGGATTCTGTGCC
Fbxw7-F	GTTCCGCTGCCTAATCTTCCT
Fancc-F	TTGTCCGGGTTCCAGGAGTT
Fancc-R	CCGAGGTTCTTTGTTCATCAGAC
Znhit1-F	CAGACGGCGAGACAAGTTC
Znhit1-F	CAAACTGAGGTAGCCTCTTGC
Rbm25-F	ATGGTTGGAAAGCATTTGGGA
Rbm25-F	AAGCATGTCTGAAGCCTTCTC
Rbfox1-F	TACCGAGGGGCTCACCTTC
Rbfox1-R	GGTAAACAACACCGCCATAGG
Ncor1-F	CTGCTCCGCATCAAGTGATAA
Ncor1-R	CCAGGAGTTCCCTGTGAGATA
Gas2-F	CCGATTGGACATGAGCGTGA
Gas2-R	AAGAGTCCATCACAGCAGGG
Ankle1-F	CCTTGGACTGGGCACTACAG
Ankle1-R	TCTGGTGAAAGGTGTGACGG
Tcf7-F	CAGCGGACATCAGCCAGAA
Tcf7-R	CATGAACGCATTGAGGGGTT
Btrc-F	AAGACTGTAATAATGGCGAACCC
Btrc-R	TCTCTTGGTTTATGCAAAGCCTG
Mbnl1-F	ACCGCAGTCTTTAACACTGGT
Mbnl1-R	GGGTAACATACTTGTGGCTAGTC
Mbnl2-F	TGATCGACACAAACGACAACA
Mbnl2-R	GAGAGGTCGCTTCAGTGCT
Spia1-F	CCTACTCGGCTCTTCACTGAC
Spia1-R	AGCAAGCTCTGCACATCATAG
Zbtb20-F	GCGAGCCCAAAGGTGAAAG
Zbtb20-R	GCTGTAGGACGCCCTTATCG
Rtel1-R	GTAGGCAGGCCCATTAGGTC
Rtel1-F	CCTAGTGGCCTCTCTCACCT
Cables1-F	CGCCTCATCTCCCAGAGATC
Cables1-R	AGTCTCCCAGGTCACTTCCT
Gtsf1-F	CTGGCTGTGAGGCGAAGTC
Gtsf1-R	TCCAAGGTTCCTGGTTTGGT
Auts2-F	TGAACACGCGTTTCCTGGC
Auts2-R	GTCCTTCTGGAGCAGAGTATGTG
Trpm3-F	TACCATAGGTATCGCCCCCT
Trpm3-R	CTGAGCTTGGGTTCGAGTGT
Pbrm1-F	AGCACTGGGAGGGGTGAG
Pbrm1-R	CAATGGGCTGAGAAACCACT
Eif4g1-F	TTGTGGACTACGTCTGTGCG
Eif4g1-R	TCTGGCCGGATAATGACAGC
Nxpe4-F	TGTGGTCTCTGCATCTGCTC
Nxpe4-R	TCCCATGACCAAGTTCCAGC
Ncapg-F	CAAGTCCATGCTCACCAGAA
Ncapg-R	GAGTCTGGCCCAGCAATCT
Cdip1-F	CCCCACTACTGGAGGAAAAA
Cdip1-R	ATCAAACAGCAGCCCAGGT
Rccd1-F	CCAAGACTGTTGGAGGCACT
Rccd1-R	GGCCAAGCTGTCCGTATTTA
