# Supplementary material for: CWF19L2 is Essential for Male Fertility and Spermatogenesis by Regulating Alternative Splicing
Source: Adv Sci (Weinh). 2024 Jun 18;11(31):2403866. doi: 10.1002/advs.202403866 (PMC11336944; doi:10.1002/advs.202403866)
Supplement: Supplementary file 2 — Supporting Information [file ADVS-11-2403866-s002.zip › Sup7-Antibodies are used in this study.xlsx]

## Sheet: Sheet1
ANTIBODIES	SOURCE	IDENTIFIER												Proteintech
Rabbit polyclonal anti-Cwf19l2	Diaan Wuhan, customed
Mouse monoclonal anti-Cwf19l2	Diaan Wuhan, customed
CWF19L2 Polyclonal Antibody	Invitrogene	PA5-70883
Anti-CWF19L2 antibody produced in rabbit	Sigma	HPA038166
Mouse monoclonal anti-β-Actin	Proteintech	66009-1-Ig												abclonal
Anti-DDX4/MVHantibody	Abcam	ab13840
Rabbit polyclonal anti-SOX9	Millipore	ab5535
Rat monoclonal anti-GCNA1	Abcam	ab82527												Santa Cruz
Human PLZF Antibody	R&D system	AF2944
Human SOX3 Antibody	R&D system	AF2569
Human/Mouse CD117/c-kit Antibody	R&D system	AF1356
Rabbit polyclonal anti-Lamin b1	Proteintech	12987-1-AP												Abcam
Anti-SC35 antibody[SC-35]	Abcam	ab11826
Anti-SC35 antibody[EPR12238]	Abcam	ab204916
PABPC1,PABP Polyclonal antibody	Proteintech	10970-1-AP
HNRNPM Polyclonal Antibody	Proteintech	26897-1-AP
Anti-DDX5 antibody	Abcam	ab10261
DHX9 Polyclonal Antibody	Proteintech	17721-1-AP
Anti-PRPF8/Prp8 antibody	Abcam	ab79237
PRPF43 Antibody (E-6)	Santa Cruz	sc-271686
SLU7 Antibody (B-11)	Santa Cruz	sc-376985
ZNHIT1 Polyclonal antibody	Santa Cruz	16595-1-AP
β-TrCP/HOS Antibody（F-10）	Santa Cruz	sc-166492
FBXW7 Polyclonal antibody	Proteintech	28424-1-AP
DMRT1 Polyclonal antibody	Proteintech	14313-1-AP
Rabbit polyclonal anti-STRA8	Abcam	ab49602
Mouse monoclonal anti-γH2AX	Millipore	05-636-I
Mouse anti-SYCP3	Abcam	ab97672
APC/Cyanine7 anti-mouse CD90.2 (Thy1.2) Antibody	Biolegend	105328
PE anti-mouse CD117 (c-Kit) Antibody	Biolegend	161503
CUG-BP1 Antibody (3B1)	Santa Cruz	sc-20003
RBM10 Antibody (H-4)	Santa Cruz	sc-515548
Fox-1 Antibody (A-12)	Santa Cruz	sc-515244
RBM25 Antibody (H-4)	Santa Cruz	sc-374271
TCF7 Polyclonal antibody	Proteintech	14464-1-AP
TCF7L1 Polyclonal antibody	Proteintech	14519-1-AP
Phospho-Histone H3 (Ser10) Monoclonal antibody	Proteintech	66863-1-Ig
Goat Anti-Rabbit IgG H&L (Alexa Fluor® 594)	Abcam	ab150080
Goat Anti-Rabbit IgG H&L (Alexa Fluor® 488)	Abcam	ab150077
Goat Anti-Mouse IgG H&L (Alexa Fluor® 488)	Abcam	ab150117
Goat Anti-Mouse IgG H&L (Alexa Fluor® 594)	Abcam	ab150120
Goat Anti-Rat IgG H&L (Alexa Fluor® 594)	Abcam	ab150160
Donkey Anti-Goat IgG H&L (Alexa Fluor® 488)	Abcam	ab150129
